# Supplementary material for: Label-free quantitative proteomic analysis of ethanamizuril-resistant versus -sensitive strains of Eimeria tenella
Source: Parasit Vectors. 2022 Sep 8;15:319. doi: 10.1186/s13071-022-05412-6 (PMC9454127; doi:10.1186/s13071-022-05412-6)
Supplement: Supplementary file 2 — Additional file 2: Table S6. Peptides identified by label-free quantitative proteomic analysis of the ethanamizuril sensitive and resistant Eimeria tenella strains. [file 13071_2022_5412_MOESM2_ESM.xlsx]

## Sheet: peptides
Sequence	Length	Missed cleavages	Mass	Proteins ID	Protein	Charges	Score	Intensity P128-S-1	Intensity P128-S-2	Intensity P128-S-3	Intensity P128-R10-1	Intensity P128-R10-2	Intensity P128-R10-3	Intensity R200-1	Intensity R200-2	Intensity R200-3
AAAAAAAAAAAAAEPGDPAAAAAAAAAAAPAAAAGAK	37	0	2855.45	U6KZU2	>tr|U6KZU2|U6KZU2_EIMTE Uncharacterized protein OS=Eimeria tenella OX=5802 GN=ETH_00003290 PE=4 SV=1	3	96.242	0	0	0	83917000	0	64025000	0	0	0
AAAAAAAAAAAAR	13	0	1026.56	U6L477	>tr|U6L477|U6L477_EIMTE Copper-transporting ATPase, putative OS=Eimeria tenella OX=5802 GN=ETH_00033450 PE=4 SV=1	2	169.58	0	0	0	0	0	0	0	0	0
AAAAAAAAAAAEEPGR	16	0	1367.68	U6KKC2	>tr|U6KKC2|U6KKC2_EIMTE Transmembrane 9 superfamily member OS=Eimeria tenella OX=5802 GN=ETH_00012655 PE=3 SV=1	2	136.17	0	7538600	0	24538000	0	0	0	0	0
AAAAAAAAAAANQK	14	0	1169.62	U6KLK9	>tr|U6KLK9|U6KLK9_EIMTE Valyl-tRNA synthetase, putative OS=Eimeria tenella OX=5802 GN=ETH_00028700 PE=3 SV=1	2	106.01	4745400	4866100	0	9293800	0	8624400	0	0	0
AAAAAAAAAAAVK	13	0	1026.58	U6L601	>tr|U6L601|U6L601_EIMTE Uncharacterized protein OS=Eimeria tenella OX=5802 GN=ETH_00034330 PE=4 SV=1	2	120.77	0	0	50331000	0	0	0	0	0	0
AAAAAAAAAAEK	12	0	985.519	U6KG72	>tr|U6KG72|U6KG72_EIMTE Uncharacterized protein OS=Eimeria tenella OX=5802 GN=ETH_00004585 PE=4 SV=1	2	80.69	0	110800000	0	133640000	0	0	0	0	0
AAAAAAAAAAPADAPAR	17	0	1406.73	U6KGP5	>tr|U6KGP5|U6KGP5_EIMTE DEAD/DEAH box helicase, putative OS=Eimeria tenella OX=5802 GN=ETH_00013340 PE=4 SV=1	2	112.17	0	8644400	0	22881000	3594900	0	15159000	0	16392000
AAAAAAAAADLVR	13	0	1140.63	U6KHD6	>tr|U6KHD6|U6KHD6_EIMTE Proteasome subunit alpha type OS=Eimeria tenella OX=5802 GN=ETH_00021820 PE=3 SV=1	2	158.04	84716000	127840000	88279000	0	0	51362000	31170000	7766300	14723000
AAAAAAAAAPAAATAAAPAAEGEVR	25	0	2091.07	U6KKV1	>tr|U6KKV1|U6KKV1_EIMTE Tsp1 domain-containing protein TSP12 (Precursor),related, related OS=Eimeria tenella OX=5802 GN=ETH_00007830 PE=4 SV=1	2,3	103.31	34011000	68938000	55062000	147020000	17983000	43541000	0	0	0
AAAAAAAAAPATATAAAPK	19	0	1536.83	U6L262	>tr|U6L262|U6L262_EIMTE Uncharacterized protein (Fragment) OS=Eimeria tenella OX=5802 GN=ETH_00016480 PE=4 SV=1	2	66.965	5959600	29258000	8378100	49633000	10924000	18341000	26455000	3153200	0
AAAAAAAAAPQQPAAAAAAAAAGVAVFTSTEDIEAR	36	0	3222.63	U6KSQ4	>tr|U6KSQ4|U6KSQ4_EIMTE Uncharacterized protein OS=Eimeria tenella OX=5802 GN=ETH_00005755 PE=4 SV=1	3	130.41	60276000	0	0	0	0	0	0	0	0
AAAAAAAAAQQSPK	14	0	1225.64	U6L649	>tr|U6L649|U6L649_EIMTE Uncharacterized protein (Fragment) OS=Eimeria tenella OX=5802 GN=ETH_00016195 PE=4 SV=1	2	98.942	13484000	6555600	4441000	8282800	0	11373000	0	0	0
AAAAAAAADPVAAATPAK	18	0	1507.8	U6KRA5	>tr|U6KRA5|U6KRA5_EIMTE Galactosyltransferase, related, related OS=Eimeria tenella OX=5802 GN=ETH_00019635 PE=4 SV=1	2	72.184	0	26684000	17623000	33520000	0	0	0	0	0
AAAAAAAAEPAAAAAAGAAAGAGAAAAAAEPAAAAAAAAPAAAATAR	47	0	3623.84	U6KT05	>tr|U6KT05|U6KT05_EIMTE Myosin F (TgMyoF) protein, putative OS=Eimeria tenella OX=5802 GN=ETH_00011990 PE=3 SV=1	3,4	134.61	0	0	0	0	115440000	134490000	0	0	0
AAAAAAAAK	9	0	714.402	U6L273	>tr|U6L273|U6L273_EIMTE Uncharacterized protein OS=Eimeria tenella OX=5802 GN=ETH_00008910 PE=4 SV=1	2	105.57	0	82580000	19260000	70162000	167810000	33390000	5674700	105610000	137620000
AAAAAAAATAGCSSR	15	0	1305.61	U6KUD7	>tr|U6KUD7|U6KUD7_EIMTE Uncharacterized protein (Fragment) OS=Eimeria tenella OX=5802 GN=ETH_00043265 PE=4 SV=1	2	80.96	0	58007000	6567500	27980000	34618000	58703000	0	0	0
AAAAAAAAVPAAK	13	0	1052.6	U6KVR2	>tr|U6KVR2|U6KVR2_EIMTE Uncharacterized protein OS=Eimeria tenella OX=5802 GN=ETH_00014480 PE=4 SV=1	2	75.695	0	0	0	20842000	0	0	0	0	0
AAAAAAAAVPAAKEEAPEEK	20	1	1864.95	U6KVR2	>tr|U6KVR2|U6KVR2_EIMTE Uncharacterized protein OS=Eimeria tenella OX=5802 GN=ETH_00014480 PE=4 SV=1	2	69.737	20754000	0	0	24908000	9595700	0	0	0	0
AAAAAAADK	9	0	758.392	U6L9I7	>tr|U6L9I7|U6L9I7_EIMTE V-type proton ATPase subunit a OS=Eimeria tenella OX=5802 GN=ETH_00023405 PE=3 SV=1	2	86.624	0	17779000	12027000	24521000	51193000	14837000	0	0	0
AAAAAAADPATVASR	15	0	1312.67	U6L2S2	>tr|U6L2S2|U6L2S2_EIMTE Acyl-protein thioesterase 1, related OS=Eimeria tenella OX=5802 GN=ETH_00011255 PE=4 SV=1	2	106.13	32776000	0	0	96863000	22633000	15463000	0	0	0
AAAAAAAEEVTEGK	14	0	1287.63	U6L782	>tr|U6L782|U6L782_EIMTE Uncharacterized protein OS=Eimeria tenella OX=5802 GN=ETH_00011450 PE=4 SV=1	2	106.13	26584000	23129000	14729000	44309000	32621000	13651000	0	0	0
AAAAAAAEEVTEGKETEEAAEQPSQEAK	28	1	2815.3	U6L782	>tr|U6L782|U6L782_EIMTE Uncharacterized protein OS=Eimeria tenella OX=5802 GN=ETH_00011450 PE=4 SV=1	3	40.428	37569000	0	0	0	0	15387000	0	0	0
AAAAAAAETEGPVAGK	16	0	1383.7	U6KNX0	>tr|U6KNX0|U6KNX0_EIMTE Uncharacterized protein (Fragment) OS=Eimeria tenella OX=5802 GN=ETH_00016345 PE=4 SV=1	2	64.394	0	0	0	43317000	12936000	7391700	0	0	0
AAAAAAAGAAAAEK	14	0	1113.58	U6KXN4	>tr|U6KXN4|U6KXN4_EIMTE Uncharacterized protein OS=Eimeria tenella OX=5802 GN=ETH_00010630 PE=4 SV=1	2	78.814	9312500	0	0	0	0	0	0	0	0
AAAAAAAGEAAGDK	14	0	1143.55	U6L774	>tr|U6L774|U6L774_EIMTE Uncharacterized protein (Fragment) OS=Eimeria tenella OX=5802 GN=ETH_00000595 PE=4 SV=1	2	82.102	32324000	0	0	0	41305000	23072000	0	0	0
AAAAAAAGER	10	0	857.436	U6L2F6	>tr|U6L2F6|U6L2F6_EIMTE Uncharacterized protein OS=Eimeria tenella OX=5802 GN=ETH_00013415 PE=4 SV=1	2	98.943	0	0	0	0	0	0	0	0	0
AAAAAAAQQQQLLR	14	0	1409.77	U6KK90	>tr|U6KK90|U6KK90_EIMTE Uncharacterized protein (Fragment) OS=Eimeria tenella OX=5802 GN=ETH_00023035 PE=4 SV=1	2	97.911	0	0	0	0	0	0	0	0	0
AAAAAAASAAAAAAAATSAAEAAAAAAR	28	0	2212.12	U6KP36	>tr|U6KP36|U6KP36_EIMTE Uncharacterized protein OS=Eimeria tenella OX=5802 GN=ETH_00034060 PE=4 SV=1	2,3,4	256.9	0	64022000	57143000	54118000	68160000	12810000	289710000	250070000	571940000
AAAAAAEAAAAGTEK	15	0	1272.63	U6KZF5	>tr|U6KZF5|U6KZF5_EIMTE Uncharacterized protein OS=Eimeria tenella OX=5802 GN=ETH_00006230 PE=4 SV=1	2	156.5	0	73538000	34146000	130180000	79433000	40943000	0	0	0
AAAAAAEEAAAAEAEAAAREEENEK	25	1	2443.11	U6KQB0	>tr|U6KQB0|U6KQB0_EIMTE Uncharacterized protein OS=Eimeria tenella OX=5802 GN=ETH_00025280 PE=4 SV=1	3	62.684	0	0	0	24740000	0	0	0	0	0
AAAAAAEPTER	11	0	1056.52	U6KZF5	>tr|U6KZF5|U6KZF5_EIMTE Uncharacterized protein OS=Eimeria tenella OX=5802 GN=ETH_00006230 PE=4 SV=1	2	129.16	201350000	210280000	130590000	258450000	426890000	171700000	0	29534000	263760000
AAAAAAEPTERK	12	1	1184.61	U6KZF5	>tr|U6KZF5|U6KZF5_EIMTE Uncharacterized protein OS=Eimeria tenella OX=5802 GN=ETH_00006230 PE=4 SV=1	2	50.284	57395000	0	0	0	0	0	0	0	0
AAAAAAGDAAQQSSSSNSSSGEGLR	25	0	2250.01	U6KR40	>tr|U6KR40|U6KR40_EIMTE 26S protease regulatory subunit 8, putative OS=Eimeria tenella OX=5802 GN=ETH_00020095 PE=4 SV=1	2,3	169.9	44504000	50763000	43125000	309630000	113550000	14312000	0	0	0
AAAAAAGDAAQQSSSSNSSSGEGLRR	26	1	2406.11	U6KR40	>tr|U6KR40|U6KR40_EIMTE 26S protease regulatory subunit 8, putative OS=Eimeria tenella OX=5802 GN=ETH_00020095 PE=4 SV=1	3	124.86	0	0	0	94285000	0	0	0	0	0
AAAAAAGR	8	0	657.356	U6KRL8	>tr|U6KRL8|U6KRL8_EIMTE Mitochondrial pyruvate carrier OS=Eimeria tenella OX=5802 GN=ETH_00015520 PE=3 SV=1	1	167.64	0	0	0	0	0	0	102640000	25485000	67516000
AAAAAANESLEQLQQQHQEK	20	0	2164.05	U6KHH7	>tr|U6KHH7|U6KHH7_EIMTE Uncharacterized protein OS=Eimeria tenella OX=5802 GN=ETH_00030855 PE=4 SV=1	3	167.28	30299000	0	0	162380000	0	0	0	0	0
AAAAADAAAAAK	12	0	971.504	U6KW28	>tr|U6KW28|U6KW28_EIMTE Uncharacterized protein (Fragment) OS=Eimeria tenella OX=5802 GN=ETH_00043310 PE=4 SV=1	2	90.614	0	0	0	0	53644000	24643000	0	0	0
AAAAAGPLR	9	0	796.456	U6KT28	>tr|U6KT28|U6KT28_EIMTE Glyceraldehyde-3-phosphate dehydrogenase, putative OS=Eimeria tenella OX=5802 GN=ETH_00016495 PE=3 SV=1	2	106.36	0	0	0	0	0	0	0	0	0
AAAAAGVSGQSK	12	0	1016.53	U6KZS3	>tr|U6KZS3|U6KZS3_EIMTE Syntaxin, putative OS=Eimeria tenella OX=5802 GN=ETH_00020830 PE=3 SV=1	2	85.288	0	0	0	0	0	0	0	0	0
AAAAAPAAAAPAAGAGSR	18	0	1421.74	U6KH66	>tr|U6KH66|U6KH66_EIMTE Rhoptry kinase family protein ROP25, putative OS=Eimeria tenella OX=5802 GN=ETH_00027700 PE=4 SV=1	2,3	189.37	223600000	237060000	220690000	2700800000	662230000	315140000	2254000000	397060000	1151800000
AAAAAPAAAARPPAGAPAAAAK	22	1	1813	U6KP36	>tr|U6KP36|U6KP36_EIMTE Uncharacterized protein OS=Eimeria tenella OX=5802 GN=ETH_00034060 PE=4 SV=1	2	52.866	0	0	0	0	0	0	62807000	0	21673000
AAAAAPAAAPAPSITAAPAAAAAPAAAAAPAAAATPLSR	39	0	3231.74	U6KSQ4	>tr|U6KSQ4|U6KSQ4_EIMTE Uncharacterized protein OS=Eimeria tenella OX=5802 GN=ETH_00005755 PE=4 SV=1	3,4	119.96	110810000	145500000	83707000	242620000	132340000	133430000	274080000	232020000	242070000
AAAAAPPAAPK	11	0	934.524	U6L620	>tr|U6L620|U6L620_EIMTE Uncharacterized protein OS=Eimeria tenella OX=5802 GN=ETH_00008665 PE=4 SV=1	2	68.626	0	28287000	11751000	69172000	41924000	32568000	0	0	20073000
AAAAATAAAAATTAAAAGGGAAK	23	0	1756.91	U6KQ85	>tr|U6KQ85|U6KQ85_EIMTE Mitochondrial alternative NADH dehydrogenase 1, putative OS=Eimeria tenella OX=5802 GN=ETH_00001560 PE=4 SV=1	2,3	182.34	102520000	240610000	100930000	210150000	79270000	49366000	25773000	17774000	39560000
AAAAATAAAEQQR	13	0	1228.62	U6KMV0	>tr|U6KMV0|U6KMV0_EIMTE Uncharacterized protein (Fragment) OS=Eimeria tenella OX=5802 GN=ETH_00035195 PE=4 SV=1	2	158.01	0	49948000	30199000	0	0	85025000	0	0	0
AAAAATAGEAVAAAAAAAAATR	22	0	1797.93	U6L477	>tr|U6L477|U6L477_EIMTE Copper-transporting ATPase, putative OS=Eimeria tenella OX=5802 GN=ETH_00033450 PE=4 SV=1	3	63.044	0	0	0	0	0	0	34561000	28227000	37833000
AAAAATEAATEAAAEASK	18	0	1603.77	U6L5E9	>tr|U6L5E9|U6L5E9_EIMTE Peptidase M16 domain containing protein, putative (Fragment) OS=Eimeria tenella OX=5802 GN=ETH_00040630 PE=4 SV=1	2	107.75	90743000	74075000	45098000	456570000	233910000	56719000	62347000	27999000	21412000
AAAAATQAAAAAAAAAAAK	19	0	1511.81	U6L243	>tr|U6L243|U6L243_EIMTE Uncharacterized protein OS=Eimeria tenella OX=5802 GN=ETH_00040240 PE=4 SV=1	2,3	104.44	0	0	0	9836700	0	0	0	0	0
AAAADAAAVTDGLK	14	0	1243.64	C8TE11	>tr|C8TE11|C8TE11_EIMTE Uncharacterized protein OS=Eimeria tenella OX=5802 GN=stchr1_040106_646631 PE=4 SV=1	2	106.13	0	0	0	51360000	0	0	0	0	0
AAAADGEDAAAAAAAAGEK	19	0	1600.73	U6L775	>tr|U6L775|U6L775_EIMTE Ubiquitin-activating enzyme e1, putative (Fragment) OS=Eimeria tenella OX=5802 GN=ETH_00021610 PE=4 SV=1	2,3	127.22	87965000	173220000	81141000	640340000	296990000	369810000	3367900	0	0
AAAADSGEEAAAAAGGR	17	0	1444.65	U6KUC0	>tr|U6KUC0|U6KUC0_EIMTE Uncharacterized protein (Fragment) OS=Eimeria tenella OX=5802 GN=ETH_00039395 PE=4 SV=1	2,3	220.21	1834600000	4829600000	1739100000	5149200000	5684100000	3507100000	879330000	72120000	694710000
AAAADSGEEAAAAAGGREEAAAEADSR	27	1	2474.09	U6KUC0	>tr|U6KUC0|U6KUC0_EIMTE Uncharacterized protein (Fragment) OS=Eimeria tenella OX=5802 GN=ETH_00039395 PE=4 SV=1	3	86.006	30161000	0	0	0	26085000	0	0	0	0
AAAADSGEEAAAAAGGREEAAAEADSRDEDVSEAAAESR	39	2	3733.62	U6KUC0	>tr|U6KUC0|U6KUC0_EIMTE Uncharacterized protein (Fragment) OS=Eimeria tenella OX=5802 GN=ETH_00039395 PE=4 SV=1	4	34.044	0	0	0	32064000	13093000	12125000	0	0	0
AAAAEAAAAAAAAAAEVAATAAAK	24	0	1954.01	U6KQ37	>tr|U6KQ37|U6KQ37_EIMTE Uncharacterized protein OS=Eimeria tenella OX=5802 GN=ETH_00035900 PE=4 SV=1	3	85.805	0	0	0	0	0	0	0	0	16781000
AAAAESPAAAAAAAPSPAAAAAK	23	0	1876.96	U6KZI6	>tr|U6KZI6|U6KZI6_EIMTE Uncharacterized protein OS=Eimeria tenella OX=5802 GN=ETH_00009815 PE=4 SV=1	2	78.324	6229900	25341000	30208000	59457000	35140000	34060000	1630300	41347000	2557100
AAAAGDAAAAAAAAEAGDSQAPASSTAAADGAAGEPSAAAFAAAAK	46	0	3813.77	U6L262	>tr|U6L262|U6L262_EIMTE Uncharacterized protein (Fragment) OS=Eimeria tenella OX=5802 GN=ETH_00016480 PE=4 SV=1	4	43.351	0	0	0	19568000	0	0	0	0	0
AAAALAANCSAAK	13	0	1188.59	U6L777	>tr|U6L777|U6L777_EIMTE TCP-1/cpn60 family chaperonin, putative (Fragment) OS=Eimeria tenella OX=5802 GN=ETH_00028135 PE=3 SV=1	2	100.55	20286000	22604000	19715000	15819000	0	0	30042000	29478000	83397000
AAAANVAAAGAAAAAAAR	18	0	1438.76	U6L742	>tr|U6L742|U6L742_EIMTE Uncharacterized protein OS=Eimeria tenella OX=5802 GN=ETH_00003025 PE=4 SV=1	2	46.319	0	0	0	0	0	0	0	0	0
AAAAPAAVADAAAAAPGAAEAAASDAAEAAAK	32	0	2634.29	U6KZ78	>tr|U6KZ78|U6KZ78_EIMTE Cleft lip and palate associated transmembrane protein 1, putative OS=Eimeria tenella OX=5802 GN=ETH_00031130 PE=4 SV=1	3	46.464	0	0	0	0	0	0	0	0	0
AAAAPAVAAAAAGR	14	0	1137.63	U6KP36	>tr|U6KP36|U6KP36_EIMTE Uncharacterized protein OS=Eimeria tenella OX=5802 GN=ETH_00034060 PE=4 SV=1	2	133.05	0	0	10244000	24745000	40909000	60838000	265320000	60228000	16765000
AAAAPLGPSCPLGFR	15	0	1483.76	U6KV65	>tr|U6KV65|U6KV65_EIMTE Oocyst wall protein, putative OS=Eimeria tenella OX=5802 GN=ETH_00012470 PE=4 SV=1	2	112.44	0	0	0	0	0	0	167340000	55121000	125520000
AAAAPPANPPEINR	14	0	1387.72	U6KPD3	>tr|U6KPD3|U6KPD3_EIMTE Uncharacterized protein OS=Eimeria tenella OX=5802 GN=ETH_00016520 PE=4 SV=1	2,3	147.26	948780000	1556600000	857750000	2916500000	1541500000	532290000	4648700000	264950000	115580000
AAAAPPPAAAAAPAPAAAAAAAAAPPAAASESLSATLSR	39	0	3291.72	U6KVE5	>tr|U6KVE5|U6KVE5_EIMTE Uncharacterized protein OS=Eimeria tenella OX=5802 GN=ETH_00036305 PE=4 SV=1	4	106.37	0	0	0	33469000	0	0	0	0	0
AAAAQQPDERPR	12	1	1308.65	U6LA45	>tr|U6LA45|U6LA45_EIMTE Uncharacterized protein (Fragment) OS=Eimeria tenella OX=5802 GN=ETH_00041900 PE=4 SV=1	2	82.171	30153000	0	0	0	0	0	0	0	0
AAAAQQQQQQQLQPQPR	17	0	1917.98	U6L2N5	>tr|U6L2N5|U6L2N5_EIMTE Eukaryotic translation initiation factor 2 alpha subunit, putative OS=Eimeria tenella OX=5802 GN=ETH_00031135 PE=4 SV=1	2,3	137.68	145670000	222500000	147900000	151570000	141610000	194490000	0	0	0
AAAASATEQQQEEAFR	16	0	1706.79	U6KI26	>tr|U6KI26|U6KI26_EIMTE Uncharacterized protein OS=Eimeria tenella OX=5802 GN=ETH_00002140 PE=4 SV=1	2	62.378	0	0	0	0	8477800	8254700	0	0	0
AAAATEAAAADAAAAGK	17	0	1400.69	H9B940	>tr|H9B940|H9B940_EIMTE Uncharacterized protein OS=Eimeria tenella OX=5802 GN=ETH_00012440 PE=2 SV=1	1,2,3	160.15	2123300000	1624300000	943730000	4868500000	259990000	1581400000	883480000	148110000	145180000
AAAATNAGGEQQK	13	0	1215.58	U6KWR9	>tr|U6KWR9|U6KWR9_EIMTE Uncharacterized protein OS=Eimeria tenella OX=5802 GN=ETH_00006760 PE=4 SV=1	2	186.76	88648000	93232000	80179000	223290000	298430000	158980000	0	0	0
AAAATTATVAPAAIAALK	18	0	1581.91	U6L273	>tr|U6L273|U6L273_EIMTE Uncharacterized protein OS=Eimeria tenella OX=5802 GN=ETH_00008910 PE=4 SV=1	2	51.888	0	0	0	0	0	0	15819000	28287000	15630000
AAAAVAAAVDPR	12	0	1081.59	U6L4H6	>tr|U6L4H6|U6L4H6_EIMTE E3 ubiquitin-protein ligase HUWE1, related (Fragment) OS=Eimeria tenella OX=5802 GN=ETH_00022875 PE=4 SV=1	2	74.962	0	0	0	0	0	0	0	0	0
AAADAAAADAAAAAAAAR	18	0	1469.72	U6KRW6	>tr|U6KRW6|U6KRW6_EIMTE Uncharacterized protein (Fragment) OS=Eimeria tenella OX=5802 GN=ETH_00041435 PE=4 SV=1	2,3	115.8	0	0	0	0	0	0	0	0	0
AAADFEAR	8	0	849.398	H9B900	>tr|H9B900|H9B900_EIMTE Peroxiredoxin, putative OS=Eimeria tenella OX=5802 GN=ETH_00042525 PE=2 SV=1	2	148.38	18690000	67799000	723210000	2644000000	1547500000	1037200000	1262800000	16383000	923370000
AAADTAAADAAASEQELR	18	0	1730.81	U6L523	>tr|U6L523|U6L523_EIMTE Uncharacterized protein (Fragment) OS=Eimeria tenella OX=5802 GN=ETH_00000495 PE=4 SV=1	2	131.48	22255000	10542000	5282200	69897000	27387000	16903000	0	0	0
AAADTPASTR	10	0	959.467	U6KUY8	>tr|U6KUY8|U6KUY8_EIMTE Transketolase OS=Eimeria tenella OX=5802 GN=ETH_00010025 PE=3 SV=1	2	117.67	0	0	0	456530000	0	1720800	0	186110000	240170000
AAADTSPLVR	10	0	999.535	U6KWF8	>tr|U6KWF8|U6KWF8_EIMTE Adaptin N terminal region domain-containing protein, putative OS=Eimeria tenella OX=5802 GN=ETH_00011740 PE=4 SV=1	2	99.815	0	15596000	0	28223000	18832000	0	0	0	0
AAADVAAALAAVDR	14	0	1283.68	H9B9M8	>tr|H9B9M8|H9B9M8_EIMTE Uncharacterized protein OS=Eimeria tenella OX=5802 PE=2 SV=1	2	151.99	141140000	96461000	126440000	110410000	120010000	114150000	278100000	286980000	365540000
AAAEAAAAAK	10	0	843.445	U6KSV8	>tr|U6KSV8|U6KSV8_EIMTE Uncharacterized protein (Fragment) OS=Eimeria tenella OX=5802 GN=ETH_00039210 PE=4 SV=1	2	114.97	15698000	0	0	93743000	60349000	24332000	0	0	0
AAAEAAAEAAAAAAAGK	17	0	1384.69	U6KUS2	>tr|U6KUS2|U6KUS2_EIMTE Uncharacterized protein (Fragment) OS=Eimeria tenella OX=5802 GN=ETH_00017665 PE=4 SV=1	2	90.498	0	0	8324800	21531000	0	0	0	0	0
AAAEAAAEAAAAAAAGKDPNK	21	1	1838.91	U6KUS2	>tr|U6KUS2|U6KUS2_EIMTE Uncharacterized protein (Fragment) OS=Eimeria tenella OX=5802 GN=ETH_00017665 PE=4 SV=1	3	35.091	0	0	0	0	0	0	0	6984800	9935300
AAAEAAAR	8	0	729.377	U6L0C7	>tr|U6L0C7|U6L0C7_EIMTE Uncharacterized protein OS=Eimeria tenella OX=5802 GN=ETH_00011025 PE=4 SV=1	2	143.61	0	125990000	116030000	240730000	305980000	116820000	495460000	223670000	30555000
AAAEAGLK	8	0	729.402	U6L4K6	>tr|U6L4K6|U6L4K6_EIMTE Uncharacterized protein OS=Eimeria tenella OX=5802 GN=ETH_00032150 PE=4 SV=1	2	86.011	0	0	0	127140000	0	46332000	0	0	0
AAAEATGPPQGEAGAVQAEK	20	0	1851.9	U6KVG5	>tr|U6KVG5|U6KVG5_EIMTE UBA/TS-N domain-containing protein, putative OS=Eimeria tenella OX=5802 GN=ETH_00016900 PE=4 SV=1	2	51.348	0	0	0	24725000	0	0	0	0	0
AAAEGELLQQR	11	0	1184.61	U6KW28	>tr|U6KW28|U6KW28_EIMTE Uncharacterized protein (Fragment) OS=Eimeria tenella OX=5802 GN=ETH_00043310 PE=4 SV=1	2	84.658	0	0	0	0	0	0	0	0	0
AAAEGPLK	8	0	755.418	E3VWM6	>tr|E3VWM6|E3VWM6_EIMTE Glyceraldehyde-3-phosphate dehydrogenase OS=Eimeria tenella OX=5802 GN=ETH_00008865 PE=2 SV=1	1,2	108.09	22195000	2319900000	714040000	1092000000	1071100000	410740000	0	0	0
AAAEIANAALR	11	0	1069.59	U6L0M0	>tr|U6L0M0|U6L0M0_EIMTE Proliferation-associated protein 2g4, putative OS=Eimeria tenella OX=5802 GN=ETH_00004260 PE=4 SV=1	2	102.52	0	0	0	0	0	0	8196900	54927000	21793000
AAAEIESVK	9	0	916.487	U6KYP5	>tr|U6KYP5|U6KYP5_EIMTE 2-methylbutyryl-CoA dehydrogenase, putative OS=Eimeria tenella OX=5802 GN=ETH_00009125 PE=3 SV=1	2	60.398	0	27133000	17059000	0	27198000	15268000	0	0	0
AAAELQQK	8	0	857.461	U6L201	>tr|U6L201|U6L201_EIMTE Uncharacterized protein OS=Eimeria tenella OX=5802 GN=ETH_00028315 PE=3 SV=1	1,2	124.08	52387000	52038000	17856000	24169000	11479000	0	0	0	0
AAAELVGNLMTDSNSAAK	18	0	1761.86	U6L3G0	>tr|U6L3G0|U6L3G0_EIMTE Pyrophosphate--fructose 6-phosphate 1-phosphotransferase OS=Eimeria tenella OX=5802 GN=ETH_00003915 PE=3 SV=1	2	98.796	124950000	0	0	0	0	0	0	0	0
AAAESLEGIK	10	0	987.524	U6KSU7	>tr|U6KSU7|U6KSU7_EIMTE Uncharacterized protein (Fragment) OS=Eimeria tenella OX=5802 GN=ETH_00038430 PE=4 SV=1	2	83.862	42999000	57406000	17122000	96226000	105640000	28969000	33141000	0	0
AAAFSVR	7	0	720.392	U6KXX5	>tr|U6KXX5|U6KXX5_EIMTE Alpha-1,4 glucan phosphorylase OS=Eimeria tenella OX=5802 GN=ETH_00024080 PE=3 SV=1	2	139.27	73143000	64517000	63005000	0	0	0	9031600	40352000	19061000
AAAGEGEEPR	10	0	985.446	U6L9H8	>tr|U6L9H8|U6L9H8_EIMTE Uncharacterized protein OS=Eimeria tenella OX=5802 GN=ETH_00023355 PE=4 SV=1	2	93.058	0	0	0	0	0	0	0	575440000	469220000
AAAGIGPETPMSK	13	0	1228.61	U6KMT3	>tr|U6KMT3|U6KMT3_EIMTE Eukaryotic translation initiation factor 3 subunit E OS=Eimeria tenella OX=5802 GN=ETH_00030265 PE=3 SV=1	2	85.554	0	75605000	39971000	9087000	0	0	21764000	6728300	0
AAAGLAGFEK	10	0	933.492	H9BA19	>tr|H9BA19|H9BA19_EIMTE Uncharacterized protein OS=Eimeria tenella OX=5802 PE=2 SV=1	2	79.693	33060000	33012000	0	64049000	25780000	0	0	0	0
AAAGQIDPADQR	12	0	1211.59	U6L222	>tr|U6L222|U6L222_EIMTE Splicing factor 3B subunit 2, putative OS=Eimeria tenella OX=5802 GN=ETH_00008655 PE=4 SV=1	2	72.531	23498000	0	0	0	0	0	0	0	0
AAAGTPAAANALGIALAAK	19	0	1621.92	U6LAB5	>tr|U6LAB5|U6LAB5_EIMTE 26S proteasome subunit RPN2a, related OS=Eimeria tenella OX=5802 GN=ETH_00018210 PE=4 SV=1	2	47.754	0	0	0	0	32572000	0	13406000	27627000	42897000
AAALAAAAGAQVTVMDTDLALLSR	24	0	2299.22	U6L458	>tr|U6L458|U6L458_EIMTE Alanine dehydrogenase, putative OS=Eimeria tenella OX=5802 GN=ETH_00015095 PE=4 SV=1	2,3	188.26	386080000	461360000	488700000	249450000	219640000	222430000	0	0	0
AAALEAQGEVLR	12	0	1226.66	U6KYE5	>tr|U6KYE5|U6KYE5_EIMTE Serine/threonine protein phosphatase, putative OS=Eimeria tenella OX=5802 GN=ETH_00019730 PE=4 SV=1	2	154.66	15406000	0	0	111770000	24340000	0	0	0	0
AAAMQSK	7	0	705.348	U6KP27	>tr|U6KP27|U6KP27_EIMTE KH domain-containing protein, putative OS=Eimeria tenella OX=5802 GN=ETH_00030365 PE=4 SV=1	2	120.52	0	42605000	43894000	88433000	54666000	55822000	0	0	0
AAANLLLFPAMNVNDCVTK	19	0	2061.04	U6KN65	>tr|U6KN65|U6KN65_EIMTE Adenosylhomocysteinase OS=Eimeria tenella OX=5802 GN=ETH_00027110 PE=3 SV=1	2	67.418	0	0	0	0	0	0	26832000	39583000	63344000
AAAPAAAAPAAAAAAAK	17	0	1334.73	U6KHM1	>tr|U6KHM1|U6KHM1_EIMTE Phosphoglucomutase, putative OS=Eimeria tenella OX=5802 GN=ETH_00002590 PE=4 SV=1	2	119.96	0	47107000	41783000	199070000	91173000	24425000	250680000	35907000	13648000
AAAPAAAAPAAAAAAAKEEK	20	1	1720.91	U6KHM1	>tr|U6KHM1|U6KHM1_EIMTE Phosphoglucomutase, putative OS=Eimeria tenella OX=5802 GN=ETH_00002590 PE=4 SV=1	3	74.744	0	0	0	38704000	0	0	0	0	0
AAAPAAAAPAAAAPAAAAPAAAPPSR	26	0	2122.13	U6KSQ4	>tr|U6KSQ4|U6KSQ4_EIMTE Uncharacterized protein OS=Eimeria tenella OX=5802 GN=ETH_00005755 PE=4 SV=1	2,3	143.19	70186000	175840000	55844000	299860000	386320000	218240000	358010000	89615000	60492000
AAAPALMER	9	0	928.48	H9B9L6	>tr|H9B9L6|H9B9L6_EIMTE Signal recognition particle, putative OS=Eimeria tenella OX=5802 GN=ETH_00009040 PE=2 SV=1	2	93.111	13358000	12013000	0	42821000	12985000	0	0	0	0
AAAPPPQQQQQQQQQAK	17	0	1873.94	U6KT58	>tr|U6KT58|U6KT58_EIMTE Uncharacterized protein OS=Eimeria tenella OX=5802 GN=ETH_00001190 PE=3 SV=1	2	182.89	123820000	68913000	91194000	200670000	172780000	147350000	0	0	0
AAAPPTRPSPGQQSR	15	1	1519.79	U6KZF5	>tr|U6KZF5|U6KZF5_EIMTE Uncharacterized protein OS=Eimeria tenella OX=5802 GN=ETH_00006230 PE=4 SV=1	3	66.215	0	0	0	0	0	0	0	22637000	96823000
AAAPYGSAAR	10	0	933.467	H9B9Y8	>tr|H9B9Y8|H9B9Y8_EIMTE Inosine-5'-monophosphate dehydrogenase OS=Eimeria tenella OX=5802 PE=2 SV=1	2	98.055	0	23212000	7233300	58740000	51268000	16589000	20743000	12229000	0
AAAQQQQGASQGPR	14	0	1396.68	U6L366	>tr|U6L366|U6L366_EIMTE Uncharacterized protein (Fragment) OS=Eimeria tenella OX=5802 GN=ETH_00001155 PE=4 SV=1	2	185.57	0	70157000	57074000	252010000	287460000	161450000	0	0	0
AAASAASAAAPAAADGSK	18	0	1457.71	U6KHL8	>tr|U6KHL8|U6KHL8_EIMTE Uncharacterized protein OS=Eimeria tenella OX=5802 GN=ETH_00002565 PE=4 SV=1	2	126.19	36913000	32350000	20807000	107370000	64449000	0	0	0	25844000
AAASGEEGAAAPAPAAAAAAGSCSK	25	0	2113.97	U6KLZ2	>tr|U6KLZ2|U6KLZ2_EIMTE Peroxisomal multifunctional enzyme type 2, putative OS=Eimeria tenella OX=5802 GN=ETH_00027740 PE=4 SV=1	2,3	118.51	135610000	440520000	333860000	575950000	154430000	57925000	269000000	11057000	3080000
AAASLNINSR	10	0	1015.54	U6KWL2	>tr|U6KWL2|U6KWL2_EIMTE Uncharacterized protein OS=Eimeria tenella OX=5802 GN=ETH_00015380 PE=4 SV=1	2	117.67	14815000	20637000	18343000	0	0	0	0	0	0
AAASMGK	7	0	634.311	U6KXX5	>tr|U6KXX5|U6KXX5_EIMTE Alpha-1,4 glucan phosphorylase OS=Eimeria tenella OX=5802 GN=ETH_00024080 PE=3 SV=1	1	122.79	0	868420000	666310000	1392800000	1063900000	536390000	0	0	0
AAATAATAANPTLDEAAPEK	20	0	1882.93	U6L467	>tr|U6L467|U6L467_EIMTE Alpha-glucosidase II, putative OS=Eimeria tenella OX=5802 GN=ETH_00023295 PE=4 SV=1	2	95.954	0	12582000	0	59354000	31666000	14567000	0	0	0
AAATAATAANPTLDEAAPEKR	21	1	2039.03	U6L467	>tr|U6L467|U6L467_EIMTE Alpha-glucosidase II, putative OS=Eimeria tenella OX=5802 GN=ETH_00023295 PE=4 SV=1	2	58.997	0	0	0	10891000	0	0	0	0	0
AAATATDR	8	0	775.382	U6KUV2	>tr|U6KUV2|U6KUV2_EIMTE ATP-dependent (S)-NAD(P)H-hydrate dehydratase OS=Eimeria tenella OX=5802 GN=ETH_00001335 PE=3 SV=1	2	157.86	0	0	0	0	198190000	70695000	0	15791000	201540000
AAATDVDVDAVISK	14	0	1373.7	U6KPE9	>tr|U6KPE9|U6KPE9_EIMTE Serine/threonine-protein phosphatase OS=Eimeria tenella OX=5802 GN=ETH_00018005 PE=3 SV=1	2	91.441	56082000	65533000	48524000	11125000	0	11788000	5104500	0	0
AAAVDHLLPQDLSK	14	0	1476.79	U6L5H2	>tr|U6L5H2|U6L5H2_EIMTE Uncharacterized protein OS=Eimeria tenella OX=5802 GN=ETH_00027445 PE=4 SV=1	2	140.31	0	36481000	0	53471000	39264000	24926000	69814000	36028000	178990000
AAAVGAAR	8	0	685.387	U6L157	>tr|U6L157|U6L157_EIMTE Uncharacterized protein OS=Eimeria tenella OX=5802 GN=ETH_00007090 PE=4 SV=1	1	197.65	0	0	0	0	0	0	0	151070000	0
AACAQTAR	8	0	847.397	U6KRE2	>tr|U6KRE2|U6KRE2_EIMTE Armadillo/beta-catenin-like repeat-containing protein, putative OS=Eimeria tenella OX=5802 GN=ETH_00027380 PE=4 SV=1	2	117.4	0	0	0	0	47671000	0	0	0	0
AADAADAANAAAAAAAQPSTGK	22	0	1883.9	U6LBZ2	>tr|U6LBZ2|U6LBZ2_EIMTE Uncharacterized protein OS=Eimeria tenella OX=5802 GN=ETH_00020415 PE=4 SV=1	2,3	101.17	0	0	4942700	73533000	0	3529900	20310000	14758000	5914900
AADCSSFAAAAAEDPALAR	19	0	1863.84	U6KSV8	>tr|U6KSV8|U6KSV8_EIMTE Uncharacterized protein (Fragment) OS=Eimeria tenella OX=5802 GN=ETH_00039210 PE=4 SV=1	2	54.805	11958000	0	0	54514000	0	0	0	0	0
AADEDYMAELR	11	0	1282.55	U6KQU0	>tr|U6KQU0|U6KQU0_EIMTE Sushi domain-containing protein / SCR repeat-containing protein, putative (Fragment) OS=Eimeria tenella OX=5802 GN=ETH_00043040 PE=4 SV=1	2	113.69	0	21271000	26456000	116550000	31518000	17926000	0	0	0
AADKSDEEQALCEVHQR	17	1	1984.89	U6KXK7	>tr|U6KXK7|U6KXK7_EIMTE DnaJ domain-containing protein, putative OS=Eimeria tenella OX=5802 GN=ETH_00032105 PE=4 SV=1	3,4	117.13	97398000	28032000	44971000	30341000	28263000	41454000	0	0	0
AADPATEQQR	10	0	1085.51	U6KYN4	>tr|U6KYN4|U6KYN4_EIMTE Coatomer epsilon subunit, putative OS=Eimeria tenella OX=5802 GN=ETH_00011095 PE=4 SV=1	2	99.815	0	0	0	0	0	0	0	20996000	0
AADSCVR	7	0	777.344	U6L466	>tr|U6L466|U6L466_EIMTE Glutamate dehydrogenase OS=Eimeria tenella OX=5802 GN=ETH_00033375 PE=3 SV=1	2	128.38	0	0	0	0	0	0	0	39214000	23071000
AADTTDCSFGCYAAQDAQQVLSGR	24	0	2591.1	U6L4K2	>tr|U6L4K2|U6L4K2_EIMTE Chitinase class I, putative OS=Eimeria tenella OX=5802 GN=ETH_00032125 PE=4 SV=1	2,3	75.112	0	76502000	75530000	0	0	0	0	0	0
AADVANSLHR	10	0	1052.54	U6KWL2	>tr|U6KWL2|U6KWL2_EIMTE Uncharacterized protein OS=Eimeria tenella OX=5802 GN=ETH_00015380 PE=4 SV=1	3	81.263	8098100	0	0	0	0	0	0	0	0
AADVDMEVDGSSK	13	0	1322.57	U6KT01	>tr|U6KT01|U6KT01_EIMTE Nucleolar phosphoprotein nucleolin, putative OS=Eimeria tenella OX=5802 GN=ETH_00011635 PE=4 SV=1	2	107.37	44324000	52052000	28112000	80831000	133680000	63015000	0	0	0
AADVESHTLIK	11	0	1182.62	U6L4S4	>tr|U6L4S4|U6L4S4_EIMTE Acyl-coenzyme A oxidase OS=Eimeria tenella OX=5802 GN=ETH_00032045 PE=3 SV=1	2,3	103.63	249370000	38555000	24524000	246840000	59701000	6295800	0	0	0
AADYSQNTR	9	0	1024.46	H9B9V7	>tr|H9B9V7|H9B9V7_EIMTE Uncharacterized protein OS=Eimeria tenella OX=5802 PE=2 SV=1	2	86.136	0	71539000	25720000	73900000	50222000	52310000	0	0	0
AAEAAASAASQAEK	14	0	1274.61	M1RFN9	>tr|M1RFN9|M1RFN9_EIMTE Immune mapped protein 1 OS=Eimeria tenella OX=5802 GN=IMP1 PE=2 SV=1	2	126.63	199200000	131130000	123770000	401050000	260150000	202890000	45489000	0	0
AAEAAMSVDPR	11	0	1116.52	U6L074	>tr|U6L074|U6L074_EIMTE Uncharacterized protein OS=Eimeria tenella OX=5802 GN=ETH_00025575 PE=4 SV=1	2	74.944	0	64247000	34775000	108160000	126760000	50786000	0	0	0
AAEAAVVSSDSNVHHR	16	0	1648.79	U6KRC9	>tr|U6KRC9|U6KRC9_EIMTE UDP-N-acetylglucosamine transporter, putative OS=Eimeria tenella OX=5802 GN=ETH_00019790 PE=4 SV=1	3	70.529	23973000	0	0	0	0	0	0	0	0
AAEAEKELENEAK	13	1	1430.69	U6KT19	>tr|U6KT19|U6KT19_EIMTE Uncharacterized protein OS=Eimeria tenella OX=5802 GN=ETH_00019135 PE=4 SV=1	2	154.1	54688000	11038000	0	123870000	39658000	0	0	0	0
AAEAFEAIPR	10	0	1073.55	U6KYU4	>tr|U6KYU4|U6KYU4_EIMTE TCP-1/cpn60 family chaperonin, putative OS=Eimeria tenella OX=5802 GN=ETH_00034715 PE=3 SV=1	2	112.75	126190000	71187000	49998000	147750000	30797000	0	205620000	141680000	67706000
AAEANATAEEAK	12	0	1174.55	U6L273	>tr|U6L273|U6L273_EIMTE Uncharacterized protein OS=Eimeria tenella OX=5802 GN=ETH_00008910 PE=4 SV=1	2	113.77	0	32009000	17891000	85533000	91303000	63497000	0	0	0
AAEAQFVGGGR	11	0	1061.53	U6KPJ8	>tr|U6KPJ8|U6KPJ8_EIMTE Uncharacterized protein (Fragment) OS=Eimeria tenella OX=5802 GN=ETH_00036900 PE=4 SV=1	2	127.76	51699000	0	25804000	39712000	0	0	39226000	112970000	155230000
AAEDAALQQEQPK	13	0	1397.68	U6L0W9	>tr|U6L0W9|U6L0W9_EIMTE Importin-alpha re-exporter, putative OS=Eimeria tenella OX=5802 GN=ETH_00001650 PE=4 SV=1	2	93.011	0	16680000	0	0	31307000	0	0	0	0
AAEDCGAGAAASGVR	15	0	1361.6	U6KMY4	>tr|U6KMY4|U6KMY4_EIMTE Uncharacterized protein OS=Eimeria tenella OX=5802 GN=ETH_00042750 PE=4 SV=1	2	73.156	0	9289900	0	48586000	0	14510000	0	0	0
AAEEEGSSSSSTR	13	0	1296.54	U6KHJ1	>tr|U6KHJ1|U6KHJ1_EIMTE Uncharacterized protein OS=Eimeria tenella OX=5802 GN=ETH_00030930 PE=4 SV=1	2	117.07	0	0	0	0	0	0	249870000	68860000	128360000
AAEEESSSSSTR	12	0	1239.52	U6KHJ1	>tr|U6KHJ1|U6KHJ1_EIMTE Uncharacterized protein OS=Eimeria tenella OX=5802 GN=ETH_00030930 PE=4 SV=1	2	150.68	0	0	0	0	0	0	102770000	108390000	213590000
AAEEFLAR	8	0	905.461	U6L197	>tr|U6L197|U6L197_EIMTE Uncharacterized protein OS=Eimeria tenella OX=5802 GN=ETH_00007315 PE=4 SV=1	2	160.19	436940000	378230000	28282000	448550000	225570000	94617000	221850000	152830000	37127000
AAEEFMHR	8	0	989.439	U6KUA4	>tr|U6KUA4|U6KUA4_EIMTE 56 kDa gametocyte antigen, related OS=Eimeria tenella OX=5802 GN=ETH_00007320 PE=4 SV=1	2	163.77	4273600000	1993200000	1075100000	4435300000	1879700000	1210700000	211670000	115960000	84482000
AAEESSEQR	9	0	1005.44	U6KWL2	>tr|U6KWL2|U6KWL2_EIMTE Uncharacterized protein OS=Eimeria tenella OX=5802 GN=ETH_00015380 PE=4 SV=1	2	118.18	0	3926500	0	0	5624000	0	0	0	35592000
AAELLAALQR	10	0	1054.61	U6KLF0	>tr|U6KLF0|U6KLF0_EIMTE Uncharacterized protein OS=Eimeria tenella OX=5802 GN=ETH_00012505 PE=4 SV=1	2	114.84	0	0	0	4100800	8359100	0	12667000	14028000	0
AAELVAAEGVSVEVIDLQTIAPWDVDTVAASVR	33	0	3393.77	U6KR05	>tr|U6KR05|U6KR05_EIMTE Branched-chain alpha-keto acid dehydrogenase E1 component beta chain, putative OS=Eimeria tenella OX=5802 GN=ETH_00025495 PE=4 SV=1	3	95.244	0	24527000	26380000	33444000	36024000	50924000	0	0	0
AAENAHGVDPTDFR	14	0	1498.68	U6KY83	>tr|U6KY83|U6KY83_EIMTE Translin, putative OS=Eimeria tenella OX=5802 GN=ETH_00014655 PE=4 SV=1	2	135.02	147340000	111200000	60078000	372300000	185030000	45890000	0	0	0
AAEPAAAPVQYK	12	0	1214.63	U6KSC8	>tr|U6KSC8|U6KSC8_EIMTE Uncharacterized protein (Fragment) OS=Eimeria tenella OX=5802 GN=ETH_00039180 PE=4 SV=1	2	68.069	46125000	0	0	0	0	0	0	0	0
AAEPYGPEALQFSR	14	0	1534.74	U6L6D1	>tr|U6L6D1|U6L6D1_EIMTE Tudor / staphylococcal nuclease domain-containing protein, putative OS=Eimeria tenella OX=5802 GN=ETH_00008315 PE=4 SV=1	2	96.464	0	0	0	0	0	0	31185000	71801000	36482000
AAEQLEPGAMGDIAR	15	0	1527.74	U6KMV0	>tr|U6KMV0|U6KMV0_EIMTE Uncharacterized protein (Fragment) OS=Eimeria tenella OX=5802 GN=ETH_00035195 PE=4 SV=1	2	88.73	0	4537500	0	133840000	38207000	0	0	16421000	25867000
AAEVHPDSTSADSYGGK	17	0	1690.74	U6KYW7	>tr|U6KYW7|U6KYW7_EIMTE Sulfhydryl oxidase OS=Eimeria tenella OX=5802 GN=ETH_00007135 PE=4 SV=1	3	73.464	0	0	0	33643000	42870000	11544000	0	0	0
AAFGLLDEAR	10	0	1061.55	H9B9C8	>tr|H9B9C8|H9B9C8_EIMTE Peptidylprolyl isomerase OS=Eimeria tenella OX=5802 PE=2 SV=1	2	85.355	0	0	32717000	0	0	0	0	9526900	12771000
AAGALVPASFHALGDTVR	18	0	1751.93	U6KQ81	>tr|U6KQ81|U6KQ81_EIMTE ATP-citrate synthase, putative OS=Eimeria tenella OX=5802 GN=ETH_00040515 PE=4 SV=1	3	56.959	0	0	0	0	0	0	7147700	0	6929500
AAGAPASSDQDSSSNNR	17	0	1633.69	U6KMZ8	>tr|U6KMZ8|U6KMZ8_EIMTE Ubiquitin-transferase domain containing protein, putative OS=Eimeria tenella OX=5802 GN=ETH_00009420 PE=4 SV=1	2	107.5	0	6831800	0	0	26593000	21738000	0	0	0
AAGGASGTGGSPAPCGGNTEPGDKVTVTLGGLK	33	1	2940.42	H9B9X6	>tr|H9B9X6|H9B9X6_EIMTE Uncharacterized protein OS=Eimeria tenella OX=5802 GN=ETH_00022335 PE=2 SV=1	3	46.785	0	0	0	0	0	0	49302000	27096000	0
AAGGDIVR	8	0	757.408	A0A024DAD9	>tr|A0A024DAD9|A0A024DAD9_EIMTE Lactate dehydrogenase OS=Eimeria tenella OX=5802 PE=2 SV=1	1,2	133.6	800100000	953850000	395960000	2479000000	1494700000	796070000	1810200000	287480000	1583500000
AAGGNIIPAATGAAK	15	0	1281.7	U6KT28	>tr|U6KT28|U6KT28_EIMTE Glyceraldehyde-3-phosphate dehydrogenase, putative OS=Eimeria tenella OX=5802 GN=ETH_00016495 PE=3 SV=1	1,2	86.498	119910000	136060000	130770000	11757000	25809000	0	59321000	79493000	2056000
AAGLELSSAR	10	0	973.519	U6L370	>tr|U6L370|U6L370_EIMTE Uncharacterized protein OS=Eimeria tenella OX=5802 GN=ETH_00014395 PE=4 SV=1	2	140.17	57543000	0	5983400	116350000	0	0	0	0	0
AAGLLDGVEEPPGEPK	16	0	1577.79	U6L0C4	>tr|U6L0C4|U6L0C4_EIMTE Uncharacterized protein OS=Eimeria tenella OX=5802 GN=ETH_00003040 PE=4 SV=1	2	96.414	0	10056000	5705800	174110000	28454000	24020000	26333000	0	0
AAGLPAFEDAVGDTFVLPAYSHEESR	26	0	2748.3	Q546B5	>tr|Q546B5|Q546B5_EIMTE Major sporozoite surface antigen OS=Eimeria tenella OX=5802 GN=sag1 PE=2 SV=1	3,4	103.71	128590000	122530000	144220000	360450000	246740000	308000000	201030000	13108000	151260000
AAGLQQR	7	0	742.409	U6KIN6	>tr|U6KIN6|U6KIN6_EIMTE Uncharacterized protein OS=Eimeria tenella OX=5802 GN=ETH_00030440 PE=4 SV=1	2	137.5	0	993450000	687790000	1614900000	1426200000	0	0	3399300000	2576500000
AAGLSEFEK	9	0	950.471	U6KYK1	>tr|U6KYK1|U6KYK1_EIMTE SAG family member OS=Eimeria tenella OX=5802 GN=ETH_00010850 PE=4 SV=1	2	93.111	39195000	45227000	17857000	0	43987000	42217000	0	0	0
AAGMAEEDITR	11	0	1162.53	U6KUA4	>tr|U6KUA4|U6KUA4_EIMTE 56 kDa gametocyte antigen, related OS=Eimeria tenella OX=5802 GN=ETH_00007320 PE=4 SV=1	2	187.42	5929900000	6288200000	3332500000	8981200000	7480200000	5937000000	5548800000	760260000	491130000
AAGNEGMDEDETNIK	15	0	1592.66	U6KXE0	>tr|U6KXE0|U6KXE0_EIMTE Uncharacterized protein OS=Eimeria tenella OX=5802 GN=ETH_00012285 PE=4 SV=1	2	70.281	76242000	51881000	55671000	192330000	177210000	159280000	23604000	0	20414000
AAGNEGMDEDETNIKYEITR	20	1	2255	U6KXE0	>tr|U6KXE0|U6KXE0_EIMTE Uncharacterized protein OS=Eimeria tenella OX=5802 GN=ETH_00012285 PE=4 SV=1	3	135.27	15139000	19880000	27554000	93418000	64350000	46602000	0	0	0
AAGTAAAATVDPK	13	0	1142.59	U6KKC7	>tr|U6KKC7|U6KKC7_EIMTE 26S proteasome non-ATPase regulatory subunit, putative OS=Eimeria tenella OX=5802 GN=ETH_00012680 PE=4 SV=1	2	78.763	149880000	176910000	73412000	886550000	185760000	89727000	0	0	0
AAGVAEEDIVK	11	0	1100.57	U6L197	>tr|U6L197|U6L197_EIMTE Uncharacterized protein OS=Eimeria tenella OX=5802 GN=ETH_00007315 PE=4 SV=1	2	99.283	632000000	635970000	320110000	867770000	259400000	230710000	126140000	227320000	38576000
AAGVSAIEHSDFDGMER	17	0	1790.79	U6KT02	>tr|U6KT02|U6KT02_EIMTE TCP-1/cpn60 family chaperonin, putative OS=Eimeria tenella OX=5802 GN=ETH_00011965 PE=4 SV=1	2,3	136.48	0	18261000	0	139150000	54030000	16158000	0	0	0
AAGYAENAPNPTSINSDAHPDFR	23	0	2414.09	U6KR99	>tr|U6KR99|U6KR99_EIMTE Ubiquinol-cytochrome c reductase domain-containing protein, putative OS=Eimeria tenella OX=5802 GN=ETH_00019585 PE=4 SV=1	3	61.361	0	0	0	0	0	0	94511000	24153000	110900000
AAHAAEEQLHR	11	0	1231.61	U6KSU7	>tr|U6KSU7|U6KSU7_EIMTE Uncharacterized protein (Fragment) OS=Eimeria tenella OX=5802 GN=ETH_00038430 PE=4 SV=1	2,3	78.655	21828000	0	9903700	0	0	0	0	0	0
AAHAQQQSVGR	11	0	1151.58	H9B9F7	>tr|H9B9F7|H9B9F7_EIMTE Uncharacterized protein OS=Eimeria tenella OX=5802 PE=2 SV=1	2,3	127.42	0	64890000	17049000	183670000	0	124850000	0	0	0
AAHEVISAGLEK	12	0	1223.65	U6KZ60	>tr|U6KZ60|U6KZ60_EIMTE 60S acidic ribosomal protein P2 OS=Eimeria tenella OX=5802 GN=ETH_00022065 PE=3 SV=1	2,3	133.32	160770000	62749000	122070000	363510000	0	0	81046000	81432000	71972000
AAIAFGGK	8	0	733.412	Q9U966	>tr|Q9U966|Q9U966_EIMTE Micronemal protein MIC4, related OS=Eimeria tenella OX=5802 GN=mic-5 PE=1 SV=1	1,2	117.7	612630000	602820000	407730000	0	0	0	1293100000	220760000	157770000
AAICDGSCTNLK	12	0	1308.58	U6L7H6	>tr|U6L7H6|U6L7H6_EIMTE Uncharacterized protein OS=Eimeria tenella OX=5802 GN=ETH_00021345 PE=4 SV=1	2	131.83	58173000	38346000	15443000	126840000	41042000	0	0	0	0
AAIEEELK	8	0	901.476	U6KQJ2	>tr|U6KQJ2|U6KQJ2_EIMTE Rhoptry neck protein 2, putative (Fragment) OS=Eimeria tenella OX=5802 GN=ETH_00012760 PE=1 SV=1	2	84.743	0	0	17451000	281790000	120100000	50465000	0	0	0
AAIEGISGETPSVDPVGAHFR	21	0	2109.05	U6L184	>tr|U6L184|U6L184_EIMTE Uncharacterized protein OS=Eimeria tenella OX=5802 GN=ETH_00007240 PE=4 SV=1	3	38.878	0	0	0	0	0	0	16503000	11382000	0
AAIVAPGK	8	0	725.444	C8TDT3	>tr|C8TDT3|C8TDT3_EIMTE Putative hsp protein OS=Eimeria tenella OX=5802 GN=eimer2200f10.tmp0071 PE=4 SV=1	2	76.899	0	18718000	12255000	33506000	22984000	0	0	0	0
AAKPDPTK	8	1	826.455	U6KYI9	>tr|U6KYI9|U6KYI9_EIMTE 60S ribosomal protein L24, putative OS=Eimeria tenella OX=5802 GN=ETH_00031600 PE=4 SV=1	2	126.62	0	143510000	114840000	271410000	444870000	219630000	0	0	0
AALAPKEPEK	10	1	1052.59	U6L5H4	>tr|U6L5H4|U6L5H4_EIMTE Uncharacterized protein OS=Eimeria tenella OX=5802 GN=ETH_00031645 PE=4 SV=1	2	86.898	15459000	0	0	0	0	0	0	0	0
AALAPLAAGESSAAADR	17	0	1540.78	U6LA45	>tr|U6LA45|U6LA45_EIMTE Uncharacterized protein (Fragment) OS=Eimeria tenella OX=5802 GN=ETH_00041900 PE=4 SV=1	2	136.01	0	16444000	2717600	93727000	19366000	0	29349000	10466000	0
AALDGAECVLER	12	0	1302.62	U6KV65	>tr|U6KV65|U6KV65_EIMTE Oocyst wall protein, putative OS=Eimeria tenella OX=5802 GN=ETH_00012470 PE=4 SV=1	2	152.85	251420000	65840000	242530000	863340000	125660000	63764000	0	8227900	3927800
AALEPYPSYLNVYDQCR	17	0	2057.95	U6L7A8	>tr|U6L7A8|U6L7A8_EIMTE V-type proton ATPase subunit OS=Eimeria tenella OX=5802 GN=ETH_00033485 PE=3 SV=1	2	66.965	0	0	0	0	0	0	42624000	32608000	41145000
AALESDCR	8	0	920.402	Q0VIP6	>tr|Q0VIP6|Q0VIP6_EIMTE Enoyl-acyl carrier reductase OS=Eimeria tenella OX=5802 GN=ENR PE=1 SV=1	2	82.279	0	46251000	19405000	0	53366000	0	0	0	0
AALETSHR	8	0	883.451	U6KV18	>tr|U6KV18|U6KV18_EIMTE Uncharacterized protein OS=Eimeria tenella OX=5802 GN=ETH_00028395 PE=4 SV=1	2	107.29	0	67621000	0	210010000	67813000	74546000	0	0	0
AALNESEEATVK	12	0	1260.62	U6KGY2	>tr|U6KGY2|U6KGY2_EIMTE Uncharacterized protein OS=Eimeria tenella OX=5802 GN=ETH_00012700 PE=4 SV=1	2	69.864	0	0	7126600	0	31373000	42663000	0	0	0
AALSHLTAAAAK	12	0	1123.63	U6L1D7	>tr|U6L1D7|U6L1D7_EIMTE Uncharacterized protein OS=Eimeria tenella OX=5802 GN=ETH_00015110 PE=4 SV=1	2,3	160.67	58643000	76720000	70616000	56563000	54751000	52358000	498220000	306740000	331930000
AALTDFER	8	0	921.456	H9B930	>tr|H9B930|H9B930_EIMTE 60S ribosomal protein L14, putative OS=Eimeria tenella OX=5802 GN=ETH_00015805 PE=2 SV=1	2	141.39	224440000	112220000	55800000	77785000	154640000	60625000	201860000	91184000	93197000
AALVYGQMNEPPGAR	15	0	1572.77	U6KXQ4	>tr|U6KXQ4|U6KXQ4_EIMTE ATP synthase subunit beta OS=Eimeria tenella OX=5802 GN=ETH_00026155 PE=3 SV=1	2	126.1	107320000	120050000	129590000	0	2695000	0	51396000	86673000	107590000
AAMADSNGVNLDQMER	16	0	1720.75	V5T9T8	>tr|V5T9T8|V5T9T8_EIMTE Aminopeptidase 1 OS=Eimeria tenella OX=5802 GN=ApN1 PE=2 SV=1	2	130.98	0	0	0	0	33264000	22381000	0	0	0
AAMANPNVEVVALNDPFMDVQYMAYQLK	28	0	3141.5	E3VWM6	>tr|E3VWM6|E3VWM6_EIMTE Glyceraldehyde-3-phosphate dehydrogenase OS=Eimeria tenella OX=5802 GN=ETH_00008865 PE=2 SV=1	3	75.43	75504000	75720000	60700000	123460000	87882000	80151000	0	0	0
AAMGMGTTGGASTK	14	0	1239.56	U6KXG8	>tr|U6KXG8|U6KXG8_EIMTE Phosphate carrier protein, putative OS=Eimeria tenella OX=5802 GN=ETH_00002840 PE=3 SV=1	2	112.15	33539000	96259000	35017000	15798000	0	0	5830700	0	24382000
AANAGGVAVSGLEMSQNAMR	20	0	1932.91	U6L466	>tr|U6L466|U6L466_EIMTE Glutamate dehydrogenase OS=Eimeria tenella OX=5802 GN=ETH_00033375 PE=3 SV=1	2	44.816	0	54713000	26281000	0	0	0	0	0	0
AANDAAVSSAEVTAAAAAAATGGR	24	0	2073.01	U6KUP1	>tr|U6KUP1|U6KUP1_EIMTE Interferon gamma-inducible protein 30, putative OS=Eimeria tenella OX=5802 GN=ETH_00010490 PE=4 SV=1	2,3	166.91	186020000	144260000	226590000	54976000	23444000	18964000	27256000	22678000	9475600
AANDPLLLDLR	11	0	1209.67	U6KZ44	>tr|U6KZ44|U6KZ44_EIMTE Glycerol-3-phosphate acyltransferase, putative OS=Eimeria tenella OX=5802 GN=ETH_00014360 PE=4 SV=1	2	79.82	0	0	0	11839000	0	0	0	0	0
AANEYLR	7	0	835.419	U6KXY8	>tr|U6KXY8|U6KXY8_EIMTE Cystathionine beta-lyase, putative OS=Eimeria tenella OX=5802 GN=ETH_00024155 PE=3 SV=1	2	126.54	116610000	130530000	33194000	0	311620000	115910000	0	7259400	90707000
AAPAAESSSSSSSVNHSDNAAAGR	24	0	2229.98	U6KVF6	>tr|U6KVF6|U6KVF6_EIMTE Uncharacterized protein (Fragment) OS=Eimeria tenella OX=5802 GN=ETH_00041165 PE=4 SV=1	3	129.32	0	12521000	0	93801000	35310000	19997000	0	0	0
AAPASPDDDNR	11	0	1127.48	U6L151	>tr|U6L151|U6L151_EIMTE Vacuolar protein sorting-associated protein 13C isoform 2B, related OS=Eimeria tenella OX=5802 GN=ETH_00009255 PE=4 SV=1	2	60.49	0	0	0	0	0	5558900	0	14345000	0
AAPAYVVR	8	0	845.476	U6KX07	>tr|U6KX07|U6KX07_EIMTE Uncharacterized protein OS=Eimeria tenella OX=5802 GN=ETH_00000115 PE=4 SV=1	2	85.265	8725800	21307000	0	0	0	0	0	0	0
AAPEDPLHGDLPR	13	0	1386.69	U6KTU8	>tr|U6KTU8|U6KTU8_EIMTE Uncharacterized protein OS=Eimeria tenella OX=5802 GN=ETH_00007490 PE=4 SV=1	2,3	100.55	71502000	0	45894000	53706000	29252000	7020700	0	4204700	3234500
AAPEGSSEVLIETR	14	0	1457.74	U6L9D5	>tr|U6L9D5|U6L9D5_EIMTE Uncharacterized protein (Fragment) OS=Eimeria tenella OX=5802 GN=ETH_00014155 PE=4 SV=1	2	132.97	48252000	36667000	0	373220000	77483000	23002000	0	0	0
AAPEHIEPQGR	11	0	1203.6	U6KZP2	>tr|U6KZP2|U6KZP2_EIMTE Amine oxidase OS=Eimeria tenella OX=5802 GN=ETH_00028385 PE=3 SV=1	2,3	93.096	0	358180000	40531000	2558500000	473110000	234830000	182200000	4860900	37663000
AAPGCEAPAADHEALHLAR	19	0	1955.93	O96437	>tr|O96437|O96437_EIMTE Mannitol-1-phosphate dehydrogenase OS=Eimeria tenella OX=5802 GN=M1PDH PE=2 SV=1	2,3	130.56	0	28375000	68410000	118380000	21946000	0	32110000	39415000	29707000
AAPGVVSGPR	10	0	909.503	U6L0S8	>tr|U6L0S8|U6L0S8_EIMTE PAN domain-containing protein, putative (Fragment) OS=Eimeria tenella OX=5802 GN=ETH_00027460 PE=4 SV=1	2	61.353	0	0	0	28328000	0	0	0	0	0
AAPGYYTAK	9	0	940.465	U6KXX5	>tr|U6KXX5|U6KXX5_EIMTE Alpha-1,4 glucan phosphorylase OS=Eimeria tenella OX=5802 GN=ETH_00024080 PE=3 SV=1	1,2	113.5	127520000	263790000	137830000	369650000	819550000	141200000	187440000	0	0
AAPLPAAQQLDAAR	14	0	1391.75	U6KJV3	>tr|U6KJV3|U6KJV3_EIMTE UDP-N-acetyl-D-galactosamine:polypeptide N-acetylgalactosaminyltransferase T3, putative OS=Eimeria tenella OX=5802 GN=ETH_00005370 PE=4 SV=1	2	96.591	38530000	41075000	33083000	15244000	0	0	110350000	40373000	26241000
AAPPAAAPAAAPAAAAPSR	19	0	1598.85	U6KSQ4	>tr|U6KSQ4|U6KSQ4_EIMTE Uncharacterized protein OS=Eimeria tenella OX=5802 GN=ETH_00005755 PE=4 SV=1	2,3	149.57	62058000	168270000	118270000	285990000	356830000	193330000	585270000	24248000	490150000
AAPQFGNLK	9	0	944.508	H9BA21	>tr|H9BA21|H9BA21_EIMTE Uncharacterized protein OS=Eimeria tenella OX=5802 PE=2 SV=1	2	87.181	0	0	0	0	0	0	0	0	0
AAPTPEAIQPALVSPVGLAGLGLAAAAEPR	30	0	2807.55	U6KVS9	>tr|U6KVS9|U6KVS9_EIMTE Uncharacterized protein OS=Eimeria tenella OX=5802 GN=ETH_00001690 PE=4 SV=1	3	131.5	0	0	0	0	0	0	196290000	322750000	208140000
AAPVAETLWK	10	0	1084.59	Q546B5	>tr|Q546B5|Q546B5_EIMTE Major sporozoite surface antigen OS=Eimeria tenella OX=5802 GN=sag1 PE=2 SV=1	1,2	126.41	1364500000	1283800000	1304400000	1185700000	1408600000	943260000	8930800000	6333900000	4508700000
AAPVFAHSIR	10	0	1067.59	U6L1N2	>tr|U6L1N2|U6L1N2_EIMTE Uncharacterized protein OS=Eimeria tenella OX=5802 GN=ETH_00004435 PE=4 SV=1	2,3	166.33	76999000	74684000	54411000	71564000	78428000	50926000	159150000	246760000	200520000
AAQAEHTEEEK	11	0	1241.55	U6KNB5	>tr|U6KNB5|U6KNB5_EIMTE Uncharacterized protein OS=Eimeria tenella OX=5802 GN=ETH_00010360 PE=4 SV=1	2	93.839	0	0	0	0	0	0	0	0	0
AAQAEHTEEEKNK	13	1	1483.69	U6KNB5	>tr|U6KNB5|U6KNB5_EIMTE Uncharacterized protein OS=Eimeria tenella OX=5802 GN=ETH_00010360 PE=4 SV=1	2	97.716	0	0	0	0	0	0	33593000	0	18956000
AAQDLPAYQK	10	0	1103.56	H9BA39	>tr|H9BA39|H9BA39_EIMTE Uncharacterized protein OS=Eimeria tenella OX=5802 PE=2 SV=1	1,2	75.294	109220000	120180000	59563000	259570000	126740000	14343000	75875000	3707500	0
AAQEEDPNLAK	11	0	1184.57	H9B9J0	>tr|H9B9J0|H9B9J0_EIMTE Uncharacterized protein OS=Eimeria tenella OX=5802 GN=ETH_00025720 PE=2 SV=1	2	82.417	0	70344000	36839000	59374000	0	55876000	0	0	0
AAQFAAAR	8	0	804.424	U6KPS1	>tr|U6KPS1|U6KPS1_EIMTE Uncharacterized protein OS=Eimeria tenella OX=5802 GN=ETH_00016025 PE=4 SV=1	2	101.69	0	10694000	0	42912000	105190000	0	0	0	0
AAQLLQQK	8	0	898.524	U6KSC9	>tr|U6KSC9|U6KSC9_EIMTE Protein disulfide-isomerase OS=Eimeria tenella OX=5802 GN=ETH_00006210 PE=3 SV=1	1,2	145.04	495400000	1225100000	359840000	1305600000	575300000	231670000	107480000	138080000	476560000
AAQNLAAIVYDESEK	15	0	1620.8	Q70CC9	>tr|Q70CC9|Q70CC9_EIMTE SAG family member (Sag14) OS=Eimeria tenella OX=5802 GN=sag14 PE=2 SV=1	2,3	164.93	231420000	134480000	122130000	955610000	213990000	87428000	162660000	532950000	506830000
AAQQAASASDTR	12	0	1175.55	U6KP27	>tr|U6KP27|U6KP27_EIMTE KH domain-containing protein, putative OS=Eimeria tenella OX=5802 GN=ETH_00030365 PE=4 SV=1	2	133.05	0	110430000	40174000	377490000	462110000	190600000	0	0	0
AAQQAASASDTRR	13	1	1331.65	U6KP27	>tr|U6KP27|U6KP27_EIMTE KH domain-containing protein, putative OS=Eimeria tenella OX=5802 GN=ETH_00030365 PE=4 SV=1	2	141.13	0	0	0	0	0	0	0	0	0
AASAGASSLAAQAEAVYR	18	0	1692.84	U6L038	>tr|U6L038|U6L038_EIMTE 26S Proteasome non-ATPase regulatory subunit 9, putative OS=Eimeria tenella OX=5802 GN=ETH_00033290 PE=4 SV=1	2	96.163	0	9442700	15713000	0	0	0	0	0	0
AASEQIR	7	0	773.403	U6L2J8	>tr|U6L2J8|U6L2J8_EIMTE Importin, putative (Fragment) OS=Eimeria tenella OX=5802 GN=ETH_00041835 PE=4 SV=1	2	119.89	0	0	0	73383000	0	0	0	0	0
AASETYLDESR	11	0	1240.56	U6KY27	>tr|U6KY27|U6KY27_EIMTE Replication protein A 70kDa DNA-binding subunit, related OS=Eimeria tenella OX=5802 GN=ETH_00018370 PE=4 SV=1	2	74.76	0	0	0	30336000	49609000	17199000	0	0	0
AASICLGVVNR	11	0	1158.62	U6KPX1	>tr|U6KPX1|U6KPX1_EIMTE Uridine phosphorylase, putative OS=Eimeria tenella OX=5802 GN=ETH_00030945 PE=4 SV=1	2	136.63	108520000	136360000	82300000	0	0	0	0	0	0
AASLTAPSGPSQER	14	0	1370.68	U6KWN1	>tr|U6KWN1|U6KWN1_EIMTE Equisetin synthetase, related OS=Eimeria tenella OX=5802 GN=ETH_00015480 PE=4 SV=1	2	90.731	0	54777000	0	24016000	0	0	0	0	0
AASNPAQVLPK	11	0	1094.61	U6KVK9	>tr|U6KVK9|U6KVK9_EIMTE SAG family member OS=Eimeria tenella OX=5802 GN=ETH_00010865 PE=4 SV=1	2	98.943	0	0	0	133550000	47604000	97297000	0	0	0
AASSAAEAIK	10	0	917.482	U6L414	>tr|U6L414|U6L414_EIMTE Uncharacterized protein (Fragment) OS=Eimeria tenella OX=5802 GN=ETH_00010175 PE=4 SV=1	2	72.434	0	89881000	33941000	194090000	19752000	85110000	0	0	0
AASSAAEAIKR	11	1	1073.58	U6L414	>tr|U6L414|U6L414_EIMTE Uncharacterized protein (Fragment) OS=Eimeria tenella OX=5802 GN=ETH_00010175 PE=4 SV=1	2	88.596	0	0	0	57158000	0	0	0	0	0
AASSQACQELCEK	13	0	1480.63	Q9U966	>tr|Q9U966|Q9U966_EIMTE Micronemal protein MIC4, related OS=Eimeria tenella OX=5802 GN=mic-5 PE=1 SV=1	1,2	169.23	4353800000	4200100000	2492200000	6137900000	4730700000	4519100000	2446100000	406490000	1014300000
AASSQACQELCEKDAK	16	1	1794.79	Q9U966	>tr|Q9U966|Q9U966_EIMTE Micronemal protein MIC4, related OS=Eimeria tenella OX=5802 GN=mic-5 PE=1 SV=1	2	47.545	0	0	0	47403000	0	0	0	0	0
AASTDAATQPLR	12	0	1200.61	U6KQM5	>tr|U6KQM5|U6KQM5_EIMTE Pyruvate dehydrogenase E1 component subunit alpha OS=Eimeria tenella OX=5802 GN=ETH_00020990 PE=4 SV=1	2	71.176	0	0	0	0	0	0	36224000	0	0
AASTDLQAAQK	11	0	1102.56	U6KR36	>tr|U6KR36|U6KR36_EIMTE SJCHGC09143 protein, related OS=Eimeria tenella OX=5802 GN=ETH_00021915 PE=4 SV=1	2	58.511	0	6097500	0	31812000	0	13635000	0	0	0
AATEPVAVQAK	11	0	1083.59	H9B9T9	>tr|H9B9T9|H9B9T9_EIMTE Uncharacterized protein OS=Eimeria tenella OX=5802 PE=2 SV=1	1,2	108.74	1753900000	2197000000	1686100000	6747900000	3672500000	1830600000	5238400000	720840000	2785200000
AATLSGLDEGVR	12	0	1187.61	U6KS66	>tr|U6KS66|U6KS66_EIMTE Coronin OS=Eimeria tenella OX=5802 GN=ETH_00024805 PE=3 SV=1	2	95.018	0	0	0	0	0	0	0	0	0
AATVVAATDLK	11	0	1058.6	U6KSZ7	>tr|U6KSZ7|U6KSZ7_EIMTE cAMP-dependent protein kinase regulatory subunit, putative OS=Eimeria tenella OX=5802 GN=ETH_00011940 PE=4 SV=1	1,2	131.44	123400000	129540000	148030000	102230000	0	0	31859000	54278000	12973000
AAVAAEIAR	9	0	870.492	U6KV18	>tr|U6KV18|U6KV18_EIMTE Uncharacterized protein OS=Eimeria tenella OX=5802 GN=ETH_00028395 PE=4 SV=1	2	78.934	0	0	0	0	0	0	0	0	0
AAVAAVPAK	9	0	796.481	U6KX07	>tr|U6KX07|U6KX07_EIMTE Uncharacterized protein OS=Eimeria tenella OX=5802 GN=ETH_00000115 PE=4 SV=1	2	71.379	0	56890000	22891000	146820000	58873000	24950000	0	0	0
AAVADAVEATCER	13	0	1361.62	U6KX31	>tr|U6KX31|U6KX31_EIMTE Pyrroline-5-carboxylate reductase, putative OS=Eimeria tenella OX=5802 GN=ETH_00034775 PE=4 SV=1	2	180.18	133940000	0	31958000	227820000	80299000	83829000	0	0	0
AAVAEFIAPH	10	0	1024.53	U6KIY0	>tr|U6KIY0|U6KIY0_EIMTE Uncharacterized protein OS=Eimeria tenella OX=5802 GN=ETH_00030435 PE=4 SV=1	2	93.374	0	0	9341800	213430000	0	0	212830000	75059000	64472000
AAVDTGSSLITGPSSVINPLIK	22	0	2139.18	Q9GN67	>tr|Q9GN67|Q9GN67_EIMTE Aspartyl proteinase (Eimepsin) OS=Eimeria tenella OX=5802 GN=eimepsin PE=2 SV=1	2,3	116.98	0	80063000	518530000	543650000	307430000	1021200000	5600100000	5378700000	35832000000
AAVETAQSINASLILALTETGR	22	0	2228.2	U6KYP2	>tr|U6KYP2|U6KYP2_EIMTE Pyruvate kinase OS=Eimeria tenella OX=5802 GN=ETH_00011145 PE=3 SV=1	2,3	109.05	29637000	77546000	73958000	112560000	110420000	125820000	0	0	0
AAVETLQEQLMAAAAEK	17	0	1772.9	U6KYB7	>tr|U6KYB7|U6KYB7_EIMTE Citrate synthase OS=Eimeria tenella OX=5802 GN=ETH_00019555 PE=3 SV=1	2	48.883	0	0	0	0	0	0	0	9487100	12939000
AAVGGADALR	10	0	899.482	U6KKU8	>tr|U6KKU8|U6KKU8_EIMTE Uncharacterized protein OS=Eimeria tenella OX=5802 GN=ETH_00021825 PE=4 SV=1	2	128.6	100340000	109850000	0	0	0	53909000	0	0	0
AAVGSSWGDPGYSETAK	17	0	1681.76	U6KPG4	>tr|U6KPG4|U6KPG4_EIMTE Saccharopine dehydrogenase, putative OS=Eimeria tenella OX=5802 GN=ETH_00009690 PE=4 SV=1	2	90.754	179370000	344580000	267240000	1619900000	87563000	0	307010000	154050000	137020000
AAVMDLLTPEER	12	0	1343.68	U6KI14	>tr|U6KI14|U6KI14_EIMTE Uncharacterized protein OS=Eimeria tenella OX=5802 GN=ETH_00002090 PE=4 SV=1	2	161.94	0	0	0	49185000	0	0	11641000	8545700	10279000
AAVPPVDEPR	10	0	1049.55	U6KPG4	>tr|U6KPG4|U6KPG4_EIMTE Saccharopine dehydrogenase, putative OS=Eimeria tenella OX=5802 GN=ETH_00009690 PE=4 SV=1	2	109.29	84649000	171200000	140950000	168110000	152160000	179030000	57699000	158980000	37176000
AAVPSGASTGIYEALELR	18	0	1803.94	Q967Y8	>sp|Q967Y8|ENO_EIMTE Enolase OS=Eimeria tenella OX=5802 GN=ENO PE=2 SV=1	2,3	152.37	381290000	0	250320000	2992500	27122000	14667000	1108800000	433570000	1864700000
AAVPTSSLPDGQR	13	0	1297.66	H9B912	>tr|H9B912|H9B912_EIMTE 60S acidic ribosomal protein P1, putative OS=Eimeria tenella OX=5802 GN=ETH_00030785 PE=2 SV=1	2	115.14	161820000	817160000	490460000	663480000	163160000	244600000	623600000	506420000	667730000
AAYFDADEEGDGTEQR	16	0	1772.71	U6L0W9	>tr|U6L0W9|U6L0W9_EIMTE Importin-alpha re-exporter, putative OS=Eimeria tenella OX=5802 GN=ETH_00001650 PE=4 SV=1	2	65.716	30774000	28058000	10313000	117720000	58484000	36942000	0	0	0
AAYGQAATK	9	0	879.445	H9B968	>tr|H9B968|H9B968_EIMTE Uncharacterized protein OS=Eimeria tenella OX=5802 GN=ETH_00020035 PE=2 SV=1	1,2	155.42	1761300000	2666300000	783450000	4155800000	2874300000	2819800000	1767200000	2218100000	3697000000
ACAELENAFK	10	0	1151.53	U6KP27	>tr|U6KP27|U6KP27_EIMTE KH domain-containing protein, putative OS=Eimeria tenella OX=5802 GN=ETH_00030365 PE=4 SV=1	2	111.61	56558000	35180000	0	100260000	20592000	0	0	0	0
ACDNVPVAR	9	0	1000.48	U6KX31	>tr|U6KX31|U6KX31_EIMTE Pyrroline-5-carboxylate reductase, putative OS=Eimeria tenella OX=5802 GN=ETH_00034775 PE=4 SV=1	2	96.331	0	87721000	53051000	351710000	91847000	0	85176000	15230000	64216000
ACEALNADADR	11	0	1204.51	Q9U966	>tr|Q9U966|Q9U966_EIMTE Micronemal protein MIC4, related OS=Eimeria tenella OX=5802 GN=mic-5 PE=1 SV=1	1,2	175.15	2757400000	4281200000	1885300000	8341300000	4519100000	2143100000	2530600000	459860000	2054300000
ACESAEHTK	9	0	1031.43	U6KPD3	>tr|U6KPD3|U6KPD3_EIMTE Uncharacterized protein OS=Eimeria tenella OX=5802 GN=ETH_00016520 PE=4 SV=1	2	100.57	0	0	0	0	0	0	0	22703000	585540000
ACGFSQGAR	9	0	952.418	U6L0N4	>tr|U6L0N4|U6L0N4_EIMTE Uncharacterized protein OS=Eimeria tenella OX=5802 GN=ETH_00031960 PE=4 SV=1	2	111.74	0	27015000	0	0	0	18061000	0	0	0
ACGGPEDPVYK	11	0	1191.52	U6KTR9	>tr|U6KTR9|U6KTR9_EIMTE Uncharacterized protein OS=Eimeria tenella OX=5802 GN=ETH_00007340 PE=4 SV=1	2	90.05	59351000	5837100	21722000	78018000	43942000	0	0	0	0
ACGGPEDPVYKR	12	1	1347.62	U6KTR9	>tr|U6KTR9|U6KTR9_EIMTE Uncharacterized protein OS=Eimeria tenella OX=5802 GN=ETH_00007340 PE=4 SV=1	2	99.215	0	0	0	26123000	0	0	0	0	0
ACNALLLK	8	0	901.506	Q967Y8	>sp|Q967Y8|ENO_EIMTE Enolase OS=Eimeria tenella OX=5802 GN=ENO PE=2 SV=1	2	111.82	101490000	67083000	91885000	82073000	0	0	810100000	586440000	575560000
ACNVASCQFDR	11	0	1326.54	U6LB95	>tr|U6LB95|U6LB95_EIMTE Thrombospondin type 1 domain-containing protein, putative OS=Eimeria tenella OX=5802 GN=ETH_00028220 PE=4 SV=1	2	56.225	0	8403500	0	10150000	0	0	0	0	0
ACQVADEHGVR	11	0	1240.56	U6KXQ3	>tr|U6KXQ3|U6KXQ3_EIMTE Glucosamine: fructose-6-phosphate aminotransferase OS=Eimeria tenella OX=5802 GN=ETH_00019125 PE=4 SV=1	2,3	129.16	119140000	29817000	21987000	120770000	78115000	42322000	0	0	0
ACSGASDAK	9	0	865.36	U6L098	>tr|U6L098|U6L098_EIMTE Microneme protein 4 OS=Eimeria tenella OX=5802 GN=ETH_00024085 PE=4 SV=1	2	91.867	0	0	0	0	0	0	0	0	0
ACSMKDTVADAVSSTAAAAK	20	1	1953.91	U6KIN6	>tr|U6KIN6|U6KIN6_EIMTE Uncharacterized protein OS=Eimeria tenella OX=5802 GN=ETH_00030440 PE=4 SV=1	3	108.14	0	0	0	0	0	0	138320000	89993000	114750000
ACSMLSGEGEEVQGENLVSGPPR	23	0	2402.08	Q9U966	>tr|Q9U966|Q9U966_EIMTE Micronemal protein MIC4, related OS=Eimeria tenella OX=5802 GN=mic-5 PE=1 SV=1	2,3	182.39	1373700000	1230000000	1122200000	1626600000	843770000	480640000	696800000	445410000	433160000
ACSNGLK	7	0	748.354	A0A089WZ60	>tr|A0A089WZ60|A0A089WZ60_EIMTE Microneme protein 3 (Fragment) OS=Eimeria tenella OX=5802 GN=mic-3 PE=4 SV=1	2	114.02	52614000	52692000	44443000	240220000	295370000	127970000	0	0	0
ACYGVLR	7	0	837.417	H9B961	>tr|H9B961|H9B961_EIMTE 40S ribosomal protein S3, putative OS=Eimeria tenella OX=5802 GN=ETH_00024855 PE=2 SV=1	2	106.76	29241000	0	0	0	0	0	54541000	0	6184300
ADAAAAAQLR	10	0	956.504	U6L3J3	>tr|U6L3J3|U6L3J3_EIMTE P-type Ca(2+)-ATPase, putative OS=Eimeria tenella OX=5802 GN=ETH_00006965 PE=3 SV=1	2	108.15	36192000	64382000	13820000	58972000	28417000	13105000	0	0	0
ADAARPEAVDLLTR	14	1	1496.79	U6KPS4	>tr|U6KPS4|U6KPS4_EIMTE Uncharacterized protein OS=Eimeria tenella OX=5802 GN=ETH_00024570 PE=4 SV=1	2,3	106.19	15142000	17450000	20503000	84532000	0	0	44810000	22571000	38090000
ADAGASLTYPQQAGAIK	17	0	1660.84	U6KT65	>tr|U6KT65|U6KT65_EIMTE Eukaryotic translation initiation factor 5A OS=Eimeria tenella OX=5802 GN=ETH_00015190 PE=3 SV=1	2	112.96	318840000	361130000	294480000	56464000	176170000	83099000	297570000	135460000	126300000
ADALTTALNFAEYLYQGGF	19	0	2063.98	U6KUS0	>tr|U6KUS0|U6KUS0_EIMTE Profilin OS=Eimeria tenella OX=5802 GN=ETH_00010645 PE=3 SV=1	2	58.98	81533000	83159000	60183000	49308000	49441000	39298000	0	0	0
ADAPNAEESNQAGELNER	18	0	1913.84	U6KKA4	>tr|U6KKA4|U6KKA4_EIMTE Uncharacterized protein OS=Eimeria tenella OX=5802 GN=ETH_00026460 PE=4 SV=1	2	52.784	22577000	30659000	22142000	97907000	0	45573000	0	0	0
ADDLVIGTMK	10	0	1061.54	U6KR99	>tr|U6KR99|U6KR99_EIMTE Ubiquinol-cytochrome c reductase domain-containing protein, putative OS=Eimeria tenella OX=5802 GN=ETH_00019585 PE=4 SV=1	2	57.532	0	0	0	61379000	12068000	0	0	0	0
ADDLVIGTMKDPQTDAER	18	1	1973.94	U6KR99	>tr|U6KR99|U6KR99_EIMTE Ubiquinol-cytochrome c reductase domain-containing protein, putative OS=Eimeria tenella OX=5802 GN=ETH_00019585 PE=4 SV=1	2,3	101.05	55094000	24227000	40182000	171640000	78642000	0	0	0	0
ADDNAVSVQK	10	0	1045.5	U6KY19	>tr|U6KY19|U6KY19_EIMTE UMP-CMP kinase, putative OS=Eimeria tenella OX=5802 GN=ETH_00004340 PE=3 SV=1	2	75.229	0	194590000	126130000	17054000	466180000	258960000	0	25252000	129250000
ADDPLTGNFHR	11	0	1241.58	U6KLY6	>tr|U6KLY6|U6KLY6_EIMTE Penicillin amidase domain-containing protein, putative OS=Eimeria tenella OX=5802 GN=ETH_00029250 PE=4 SV=1	2,3	95.483	0	9653200	0	72860000	0	0	0	0	0
ADEEAAAAAEEAAR	14	0	1373.61	U6L7C1	>tr|U6L7C1|U6L7C1_EIMTE Uncharacterized protein (Fragment) OS=Eimeria tenella OX=5802 GN=ETH_00030485 PE=4 SV=1	2	92.935	0	0	0	19703000	12748000	0	0	0	0
ADEEVQALVVDNGSGNVK	18	0	1842.9	H9BA70	>tr|H9BA70|H9BA70_EIMTE Actin, putative OS=Eimeria tenella OX=5802 GN=ETH_00009555 PE=2 SV=1	2	214.22	399640000	579990000	594010000	5886100000	1405600000	1299200000	272740000	115430000	106040000
ADEGPVEDAPHR	12	0	1291.58	V5T9T8	>tr|V5T9T8|V5T9T8_EIMTE Aminopeptidase 1 OS=Eimeria tenella OX=5802 GN=ApN1 PE=2 SV=1	2,3	142.07	293230000	241800000	106050000	1493700000	492380000	191900000	298980000	23785000	78008000
ADFSEMTGDR	10	0	1127.46	Q564H2	>tr|Q564H2|Q564H2_EIMTE SERPIN1 protein OS=Eimeria tenella OX=5802 GN=serpin1 PE=2 SV=1	2	117.67	0	56628000	17600000	128650000	75634000	39766000	0	0	0
ADGEGQDESLLR	12	0	1288.59	U6KGF5	>tr|U6KGF5|U6KGF5_EIMTE Uncharacterized protein OS=Eimeria tenella OX=5802 GN=ETH_00012940 PE=4 SV=1	2	103.43	19613000	0	0	36435000	39052000	0	31971000	6699600	25055000
ADGGQLVVAFSYFGGQGHVIVNAEDVSGNYETR	33	0	3455.64	H9B968	>tr|H9B968|H9B968_EIMTE Uncharacterized protein OS=Eimeria tenella OX=5802 GN=ETH_00020035 PE=2 SV=1	3	50.891	0	53918000	51120000	58460000	104850000	35581000	0	0	0
ADGSAAAAGAAAAAATAAAAER	22	0	1785.86	U6LB67	>tr|U6LB67|U6LB67_EIMTE Uncharacterized protein OS=Eimeria tenella OX=5802 GN=ETH_00004305 PE=4 SV=1	3	40.723	0	0	0	0	0	0	0	0	0
ADIDTDKR	8	1	932.456	U6KLF5	>tr|U6KLF5|U6KLF5_EIMTE 40S ribosomal protein S18, putative OS=Eimeria tenella OX=5802 GN=ETH_00012530 PE=3 SV=1	2	95.815	32804000	59637000	31258000	0	15824000	14934000	0	0	0
ADIEQEVAAR	10	0	1100.55	U6KRW8	>tr|U6KRW8|U6KRW8_EIMTE Uncharacterized protein OS=Eimeria tenella OX=5802 GN=ETH_00015240 PE=4 SV=1	2	61.353	0	0	0	12918000	12315000	0	0	0	0
ADKEPLVTTR	10	1	1128.61	U6KKV1	>tr|U6KKV1|U6KKV1_EIMTE Tsp1 domain-containing protein TSP12 (Precursor),related, related OS=Eimeria tenella OX=5802 GN=ETH_00007830 PE=4 SV=1	2	70.808	0	16741000	0	117250000	0	0	0	0	0
ADLAFPDK	8	0	875.439	H9BA60	>tr|H9BA60|H9BA60_EIMTE Uncharacterized protein OS=Eimeria tenella OX=5802 PE=2 SV=1	2	87.308	0	64971000	28813000	147490000	57792000	47923000	0	0	0
ADLAFPDKVK	10	1	1102.6	H9BA60	>tr|H9BA60|H9BA60_EIMTE Uncharacterized protein OS=Eimeria tenella OX=5802 PE=2 SV=1	3	54.584	0	0	0	0	0	0	0	10735000	11129000
ADLDPFSAEQTAGK	14	0	1448.68	U6KSI7	>tr|U6KSI7|U6KSI7_EIMTE SAG family member OS=Eimeria tenella OX=5802 GN=ETH_00024330 PE=4 SV=1	1,2	172.11	976630000	416850000	611940000	3875500000	527490000	300740000	610430000	207010000	203790000
ADLDPFSAEQTAGKK	15	1	1576.77	U6KSI7	>tr|U6KSI7|U6KSI7_EIMTE SAG family member OS=Eimeria tenella OX=5802 GN=ETH_00024330 PE=4 SV=1	3	73.156	0	12533000	0	13033000	0	0	0	0	0
ADLFSGLVGGVVGAVAAADLPAEGER	26	0	2440.26	A0A220NKL4	>tr|A0A220NKL4|A0A220NKL4_EIMTE SO7 (Fragment) OS=Eimeria tenella OX=5802 PE=2 SV=1	2,3,4	201.63	5609900000	6101700000	7529100000	7310500000	10957000000	8375500000	124790000	195520000	116530000
ADLLQQQQVEPAAAR	15	0	1636.85	U6LAC8	>tr|U6LAC8|U6LAC8_EIMTE Ras family domain-containing protein, putative OS=Eimeria tenella OX=5802 GN=ETH_00036345 PE=4 SV=1	2	163.27	101780000	59530000	47701000	162290000	29665000	0	23126000	0	0
ADLNAMGGK	9	0	875.417	U6KVP1	>tr|U6KVP1|U6KVP1_EIMTE Membrane-attack complex / perforin domain-containing protein, putative OS=Eimeria tenella OX=5802 GN=ETH_00005740 PE=4 SV=1	2	85.731	0	84918000	60836000	163200000	173740000	96036000	0	0	0
ADLPEGCVEVR	11	0	1243.59	U6KWN1	>tr|U6KWN1|U6KWN1_EIMTE Equisetin synthetase, related OS=Eimeria tenella OX=5802 GN=ETH_00015480 PE=4 SV=1	2	54.7	21290000	0	0	0	0	0	0	0	0
ADLVEDELVPGGGHIVR	17	0	1774.92	U6L8G0	>tr|U6L8G0|U6L8G0_EIMTE T-complex protein 1 subunit delta OS=Eimeria tenella OX=5802 GN=ETH_00000485 PE=3 SV=1	2,3	74.786	0	0	0	165600000	0	0	0	0	0
ADNGDAWVEGWGK	13	0	1403.61	U6KR86	>tr|U6KR86|U6KR86_EIMTE Organellar heat shock protein OS=Eimeria tenella OX=5802 GN=ETH_00019510 PE=3 SV=1	2	65.805	0	0	25534000	104890000	0	0	0	0	0
ADPAAAAATAAPAAAATAAATAAASGPVAAAK	32	0	2590.34	U6KS91	>tr|U6KS91|U6KS91_EIMTE Uncharacterized protein OS=Eimeria tenella OX=5802 GN=ETH_00006010 PE=4 SV=1	3	48.163	0	0	0	0	0	0	0	0	0
ADQEEQSANYAK	12	0	1352.58	U6L145	>tr|U6L145|U6L145_EIMTE Uncharacterized protein OS=Eimeria tenella OX=5802 GN=ETH_00034670 PE=4 SV=1	2	110.08	0	75201000	73247000	332520000	272320000	215870000	30324000	4325000	24706000
ADQLTEEQIAEFK	13	0	1520.74	H9B932	>tr|H9B932|H9B932_EIMTE Calmodulin, putative OS=Eimeria tenella OX=5802 GN=ETH_00032320 PE=2 SV=1	2	142.57	132610000	131020000	117200000	25022000	343810000	169070000	87481000	97686000	94132000
ADRDESSPYAAMMAAGDVAAR	21	1	2153.95	U6KKZ7	>tr|U6KKZ7|U6KKZ7_EIMTE 40S ribosomal protein S14, putative OS=Eimeria tenella OX=5802 GN=ETH_00004575 PE=3 SV=1	3	76.704	0	0	0	36312000	0	0	0	0	0
ADREAYVDPQKAEEHK	16	2	1884.9	U6KP43	>tr|U6KP43|U6KP43_EIMTE Hsc70/Hsp90-organizing protein, putative OS=Eimeria tenella OX=5802 GN=ETH_00024670 PE=4 SV=1	4	50.608	0	0	0	0	12345000	10527000	0	0	0
ADSTQAQAQEFGR	13	0	1407.64	U6KZC7	>tr|U6KZC7|U6KZC7_EIMTE 1,4-alpha-glucan branching enzyme, putative OS=Eimeria tenella OX=5802 GN=ETH_00002275 PE=4 SV=1	2	90.926	0	0	0	0	15206000	15681000	0	0	0
ADTSALSR	8	0	819.409	U6KYX8	>tr|U6KYX8|U6KYX8_EIMTE Uncharacterized protein OS=Eimeria tenella OX=5802 GN=ETH_00007210 PE=4 SV=1	2	124.98	14849000	41155000	0	70027000	90085000	40716000	0	6828000	29611000
ADVAAALK	8	0	757.433	V5T9T8	>tr|V5T9T8|V5T9T8_EIMTE Aminopeptidase 1 OS=Eimeria tenella OX=5802 GN=ApN1 PE=2 SV=1	2	91.853	108750000	0	34386000	0	0	17585000	0	0	0
ADVEEATNSGAVAPALLK	18	0	1754.9	U6KLJ2	>tr|U6KLJ2|U6KLJ2_EIMTE Gamma-glutamyl phosphate reductase, putative OS=Eimeria tenella OX=5802 GN=ETH_00029005 PE=3 SV=1	2	74.12	0	0	0	53720000	0	0	0	0	0
ADVFEDYQGR	10	0	1198.53	U6KL85	>tr|U6KL85|U6KL85_EIMTE Gbp1p protein, putative OS=Eimeria tenella OX=5802 GN=ETH_00005075 PE=4 SV=1	2	138.66	596770000	312450000	65331000	1106600000	410650000	119280000	13912000	126520000	64083000
ADVMEMPGGR	10	0	1061.46	U6KL85	>tr|U6KL85|U6KL85_EIMTE Gbp1p protein, putative OS=Eimeria tenella OX=5802 GN=ETH_00005075 PE=4 SV=1	1,2	98.392	222300000	196570000	87727000	433770000	319190000	133740000	102200000	94436000	12111000
ADYNATADESILGTPPLDNIAAK	23	0	2359.15	Q70CD1	>tr|Q70CD1|Q70CD1_EIMTE SAG family member (Sag13) OS=Eimeria tenella OX=5802 GN=sag13 PE=2 SV=1	2,3	137.87	1830100000	873610000	630480000	158430000	802850000	624350000	2322100000	3533100000	3334900000
AEAAAATAAAAAAANSK	17	0	1429.72	U6KYP3	>tr|U6KYP3|U6KYP3_EIMTE Uncharacterized protein OS=Eimeria tenella OX=5802 GN=ETH_00034375 PE=4 SV=1	2	56.959	0	0	0	0	6210900	5633300	0	0	0
AEAAAPAGAAAAGGK	15	0	1182.6	U6KWL2	>tr|U6KWL2|U6KWL2_EIMTE Uncharacterized protein OS=Eimeria tenella OX=5802 GN=ETH_00015380 PE=4 SV=1	1,2	124.67	75867000	100710000	61952000	324730000	380800000	256790000	35421000	20964000	96232000
AEAAATLATADVPTDK	16	0	1543.77	U6KNB5	>tr|U6KNB5|U6KNB5_EIMTE Uncharacterized protein OS=Eimeria tenella OX=5802 GN=ETH_00010360 PE=4 SV=1	2	125.89	806590000	406440000	228670000	1419300000	1223000000	586800000	199190000	124830000	33764000
AEAALLDPQQLPR	13	0	1420.77	U6L3P0	>tr|U6L3P0|U6L3P0_EIMTE Cytochrome c oxidase subunit, putative OS=Eimeria tenella OX=5802 GN=ETH_00011460 PE=4 SV=1	2	111.39	0	31251000	32067000	110530000	0	0	22549000	0	0
AEAEAAAAAAAAAEAEEQAR	20	0	1870.87	U6L0C7	>tr|U6L0C7|U6L0C7_EIMTE Uncharacterized protein OS=Eimeria tenella OX=5802 GN=ETH_00011025 PE=4 SV=1	2,3	149.36	10974000	13472000	17887000	45001000	50465000	4657400	0	0	0
AEAEAAEAR	9	0	916.425	U6L0C7	>tr|U6L0C7|U6L0C7_EIMTE Uncharacterized protein OS=Eimeria tenella OX=5802 GN=ETH_00011025 PE=4 SV=1	2	128.27	0	0	0	0	0	0	0	0	277430000
AEAESQR	7	0	789.362	U6KQJ2	>tr|U6KQJ2|U6KQJ2_EIMTE Rhoptry neck protein 2, putative (Fragment) OS=Eimeria tenella OX=5802 GN=ETH_00012760 PE=1 SV=1	2	138.24	0	0	0	0	0	0	0	334490000	145730000
AEAFCGSK	8	0	868.375	H9B9L0	>tr|H9B9L0|H9B9L0_EIMTE Uncharacterized protein OS=Eimeria tenella OX=5802 PE=2 SV=1	1,2	103.87	46920000	245950000	83757000	180830000	207470000	109440000	0	0	0
AEAFVGYCESR	11	0	1287.56	A7DZP6	>tr|A7DZP6|A7DZP6_EIMTE Putative rhoptry neck protein OS=Eimeria tenella OX=5802 GN=ropn3 PE=2 SV=1	2	145.55	269410000	240720000	123930000	241750000	216710000	55317000	0	0	0
AEAHGGGHPPGGHPKPEGAGK	21	1	1943.94	U6L1E7	>tr|U6L1E7|U6L1E7_EIMTE Uncharacterized protein OS=Eimeria tenella OX=5802 GN=ETH_00008115 PE=4 SV=1	4	45.844	0	0	0	0	21079000	0	0	0	0
AEALQQDSLLLEK	13	0	1456.78	U6L278	>tr|U6L278|U6L278_EIMTE Uncharacterized protein OS=Eimeria tenella OX=5802 GN=ETH_00008935 PE=4 SV=1	2	64.65	11195000	0	0	0	0	0	0	0	0
AEANSFDPVKAEEHLR	16	1	1811.88	H9B9S4	>tr|H9B9S4|H9B9S4_EIMTE Uncharacterized protein OS=Eimeria tenella OX=5802 GN=ETH_00031445 PE=2 SV=1	3	59.261	0	0	0	44302000	0	0	0	0	0
AEAPAVGIDLGTTYSCVGVWK	21	0	2193.08	U6L4T2	>tr|U6L4T2|U6L4T2_EIMTE Uncharacterized protein OS=Eimeria tenella OX=5802 GN=ETH_00000210 PE=3 SV=1	2,3	133.09	230210000	484990000	452560000	2342500000	942740000	1000800000	0	0	0
AEAPGGAAAPSSSSSSSSSAAAAADLR	27	0	2333.07	U6KKH7	>tr|U6KKH7|U6KKH7_EIMTE Major sperm protein domain-containing protein, putative OS=Eimeria tenella OX=5802 GN=ETH_00000360 PE=4 SV=1	2,3	93.397	25339000	85146000	65194000	353710000	55801000	79363000	0	0	0
AEAVEALVQHAEEAK	15	0	1593.8	U6KNB5	>tr|U6KNB5|U6KNB5_EIMTE Uncharacterized protein OS=Eimeria tenella OX=5802 GN=ETH_00010360 PE=4 SV=1	2,3	72.175	0	0	0	36122000	0	0	0	0	0
AEAVENVQR	9	0	1014.51	U6KZS3	>tr|U6KZS3|U6KZS3_EIMTE Syntaxin, putative OS=Eimeria tenella OX=5802 GN=ETH_00020830 PE=3 SV=1	2	83.783	0	0	0	0	0	0	0	0	0
AEDASVPR	8	0	843.409	U6KVU2	>tr|U6KVU2|U6KVU2_EIMTE 40S ribosomal protein S15, putative OS=Eimeria tenella OX=5802 GN=ETH_00019450 PE=3 SV=1	2	114.89	46663000	0	0	0	0	0	0	0	0
AEDAVAR	7	0	730.361	U6KVS9	>tr|U6KVS9|U6KVS9_EIMTE Uncharacterized protein OS=Eimeria tenella OX=5802 GN=ETH_00001690 PE=4 SV=1	2	135.87	232360000	267750000	155170000	916160000	422590000	179810000	0	0	0
AEDFIANGTAK	11	0	1135.55	U6KXT9	>tr|U6KXT9|U6KXT9_EIMTE Proteasome subunit beta type 3, putative OS=Eimeria tenella OX=5802 GN=ETH_00031210 PE=4 SV=1	2	88.155	17552000	0	0	0	14049000	0	0	0	0
AEDFYDLK	8	0	999.455	U6KLY6	>tr|U6KLY6|U6KLY6_EIMTE Penicillin amidase domain-containing protein, putative OS=Eimeria tenella OX=5802 GN=ETH_00029250 PE=4 SV=1	1,2	94.302	0	73835000	0	212580000	137520000	0	0	0	0
AEDIEVGIVSK	11	0	1158.61	U6KIJ5	>tr|U6KIJ5|U6KIJ5_EIMTE Proteasome subunit alpha type 6, putative OS=Eimeria tenella OX=5802 GN=ETH_00016670 PE=4 SV=1	2	85.288	0	145400000	64046000	178110000	182880000	154480000	0	0	0
AEEAFAEAFTK	11	0	1212.57	U6KUM9	>tr|U6KUM9|U6KUM9_EIMTE Heat shock protein, putative OS=Eimeria tenella OX=5802 GN=ETH_00021420 PE=3 SV=1	2	129	120910000	57129000	177710000	155280000	62821000	41361000	0	2224600	0
AEEAVSQAK	9	0	931.461	U6KNB5	>tr|U6KNB5|U6KNB5_EIMTE Uncharacterized protein OS=Eimeria tenella OX=5802 GN=ETH_00010360 PE=4 SV=1	1,2	145.16	0	133660000	74207000	157190000	480530000	59507000	0	0	0
AEEDGKPILK	10	1	1098.59	U6L3L3	>tr|U6L3L3|U6L3L3_EIMTE Tricarboxylate carrier, putative OS=Eimeria tenella OX=5802 GN=ETH_00020540 PE=4 SV=1	2	62.303	0	16448000	6042700	0	65099000	0	0	0	0
AEEEAEQIVHK	11	0	1281.62	U6KNT3	>tr|U6KNT3|U6KNT3_EIMTE V-type proton ATPase subunit G OS=Eimeria tenella OX=5802 GN=ETH_00024825 PE=3 SV=1	2	138.22	218990000	0	7585200	336100000	0	38605000	25234000	0	0
AEEEDQGLSR	10	0	1132.5	U6KHJ1	>tr|U6KHJ1|U6KHJ1_EIMTE Uncharacterized protein OS=Eimeria tenella OX=5802 GN=ETH_00030930 PE=4 SV=1	2	185.29	822910000	733840000	486810000	194180000	180670000	131380000	10684000000	1424800000	3137700000
AEEEGIACVER	11	0	1261.56	U6KLT6	>tr|U6KLT6|U6KLT6_EIMTE Dihydrolipoyl dehydrogenase OS=Eimeria tenella OX=5802 GN=ETH_00028950 PE=3 SV=1	2	134.75	186820000	140240000	71849000	312120000	128860000	127310000	0	0	0
AEELQQLQQQQQQLR	15	0	1866.95	U6KU44	>tr|U6KU44|U6KU44_EIMTE Niemann-Pick type C1 disease protein/ patched like cholesterol transporter of the SecD family, 12 transmembrane domain, related, related OS=Eimeria tenella OX=5802 GN=ETH_00029455 PE=4 SV=1	2	87.18	0	0	0	0	0	0	0	0	0
AEEQEAPAAR	10	0	1070.5	U6L0U5	>tr|U6L0U5|U6L0U5_EIMTE Subtilisin-like protein, related OS=Eimeria tenella OX=5802 GN=ETH_00005950 PE=4 SV=1	2	77.662	0	0	0	58152000	28635000	21585000	0	0	0
AEEVGTYSLR	10	0	1123.55	U6KZZ1	>tr|U6KZZ1|U6KZZ1_EIMTE Uncharacterized protein OS=Eimeria tenella OX=5802 GN=ETH_00000125 PE=4 SV=1	2	161.63	647690000	739180000	392950000	864490000	1004000000	396870000	80589000	59572000	27165000
AEEVLYPNCPAPMR	14	0	1645.76	U6L685	>tr|U6L685|U6L685_EIMTE Endonuclease/exonuclease/phosphatase domain-containing protein, putative OS=Eimeria tenella OX=5802 GN=ETH_00014535 PE=4 SV=1	2	106.01	0	0	0	16425000	0	0	0	0	0
AEFDVNFSR	9	0	1083.5	U6L0W9	>tr|U6L0W9|U6L0W9_EIMTE Importin-alpha re-exporter, putative OS=Eimeria tenella OX=5802 GN=ETH_00001650 PE=4 SV=1	2	102.07	0	0	0	64857000	0	0	0	0	0
AEFEPLLK	8	0	945.517	U6L0T2	>tr|U6L0T2|U6L0T2_EIMTE Heat shock protein 90 OS=Eimeria tenella OX=5802 GN=ETH_00007385 PE=3 SV=1	2	69.423	0	155620000	0	0	0	4645500	90246000	0	0
AEFNTASR	8	0	894.42	U6KU31	>tr|U6KU31|U6KU31_EIMTE Micronemal protein 8, related OS=Eimeria tenella OX=5802 GN=ETH_00029295 PE=4 SV=1	2	114.64	0	14369000	0	46546000	72736000	40630000	24987000	0	19232000
AEFSLDK	7	0	808.397	U6LAL0	>tr|U6LAL0|U6LAL0_EIMTE Uncharacterized protein OS=Eimeria tenella OX=5802 GN=ETH_00003425 PE=4 SV=1	1	143	0	30558000	0	72507000	40641000	0	0	0	0
AEGDEEAQEQQHQQWR	16	0	1967.84	U6KU51	>tr|U6KU51|U6KU51_EIMTE Ubiquitinyl hydrolase 1 OS=Eimeria tenella OX=5802 GN=ETH_00034675 PE=3 SV=1	2	82.651	0	0	0	14903000	0	0	0	0	0
AEGEAEAASLISR	13	0	1302.64	U6KVS4	>tr|U6KVS4|U6KVS4_EIMTE Prohibitin, putative OS=Eimeria tenella OX=5802 GN=ETH_00001665 PE=4 SV=1	2	170.18	0	90402000	0	0	197940000	13097000	0	0	0
AEGQYSFSLTTFSPSGK	17	0	1805.85	U6L304	>tr|U6L304|U6L304_EIMTE Proteasome endopeptidase complex OS=Eimeria tenella OX=5802 GN=ETH_00027335 PE=3 SV=1	2	69.522	29642000	0	0	39513000	20299000	58984000	0	0	0
AEGSDSAAISCNSAESLKR	19	1	1951.89	M1RUT5	>tr|M1RUT5|M1RUT5_EIMTE Serine/threonine protein phosphatase 5 OS=Eimeria tenella OX=5802 GN=PP5 PE=2 SV=1	2	106.67	19448000	41096000	22115000	95152000	36134000	0	0	0	0
AEGSPMIVLAGK	12	0	1171.63	U6L9U2	>tr|U6L9U2|U6L9U2_EIMTE Aconitate hydratase OS=Eimeria tenella OX=5802 GN=ETH_00020300 PE=3 SV=1	2	65.395	10217000	0	0	0	0	0	0	0	0
AEIMEVVQASPNPVVR	16	0	1737.91	U6KUP6	>tr|U6KUP6|U6KUP6_EIMTE Myosin A, putative OS=Eimeria tenella OX=5802 GN=ETH_00021495 PE=3 SV=1	2,3	143.38	185350000	0	0	0	0	0	20691000	55407000	69807000
AEKENAEIR	9	1	1058.54	U6L6H8	>tr|U6L6H8|U6L6H8_EIMTE T-complex protein 1 subunit eta OS=Eimeria tenella OX=5802 GN=ETH_00028605 PE=3 SV=1	2	98.048	28239000	36923000	0	0	35615000	15960000	0	0	0
AEKENATLILANDPDADR	18	1	1954.96	U6KHM1	>tr|U6KHM1|U6KHM1_EIMTE Phosphoglucomutase, putative OS=Eimeria tenella OX=5802 GN=ETH_00002590 PE=4 SV=1	2,3	120.9	34664000	34959000	33281000	117350000	87843000	59793000	0	0	0
AEKENATLILANDPDADRLAVAEK	24	2	2566.32	U6KHM1	>tr|U6KHM1|U6KHM1_EIMTE Phosphoglucomutase, putative OS=Eimeria tenella OX=5802 GN=ETH_00002590 PE=4 SV=1	4	37.228	0	0	0	10416000	0	0	0	0	0
AEKVECAATTDCVAGK	16	1	1708.78	Q70CD1	>tr|Q70CD1|Q70CD1_EIMTE SAG family member (Sag13) OS=Eimeria tenella OX=5802 GN=sag13 PE=2 SV=1	2,3	205.95	3037200000	858730000	707550000	4066400000	1625800000	665760000	684380000	156000000	464680000
AELATDEYLPVAR	13	0	1446.74	U6KJB1	>tr|U6KJB1|U6KJB1_EIMTE 26S proteasome non-ATPase regulatory subunit 2, putative OS=Eimeria tenella OX=5802 GN=ETH_00030260 PE=4 SV=1	2	124.86	0	0	0	223410000	3365400	0	68257000	109120000	73866000
AELLLLQQQQQQDR	14	0	1709.91	U6L2I7	>tr|U6L2I7|U6L2I7_EIMTE Uncharacterized protein OS=Eimeria tenella OX=5802 GN=ETH_00010705 PE=4 SV=1	2	115.78	0	0	7187600	54042000	0	0	0	0	0
AELPEAR	7	0	784.408	U6KPS1	>tr|U6KPS1|U6KPS1_EIMTE Uncharacterized protein OS=Eimeria tenella OX=5802 GN=ETH_00016025 PE=4 SV=1	2	116.3	0	22609000	0	45632000	38887000	0	56984000	20067000	0
AELPQDVAQELAATAK	16	0	1653.86	U6KYI1	>tr|U6KYI1|U6KYI1_EIMTE Fructose-bisphosphate aldolase OS=Eimeria tenella OX=5802 GN=ETH_00008600 PE=3 SV=1	1,2,3	142.1	4657300000	1583800000	1180100000	9423600000	8220200000	8427500000	1043900000	946090000	906140000
AELSCAAGQQLVGEK	15	0	1559.76	U6KV65	>tr|U6KV65|U6KV65_EIMTE Oocyst wall protein, putative OS=Eimeria tenella OX=5802 GN=ETH_00012470 PE=4 SV=1	2	100.45	0	0	0	215400000	0	47879000	0	0	0
AELVNNLGTIAR	12	0	1269.7	U6L0T2	>tr|U6L0T2|U6L0T2_EIMTE Heat shock protein 90 OS=Eimeria tenella OX=5802 GN=ETH_00007385 PE=3 SV=1	2	179.6	575310000	248040000	250720000	155240000	140330000	103400000	956990000	498660000	436630000
AEMAAEHQQLPR	12	0	1379.66	U6KX89	>tr|U6KX89|U6KX89_EIMTE Uncharacterized protein OS=Eimeria tenella OX=5802 GN=ETH_00006755 PE=3 SV=1	2,3	164.04	73266000	18032000	0	187580000	33750000	0	0	0	0
AEMELLDITK	10	0	1161.6	U6KQP2	>tr|U6KQP2|U6KQP2_EIMTE Carbonyl reductase, putative (Fragment) OS=Eimeria tenella OX=5802 GN=ETH_00021285 PE=3 SV=1	2	96.171	123430000	118120000	163600000	1239400000	842910000	305710000	148400000	198990000	385240000
AEMELLDITKK	11	1	1289.69	U6KQP2	>tr|U6KQP2|U6KQP2_EIMTE Carbonyl reductase, putative (Fragment) OS=Eimeria tenella OX=5802 GN=ETH_00021285 PE=3 SV=1	2,3	109.6	141550000	215280000	385140000	362310000	16859000	0	96584000	118090000	105890000
AENAESDLLSFR	12	0	1350.64	U6L3Q8	>tr|U6L3Q8|U6L3Q8_EIMTE Uncharacterized protein OS=Eimeria tenella OX=5802 GN=ETH_00008660 PE=4 SV=1	2	234.61	0	0	0	381900000	0	57068000	39509000	101350000	132580000
AENPLLPFAQR	11	0	1254.67	U6KTE5	>tr|U6KTE5|U6KTE5_EIMTE Uncharacterized protein OS=Eimeria tenella OX=5802 GN=ETH_00011540 PE=4 SV=1	2	129.88	61160000	74388000	73064000	23859000	24505000	23135000	326000000	397280000	986010000
AENQALPSSTEEHYSR	16	0	1817.82	U6KPK1	>tr|U6KPK1|U6KPK1_EIMTE Uncharacterized protein OS=Eimeria tenella OX=5802 GN=ETH_00006410 PE=4 SV=1	2,3	92.575	0	27526000	0	194410000	91542000	7326700	0	0	0
AENSHTSR	8	0	900.405	U6KK11	>tr|U6KK11|U6KK11_EIMTE Asparaginyl-tRNA synthetase, putative OS=Eimeria tenella OX=5802 GN=ETH_00013045 PE=3 SV=1	2	111.95	0	0	0	0	0	7088400	8834000	0	0
AENSNPMTR	9	0	1018.45	H9B966	>tr|H9B966|H9B966_EIMTE Chromosome II, complete genome, related OS=Eimeria tenella OX=5802 GN=ETH_00019990 PE=2 SV=1	2	108.43	0	0	29561000	281200000	229330000	134010000	65348000	15970000	116800000
AENSNTHR	8	0	927.416	U6L6L9	>tr|U6L6L9|U6L6L9_EIMTE Aspartyl-tRNA synthetase, putative (Fragment) OS=Eimeria tenella OX=5802 GN=ETH_00040380 PE=4 SV=1	2	94.302	0	0	0	0	0	0	0	0	0
AENVTGLGR	9	0	915.477	U6KZM0	>tr|U6KZM0|U6KZM0_EIMTE Fumarase, putative OS=Eimeria tenella OX=5802 GN=ETH_00020655 PE=4 SV=1	2	141.2	57956000	49038000	20675000	306240000	0	50357000	243420000	0	111090000
AEPAVDLAANR	11	0	1125.58	U6L8I9	>tr|U6L8I9|U6L8I9_EIMTE Uncharacterized protein OS=Eimeria tenella OX=5802 GN=ETH_00002190 PE=4 SV=1	2	60.255	0	0	0	0	27910000	0	0	0	0
AEPDASPLISAK	12	0	1197.62	U6KVF6	>tr|U6KVF6|U6KVF6_EIMTE Uncharacterized protein (Fragment) OS=Eimeria tenella OX=5802 GN=ETH_00041165 PE=4 SV=1	2	51.211	0	17672000	0	36016000	0	0	0	0	0
AEPDVTVPAGDPK	13	0	1294.64	U6L432	>tr|U6L432|U6L432_EIMTE Cytochrome c, putative OS=Eimeria tenella OX=5802 GN=ETH_00013445 PE=3 SV=1	2	64.104	175900000	220410000	137820000	422510000	398060000	327990000	0	0	0
AEPEETAPPAAAAASQK	17	0	1637.79	U6L0F9	>tr|U6L0F9|U6L0F9_EIMTE Uncharacterized protein OS=Eimeria tenella OX=5802 GN=ETH_00011200 PE=4 SV=1	2,3	79.326	377690000	652700000	376710000	1422100000	711110000	838950000	13836000	181240000	237610000
AEPSPHYIEVEGR	13	0	1482.71	U6KW36	>tr|U6KW36|U6KW36_EIMTE Uncharacterized protein OS=Eimeria tenella OX=5802 GN=ETH_00038020 PE=4 SV=1	2,3	100.55	448150000	153780000	54497000	427100000	164220000	105610000	0	0	0
AEQEYQQLIAEEQAAYEAK	19	0	2211.03	U6KV05	>tr|U6KV05|U6KV05_EIMTE Membrane skeletal protein IMC1, putative OS=Eimeria tenella OX=5802 GN=ETH_00015475 PE=4 SV=1	2	98.391	79865000	37302000	63457000	29722000	0	0	0	0	0
AEQLNVLVLNK	11	0	1239.72	H9B911	>tr|H9B911|H9B911_EIMTE Ribosomal protein L32, putative OS=Eimeria tenella OX=5802 GN=ETH_00019820 PE=2 SV=1	2	55.401	0	0	0	0	0	14091000	0	0	0
AEQMPPSAAR	10	0	1056.5	Q07600	>tr|Q07600|Q07600_EIMTE Transhydrogenase OS=Eimeria tenella OX=5802 GN=7B2 PE=4 SV=1	1,2	140.17	2992000000	4238500000	1728500000	7522900000	5706400000	2633900000	5543000000	2162900000	2258900000
AEQVLAPLR	9	0	995.576	U6KUE1	>tr|U6KUE1|U6KUE1_EIMTE Hexokinase, putative OS=Eimeria tenella OX=5802 GN=ETH_00009955 PE=3 SV=1	2	148.05	68757000	108950000	32708000	276350000	52933000	0	58430000	79350000	62429000
AERPPELGTLPSPGSQNPQSGAEVLGGDCLQR	32	1	3316.61	B6VCV4	>tr|B6VCV4|B6VCV4_EIMTE Microneme protein 3 OS=Eimeria tenella OX=5802 GN=mic3 PE=1 SV=1	3	92.231	0	0	0	0	0	0	0	73651000	39769000
AERPVAVAASSNSSSSTGDSSSK	23	1	2181.01	U6KQ59	>tr|U6KQ59|U6KQ59_EIMTE Uncharacterized protein OS=Eimeria tenella OX=5802 GN=ETH_00002060 PE=4 SV=1	3	55.061	0	4139200	0	42677000	0	0	0	0	0
AESDAGSAQAAAAAER	16	0	1474.66	U6KHI8	>tr|U6KHI8|U6KHI8_EIMTE Uncharacterized protein OS=Eimeria tenella OX=5802 GN=ETH_00003235 PE=4 SV=1	2	75.574	0	0	0	16340000	0	0	0	0	0
AESGPDLGADEGPSELGDSTR	21	0	2058.9	U6KWQ3	>tr|U6KWQ3|U6KWQ3_EIMTE Uncharacterized protein OS=Eimeria tenella OX=5802 GN=ETH_00033385 PE=4 SV=1	2	56.055	0	16331000	0	113390000	53889000	23023000	0	0	0
AESSGFGGAMQR	12	0	1196.52	U6KN41	>tr|U6KN41|U6KN41_EIMTE Uncharacterized protein OS=Eimeria tenella OX=5802 GN=ETH_00026970 PE=4 SV=1	2	107.06	0	30291000	12427000	91052000	39205000	7525600	0	0	0
AESSSSSSSSSGAGKPTQQQR	21	1	2052.93	U6KGF5	>tr|U6KGF5|U6KGF5_EIMTE Uncharacterized protein OS=Eimeria tenella OX=5802 GN=ETH_00012940 PE=4 SV=1	2,3	113.51	0	42768000	0	24294000	24556000	20743000	0	0	0
AETAPAPVASSAK	13	0	1198.62	U6KP78	>tr|U6KP78|U6KP78_EIMTE U5 snRNP-associated 102 kDa protein, putative OS=Eimeria tenella OX=5802 GN=ETH_00024845 PE=4 SV=1	2	78.486	0	17031000	24191000	74600000	34266000	18644000	16767000	4630600	20151000
AETDADQFVIDKPILSSPK	19	1	2073.06	H9B945	>tr|H9B945|H9B945_EIMTE Small heat shock protein 20, putative OS=Eimeria tenella OX=5802 GN=ETH_00027135 PE=2 SV=1	2,3	153.25	0	0	0	0	0	0	199050000	125290000	188430000
AETEWTPEALSGR	13	0	1445.68	O43980	>sp|O43980|M1PAS_EIMTE Mannitol-1-phosphatase OS=Eimeria tenella OX=5802 PE=1 SV=1	2	118.37	0	29742000	39098000	191020000	61431000	36303000	0	0	0
AETLDCLTEMNEAR	14	0	1651.72	H9BA19	>tr|H9BA19|H9BA19_EIMTE Uncharacterized protein OS=Eimeria tenella OX=5802 PE=2 SV=1	2	67.234	0	0	0	87212000	0	0	0	0	0
AETLNCLADMNEAR	14	0	1606.71	U6KYJ0	>tr|U6KYJ0|U6KYJ0_EIMTE SAG family member OS=Eimeria tenella OX=5802 GN=ETH_00010770 PE=4 SV=1	2	66.533	0	0	0	17982000	24517000	10138000	0	0	0
AETLNCLGEMNEAR	14	0	1606.71	U6KV63	>tr|U6KV63|U6KV63_EIMTE SAG family member OS=Eimeria tenella OX=5802 GN=ETH_00010870 PE=4 SV=1	2	145.71	0	50764000	7807900	180530000	106870000	6201100	41703000	43933000	25006000
AETPGSMAVPR	11	0	1114.54	C8TDS8	>tr|C8TDS8|C8TDS8_EIMTE Uncharacterized protein OS=Eimeria tenella OX=5802 GN=eimer2200f10.tmp0021 PE=4 SV=1	2	104.79	49487000	54825000	23089000	0	0	0	0	0	0
AETSIELMK	9	0	1020.52	U6KUY7	>tr|U6KUY7|U6KUY7_EIMTE Cytosol aminopeptidase, putative OS=Eimeria tenella OX=5802 GN=ETH_00012380 PE=3 SV=1	2	90.629	236040000	108860000	62240000	416260000	186540000	67518000	0	0	0
AETYSSYIFK	10	0	1207.58	U6L3N7	>tr|U6L3N7|U6L3N7_EIMTE Histone H2B OS=Eimeria tenella OX=5802 GN=ETH_00028290 PE=3 SV=1	2	72.006	0	35357000	0	95650000	41523000	36287000	0	0	0
AEVEAADEAVR	11	0	1158.55	U6KYE5	>tr|U6KYE5|U6KYE5_EIMTE Serine/threonine protein phosphatase, putative OS=Eimeria tenella OX=5802 GN=ETH_00019730 PE=4 SV=1	2	76.655	0	12488000	0	32211000	42334000	29090000	0	0	0
AEVEETLNR	9	0	1059.52	U6LBD3	>tr|U6LBD3|U6LBD3_EIMTE Dynein light chain roadblock OS=Eimeria tenella OX=5802 GN=ETH_00001935 PE=3 SV=1	2	148.52	0	70711000	40896000	0	76877000	67620000	29535000	0	0
AEVLYACR	8	0	980.475	U6KY45	>tr|U6KY45|U6KY45_EIMTE Glycerol-3-phosphate dehydrogenase, putative OS=Eimeria tenella OX=5802 GN=ETH_00022360 PE=4 SV=1	2	129.4	84274000	61189000	50459000	91587000	60427000	14723000	0	0	0
AEWAAVK	7	0	773.407	U6KXX5	>tr|U6KXX5|U6KXX5_EIMTE Alpha-1,4 glucan phosphorylase OS=Eimeria tenella OX=5802 GN=ETH_00024080 PE=3 SV=1	2	121.29	222100000	245080000	103650000	222850000	248130000	98900000	96076000	0	0
AEWEEAGPR	9	0	1043.47	U6L4X7	>tr|U6L4X7|U6L4X7_EIMTE Actin, putative OS=Eimeria tenella OX=5802 GN=ETH_00003460 PE=3 SV=1	2	107.69	0	72820000	23536000	112120000	168970000	70261000	0	0	0
AEYEEMPVFR	10	0	1269.57	U6KXE8	>tr|U6KXE8|U6KXE8_EIMTE Phosphoenolpyruvate carboxykinase, putative OS=Eimeria tenella OX=5802 GN=ETH_00032365 PE=4 SV=1	2	80.688	0	0	0	42945000	0	0	0	0	0
AEYLAAYR	8	0	955.476	U6KKC7	>tr|U6KKC7|U6KKC7_EIMTE 26S proteasome non-ATPase regulatory subunit, putative OS=Eimeria tenella OX=5802 GN=ETH_00012680 PE=4 SV=1	2	136.11	0	0	0	70163000	0	0	0	0	0
AFDGSGR	7	0	708.319	U6KTJ8	>tr|U6KTJ8|U6KTJ8_EIMTE Vacuolar ATP synthase subunit b, putative OS=Eimeria tenella OX=5802 GN=ETH_00020925 PE=3 SV=1	2	119.57	0	17124000	0	48504000	28452000	5790500	0	0	0
AFEAENAELGLLGVPR	16	0	1684.88	C8TDT3	>tr|C8TDT3|C8TDT3_EIMTE Putative hsp protein OS=Eimeria tenella OX=5802 GN=eimer2200f10.tmp0071 PE=4 SV=1	2	64.394	0	0	0	0	0	0	0	0	0
AFEEAEK	7	0	822.376	U6KXE0	>tr|U6KXE0|U6KXE0_EIMTE Uncharacterized protein OS=Eimeria tenella OX=5802 GN=ETH_00012285 PE=4 SV=1	1,2	143	0	99173000	50699000	233880000	96537000	87718000	0	0	0
AFEEMELILVSVAAQIDAAK	20	0	2147.12	U6KPH8	>tr|U6KPH8|U6KPH8_EIMTE 6-phosphogluconate dehydrogenase, decarboxylating, related OS=Eimeria tenella OX=5802 GN=ETH_00033645 PE=4 SV=1	2,3	122.57	0	54177000	17685000	41346000	59651000	62131000	0	0	0
AFEGTIER	8	0	921.456	U6LC79	>tr|U6LC79|U6LC79_EIMTE Aldo/keto reductase family oxidoreductase, putative OS=Eimeria tenella OX=5802 GN=ETH_00020355 PE=4 SV=1	2	131.06	895340000	894310000	427220000	1783500000	1648400000	895080000	1027200000	116350000	56565000
AFGFTGENVAK	11	0	1139.56	U6KUY8	>tr|U6KUY8|U6KUY8_EIMTE Transketolase OS=Eimeria tenella OX=5802 GN=ETH_00010025 PE=3 SV=1	2	56.225	0	0	0	71666000	0	0	33646000	0	0
AFGMFDADGSGK	12	0	1201.51	Q3HNM4	>tr|Q3HNM4|Q3HNM4_EIMTE Calmodulin-like domain protein kinase OS=Eimeria tenella OX=5802 PE=1 SV=1	2	142.07	155660000	93506000	280280000	650080000	105530000	26864000	28210000	25836000	13921000
AFICVADEGK	10	0	1108.52	H9BA27	>tr|H9BA27|H9BA27_EIMTE Uncharacterized protein OS=Eimeria tenella OX=5802 PE=2 SV=1	2	114.51	0	32957000	5159500	68442000	95499000	0	0	0	0
AFLVEEQK	8	0	962.507	U6KW42	>tr|U6KW42|U6KW42_EIMTE Ribosomal protein L34, putative OS=Eimeria tenella OX=5802 GN=ETH_00020500 PE=4 SV=1	2	136.16	200040000	198050000	57628000	187130000	269500000	91131000	4877300	0	0
AFNWDENQSAAYNR	14	0	1684.72	U6KUA4	>tr|U6KUA4|U6KUA4_EIMTE 56 kDa gametocyte antigen, related OS=Eimeria tenella OX=5802 GN=ETH_00007320 PE=4 SV=1	2,3	206.69	2113300000	1430400000	1728000000	95437000	18607000	0	587680000	432970000	343870000
AFPEDAAAAAAAAAAAADPR	20	0	1797.86	U6KKC6	>tr|U6KKC6|U6KKC6_EIMTE Uncharacterized protein OS=Eimeria tenella OX=5802 GN=ETH_00017755 PE=4 SV=1	2	86.479	0	0	0	0	0	12319000	0	0	0
AFQDLKPAFGSDEQR	15	1	1707.82	U6L4P1	>tr|U6L4P1|U6L4P1_EIMTE N-ethylmaleimide-sensitive factor, putative (Fragment) OS=Eimeria tenella OX=5802 GN=ETH_00003500 PE=4 SV=1	2,3	63.709	25053000	0	14787000	0	0	0	0	5395600	0
AFQNALVNLDIEK	13	0	1473.78	U6KXX5	>tr|U6KXX5|U6KXX5_EIMTE Alpha-1,4 glucan phosphorylase OS=Eimeria tenella OX=5802 GN=ETH_00024080 PE=3 SV=1	2	95.183	0	0	0	0	0	0	82046000	76985000	151060000
AFVASENEISEK	12	0	1322.64	U6KPV9	>tr|U6KPV9|U6KPV9_EIMTE Prolyl endopeptidase, putative OS=Eimeria tenella OX=5802 GN=ETH_00028960 PE=4 SV=1	2	128.28	365340000	306390000	155780000	437170000	886800000	314430000	0	0	0
AFVDIIGAPAR	11	0	1128.63	H9BA04	>tr|H9BA04|H9BA04_EIMTE Triosephosphate isomerase OS=Eimeria tenella OX=5802 GN=ETH_00030905 PE=2 SV=1	2	105.98	0	21504000	23840000	16178000	11036000	16814000	19793000	82657000	141500000
AFVDYNAVPNKPR	13	1	1489.77	U6KH88	>tr|U6KH88|U6KH88_EIMTE Mitochondrial-processing peptidase alpha subunit, putative OS=Eimeria tenella OX=5802 GN=ETH_00032950 PE=4 SV=1	3	70.412	0	0	0	0	0	0	20030000	31240000	0
AFVESVDLAR	10	0	1105.58	U6KQ85	>tr|U6KQ85|U6KQ85_EIMTE Mitochondrial alternative NADH dehydrogenase 1, putative OS=Eimeria tenella OX=5802 GN=ETH_00001560 PE=4 SV=1	2	96.143	19715000	2471000	27369000	344450000	4850800	0	0	0	2915000
AFYIGDER	8	0	969.456	U6L7A8	>tr|U6L7A8|U6L7A8_EIMTE V-type proton ATPase subunit OS=Eimeria tenella OX=5802 GN=ETH_00033485 PE=3 SV=1	2	120.46	71682000	35687000	0	92003000	81368000	8518700	0	0	0
AFYVPDEPR	9	0	1092.52	U6KKC4	>tr|U6KKC4|U6KKC4_EIMTE Vacuolar sorting receptor protein, putative OS=Eimeria tenella OX=5802 GN=ETH_00026560 PE=4 SV=1	2	83.783	0	0	0	9448200	0	0	48990000	0	0
AGAAAAEAAKPAEAPGAK	18	1	1550.81	U6KWL2	>tr|U6KWL2|U6KWL2_EIMTE Uncharacterized protein OS=Eimeria tenella OX=5802 GN=ETH_00015380 PE=4 SV=1	2,3	83.418	86067000	31082000	13327000	228530000	85426000	0	0	0	0
AGAAGEGGHLGQR	13	0	1179.57	U6KM16	>tr|U6KM16|U6KM16_EIMTE Protein kinase (Incomplete catalytic triad), putative OS=Eimeria tenella OX=5802 GN=ETH_00025460 PE=4 SV=1	2	113.22	36522000	0	0	0	0	0	0	0	0
AGAASSAQLAASYAPYTAQR	20	0	1953.95	U6L4K6	>tr|U6L4K6|U6L4K6_EIMTE Uncharacterized protein OS=Eimeria tenella OX=5802 GN=ETH_00032150 PE=4 SV=1	2	43.534	0	0	0	0	0	0	0	0	0
AGAATAAAAPAAAAAGPESEAAK	23	0	1894.94	U6L443	>tr|U6L443|U6L443_EIMTE Uncharacterized protein OS=Eimeria tenella OX=5802 GN=ETH_00000920 PE=4 SV=1	2,3	63.184	13777000	0	3237400	73369000	15420000	0	0	0	0
AGAEVLSGPDAVINQSQVLLR	21	0	2136.15	Q07600	>tr|Q07600|Q07600_EIMTE Transhydrogenase OS=Eimeria tenella OX=5802 GN=7B2 PE=4 SV=1	2,3	208.34	934530000	1796200000	1625700000	1948900000	2342300000	1823700000	4292700000	795100000	9373700000
AGAGGGQGR	9	0	729.352	U6KP27	>tr|U6KP27|U6KP27_EIMTE KH domain-containing protein, putative OS=Eimeria tenella OX=5802 GN=ETH_00030365 PE=4 SV=1	2	129.47	0	0	0	0	0	25643000	0	0	0
AGALASIPAGR	11	0	982.556	U6L4Y0	>tr|U6L4Y0|U6L4Y0_EIMTE Oxoacyl-ACP reductase, putative OS=Eimeria tenella OX=5802 GN=ETH_00013835 PE=4 SV=1	2	85.355	35076000	97559000	33434000	0	0	0	760530	45657000	9507400
AGASQLLLVAR	11	0	1097.66	U6L080	>tr|U6L080|U6L080_EIMTE 3-ketoacyl-CoA reductase, putative OS=Eimeria tenella OX=5802 GN=ETH_00015640 PE=3 SV=1	2	190.86	0	43875000	44205000	0	0	0	19631000	61694000	41351000
AGCSPGTLCISNSIYYCQR	19	0	2205.96	U6KPX1	>tr|U6KPX1|U6KPX1_EIMTE Uridine phosphorylase, putative OS=Eimeria tenella OX=5802 GN=ETH_00030945 PE=4 SV=1	2	46.159	26265000	0	0	0	0	0	0	0	0
AGDAGTLQGPPTAQSEDKEEEEPAAPSGPAAK	32	1	3105.44	U6KYZ7	>tr|U6KYZ7|U6KYZ7_EIMTE Ubiquitin carboxyl-terminal hydrolase, putative OS=Eimeria tenella OX=5802 GN=ETH_00007310 PE=3 SV=1	3	35.106	86545000	50578000	0	160670000	91405000	35230000	0	0	0
AGDDGLVLDASDYTEK	16	0	1667.75	U6KRH9	>tr|U6KRH9|U6KRH9_EIMTE Uncharacterized protein OS=Eimeria tenella OX=5802 GN=ETH_00020065 PE=3 SV=1	2	64.565	24319000	0	0	0	0	0	0	0	0
AGDLKPNENSSK	12	1	1258.62	U6KMK6	>tr|U6KMK6|U6KMK6_EIMTE Kelch motif domain-containing protein, related OS=Eimeria tenella OX=5802 GN=ETH_00007610 PE=4 SV=1	2	113.61	0	0	0	0	33886000	2527600	0	0	0
AGDVGFASVENR	12	0	1220.58	U6L078	>tr|U6L078|U6L078_EIMTE Splicing factor, putative OS=Eimeria tenella OX=5802 GN=ETH_00023985 PE=4 SV=1	2	101.35	0	34797000	0	0	92082000	0	0	0	0
AGEAVAEELR	10	0	1043.52	H9BA04	>tr|H9BA04|H9BA04_EIMTE Triosephosphate isomerase OS=Eimeria tenella OX=5802 GN=ETH_00030905 PE=2 SV=1	2	148.32	707100000	370750000	0	875810000	339710000	450050000	434480000	175020000	37076000
AGEEAAAAEDREAGAAAK	18	1	1686.78	U6KS91	>tr|U6KS91|U6KS91_EIMTE Uncharacterized protein OS=Eimeria tenella OX=5802 GN=ETH_00006010 PE=4 SV=1	2	48.711	0	0	0	0	0	0	0	0	0
AGEGPGLEEVK	11	0	1084.54	U6KWL2	>tr|U6KWL2|U6KWL2_EIMTE Uncharacterized protein OS=Eimeria tenella OX=5802 GN=ETH_00015380 PE=4 SV=1	2	71.555	53783000	70346000	29588000	101260000	124410000	64093000	53582000	5069200	4696200
AGELGAAAK	9	0	786.424	U6KIN6	>tr|U6KIN6|U6KIN6_EIMTE Uncharacterized protein OS=Eimeria tenella OX=5802 GN=ETH_00030440 PE=4 SV=1	1,2	151.56	801830000	1132400000	596810000	2840300000	2137300000	1776700000	362250000	1379000000	3125100000
AGELTADEISK	11	0	1132.56	U6KLF5	>tr|U6KLF5|U6KLF5_EIMTE 40S ribosomal protein S18, putative OS=Eimeria tenella OX=5802 GN=ETH_00012530 PE=3 SV=1	2	84.507	383130000	0	0	883560000	10346000	8522400	0	0	0
AGEMVTR	7	0	762.369	U6L098	>tr|U6L098|U6L098_EIMTE Microneme protein 4 OS=Eimeria tenella OX=5802 GN=ETH_00024085 PE=4 SV=1	2	134.06	0	375260000	128210000	990570000	730480000	550780000	1012000000	74720000	561360000
AGESGERPTTTA	12	1	1175.54	U6KUY4	>tr|U6KUY4|U6KUY4_EIMTE DnaJ domain-containing protein, putative OS=Eimeria tenella OX=5802 GN=ETH_00015375 PE=4 SV=1	2	102.62	52195000	82082000	39308000	170270000	210850000	120600000	0	0	0
AGESMESALR	10	0	1049.48	H9B9K3	>tr|H9B9K3|H9B9K3_EIMTE Uncharacterized protein OS=Eimeria tenella OX=5802 PE=2 SV=1	2	176.33	126420000	49990000	30385000	135770000	128780000	57956000	106590000	0	0
AGGACTVVLR	10	0	1002.53	U6KT02	>tr|U6KT02|U6KT02_EIMTE TCP-1/cpn60 family chaperonin, putative OS=Eimeria tenella OX=5802 GN=ETH_00011965 PE=4 SV=1	2	87.913	0	0	40867000	0	0	0	0	0	0
AGGAEEVTKK	10	1	988.519	U6KWL2	>tr|U6KWL2|U6KWL2_EIMTE Uncharacterized protein OS=Eimeria tenella OX=5802 GN=ETH_00015380 PE=4 SV=1	2	121.83	65517000	0	0	92037000	24375000	0	0	0	0
AGGGAAVGR	9	0	714.377	U6KYH6	>tr|U6KYH6|U6KYH6_EIMTE Alanine--tRNA ligase OS=Eimeria tenella OX=5802 GN=ETH_00031515 PE=3 SV=1	2	80.684	0	0	0	0	0	0	0	17796000	0
AGGGVEWEALSSNR	14	0	1431.67	U6KS10	>tr|U6KS10|U6KS10_EIMTE Uncharacterized protein (Fragment) OS=Eimeria tenella OX=5802 GN=ETH_00038830 PE=4 SV=1	2	77.912	0	10959000	15537000	0	0	0	0	0	0
AGGSIEMMR	9	0	950.431	U6L2I7	>tr|U6L2I7|U6L2I7_EIMTE Uncharacterized protein OS=Eimeria tenella OX=5802 GN=ETH_00010705 PE=4 SV=1	2	128.36	0	39960000	33222000	0	0	0	0	0	0
AGGVQQPAAPDAASTPQPSSPQASVR	26	0	2474.22	U6L5H4	>tr|U6L5H4|U6L5H4_EIMTE Uncharacterized protein OS=Eimeria tenella OX=5802 GN=ETH_00031645 PE=4 SV=1	2,3	88.168	29148000	63612000	38767000	172040000	103940000	88259000	0	0	0
AGIISEK	7	0	716.407	U6KN00	>tr|U6KN00|U6KN00_EIMTE Elongation factor 2, putative OS=Eimeria tenella OX=5802 GN=ETH_00015895 PE=4 SV=1	2	102.72	0	123000000	0	343020000	121870000	104920000	0	0	0
AGIQLNDNFVK	11	0	1217.64	E3VWM6	>tr|E3VWM6|E3VWM6_EIMTE Glyceraldehyde-3-phosphate dehydrogenase OS=Eimeria tenella OX=5802 GN=ETH_00008865 PE=2 SV=1	2	133.23	1486800000	363790000	397120000	324180000	292060000	250230000	1230600000	2352800000	1129100000
AGKDDYYDYLYK	12	1	1512.68	U6L156	>tr|U6L156|U6L156_EIMTE Ras family domain-containing protein, putative (Fragment) OS=Eimeria tenella OX=5802 GN=ETH_00017580 PE=4 SV=1	2	61.11	0	0	0	0	0	0	28729000	0	0
AGLAGAPAEGPLLR	14	0	1291.72	U6L074	>tr|U6L074|U6L074_EIMTE Uncharacterized protein OS=Eimeria tenella OX=5802 GN=ETH_00025575 PE=4 SV=1	2	100.55	0	20515000	0	52161000	0	27351000	76329000	122960000	95531000
AGLEGAAAAALLQAVSGK	18	0	1596.88	U6KXY8	>tr|U6KXY8|U6KXY8_EIMTE Cystathionine beta-lyase, putative OS=Eimeria tenella OX=5802 GN=ETH_00024155 PE=3 SV=1	2,3	77.39	17781000	24438000	16597000	15668000	14749000	16545000	12651000	19671000	14437000
AGLHVSGGAR	10	0	923.494	E3VWM6	>tr|E3VWM6|E3VWM6_EIMTE Glyceraldehyde-3-phosphate dehydrogenase OS=Eimeria tenella OX=5802 GN=ETH_00008865 PE=2 SV=1	2	116.73	217330000	183370000	158560000	143040000	140610000	136830000	271690000	94676000	143140000
AGLQFPVGR	9	0	943.524	U6KL36	>tr|U6KL36|U6KL36_EIMTE Histone H2A OS=Eimeria tenella OX=5802 GN=ETH_00004800 PE=3 SV=1	2	121.96	0	94817000	86188000	95085000	78250000	74044000	366890000	0	0
AGNAISTVCENLEEDTSR	18	0	1964.87	U6KPS4	>tr|U6KPS4|U6KPS4_EIMTE Uncharacterized protein OS=Eimeria tenella OX=5802 GN=ETH_00024570 PE=4 SV=1	2,3	160.25	0	20891000	18672000	311220000	37283000	27335000	0	0	0
AGNLMEWDK	9	0	1062.48	U6KV40	>tr|U6KV40|U6KV40_EIMTE Glutamyl-tRNA synthetase, putative OS=Eimeria tenella OX=5802 GN=ETH_00015940 PE=3 SV=1	2	61.161	0	0	3589800	0	0	0	7044100	0	0
AGPAGKPLIEVSYQGSK	17	1	1700.91	U6L4T2	>tr|U6L4T2|U6L4T2_EIMTE Uncharacterized protein OS=Eimeria tenella OX=5802 GN=ETH_00000210 PE=3 SV=1	2,3	132.15	0	0	11863000	25762000	8335800	4831300	341040000	237780000	295940000
AGPEADAGAEVENWR	15	0	1570.7	U6KTZ2	>tr|U6KTZ2|U6KTZ2_EIMTE Ribosomal protein S10, putative OS=Eimeria tenella OX=5802 GN=ETH_00028995 PE=4 SV=1	2,3	210.14	420090000	158580000	188050000	943820000	487820000	248550000	0	0	0
AGPQGGPPAPPAAAR	15	0	1313.68	U6KH09	>tr|U6KH09|U6KH09_EIMTE Uncharacterized protein OS=Eimeria tenella OX=5802 GN=ETH_00027755 PE=4 SV=1	2	142.91	13321000	34375000	31562000	139160000	46366000	25046000	84906000	0	0
AGSAAAAAAAAADDSVAAAATR	22	0	1829.89	U6KK17	>tr|U6KK17|U6KK17_EIMTE Acyltransferase, putative (Fragment) OS=Eimeria tenella OX=5802 GN=ETH_00010215 PE=4 SV=1	2,3	142.99	110790000	176830000	177430000	29433000	38935000	0	0	7914300	17518000
AGSAQQVEEQQK	12	0	1301.62	U6L0V6	>tr|U6L0V6|U6L0V6_EIMTE Sugar permease, putative OS=Eimeria tenella OX=5802 GN=ETH_00013790 PE=4 SV=1	2	44.564	0	45187000	27832000	0	56255000	40916000	0	0	0
AGSDFAQQISK	11	0	1150.56	U6KSU7	>tr|U6KSU7|U6KSU7_EIMTE Uncharacterized protein (Fragment) OS=Eimeria tenella OX=5802 GN=ETH_00038430 PE=4 SV=1	2	117.25	60900000	0	19807000	147660000	31670000	35521000	23783000	0	3707500
AGSGPQSQPSLDK	13	0	1270.62	U6KU03	>tr|U6KU03|U6KU03_EIMTE Kelch motif domain-containing protein, putative OS=Eimeria tenella OX=5802 GN=ETH_00029095 PE=4 SV=1	2	141.58	34969000	52943000	29422000	98837000	57665000	52912000	0	0	0
AGSNLHLENQK	11	0	1209.61	U6KKB2	>tr|U6KKB2|U6KKB2_EIMTE Uncharacterized protein OS=Eimeria tenella OX=5802 GN=ETH_00025405 PE=4 SV=1	2	130.1	0	9572900	0	190880000	19015000	0	0	0	0
AGSQASSVSEVSLK	14	0	1348.68	U6KYP5	>tr|U6KYP5|U6KYP5_EIMTE 2-methylbutyryl-CoA dehydrogenase, putative OS=Eimeria tenella OX=5802 GN=ETH_00009125 PE=3 SV=1	2	58.831	0	0	0	0	0	0	0	0	0
AGTCGSMKPDQVK	13	1	1377.64	U6L8B5	>tr|U6L8B5|U6L8B5_EIMTE Purine nucleoside phosphorylase, putative OS=Eimeria tenella OX=5802 GN=ETH_00009730 PE=4 SV=1	2,3	121.04	418080000	438240000	93181000	2168000000	1203500000	180680000	56600000	28238000	45409000
AGTGECEFDK	10	0	1112.44	U6KU16	>tr|U6KU16|U6KU16_EIMTE Sortilin OS=Eimeria tenella OX=5802 GN=ETH_00034385 PE=4 SV=1	2	100.88	53384000	78909000	29182000	105180000	71708000	33824000	0	0	0
AGTNSSSQQAQK	12	0	1205.56	U6KVS9	>tr|U6KVS9|U6KVS9_EIMTE Uncharacterized protein OS=Eimeria tenella OX=5802 GN=ETH_00001690 PE=4 SV=1	2	189.57	0	0	0	0	0	0	0	0	227180000
AGTSEDSMAALR	12	0	1207.55	U6L467	>tr|U6L467|U6L467_EIMTE Alpha-glucosidase II, putative OS=Eimeria tenella OX=5802 GN=ETH_00023295 PE=4 SV=1	2	105.46	0	18423000	0	0	38923000	12720000	0	0	0
AGTSPAGIIEEAK	13	0	1242.65	U6KU82	>tr|U6KU82|U6KU82_EIMTE Acetyl-coenzyme A synthetase OS=Eimeria tenella OX=5802 GN=ETH_00007195 PE=3 SV=1	2	70.438	65339000	88453000	12176000	196690000	79356000	0	0	0	0
AGTSSCSVPR	10	0	1020.47	U6KML7	>tr|U6KML7|U6KML7_EIMTE Oxidoreductase, putative OS=Eimeria tenella OX=5802 GN=ETH_00002550 PE=4 SV=1	2	70.977	0	0	0	0	24030000	36159000	0	0	0
AGTTLAALQR	10	0	1000.57	U6L837	>tr|U6L837|U6L837_EIMTE Acetyl-CoA acyltransferase B, putative OS=Eimeria tenella OX=5802 GN=ETH_00008080 PE=4 SV=1	2	119.75	60061000	39782000	39291000	0	0	0	0	0	23515000
AGVAGDDAPR	10	0	927.441	H9BA70	>tr|H9BA70|H9BA70_EIMTE Actin, putative OS=Eimeria tenella OX=5802 GN=ETH_00009555 PE=2 SV=1	1,2	163.94	5101500000	4449300000	2779600000	11254000000	9078400000	6958500000	73109000	1465300000	4646500000
AGVHPDLVAQGK	12	0	1190.64	H9B9B0	>tr|H9B9B0|H9B9B0_EIMTE Uncharacterized protein OS=Eimeria tenella OX=5802 PE=2 SV=1	2,3	84.479	0	0	0	127140000	0	0	0	0	0
AGVPDGWMGLDVGPK	15	0	1497.73	H9B9A9	>tr|H9B9A9|H9B9A9_EIMTE Phosphoglycerate kinase OS=Eimeria tenella OX=5802 PE=2 SV=1	2	73.834	0	60963000	68629000	36752000	38306000	21739000	191580000	27022000	1157400000
AGVPSLVVVGSDGR	14	0	1311.71	A5JNY7	>tr|A5JNY7|A5JNY7_EIMTE Uncharacterized protein OS=Eimeria tenella OX=5802 GN=ETH_00030030 PE=2 SV=1	2	124.47	260610000	112370000	108460000	82317000	123980000	62393000	338760000	321760000	299750000
AGVPTCSVLATR	12	0	1230.64	U6KVP1	>tr|U6KVP1|U6KVP1_EIMTE Membrane-attack complex / perforin domain-containing protein, putative OS=Eimeria tenella OX=5802 GN=ETH_00005740 PE=4 SV=1	2	117.09	0	152140000	129710000	0	0	0	371650000	213630000	284810000
AGVVSMDSVPEALLMVAEK	19	0	1944.99	U6KLQ8	>tr|U6KLQ8|U6KLQ8_EIMTE Uncharacterized protein OS=Eimeria tenella OX=5802 GN=ETH_00029525 PE=4 SV=1	2	85.937	0	0	0	0	0	0	34578000	284700000	176840000
AGYFSGEK	8	0	857.392	U6KYQ0	>tr|U6KYQ0|U6KYQ0_EIMTE Rab GDP dissociation inhibitor OS=Eimeria tenella OX=5802 GN=ETH_00018240 PE=3 SV=1	2	93.162	0	0	0	100570000	101530000	47526000	0	0	0
AGYGLDTR	8	0	851.414	U6KU31	>tr|U6KU31|U6KU31_EIMTE Micronemal protein 8, related OS=Eimeria tenella OX=5802 GN=ETH_00029295 PE=4 SV=1	2	89.698	21639000	0	0	0	0	0	0	0	0
AGYTDITDK	9	0	982.461	U6KL77	>tr|U6KL77|U6KL77_EIMTE Uncharacterized protein OS=Eimeria tenella OX=5802 GN=ETH_00027620 PE=4 SV=1	2	111.06	0	175720000	76863000	0	0	0	0	7443300	3215500
AHAAPQDFNSMK	12	0	1315.6	U6KY51	>tr|U6KY51|U6KY51_EIMTE Mitochondrial carrier domain-containing protein, putative OS=Eimeria tenella OX=5802 GN=ETH_00011745 PE=4 SV=1	2	44.616	0	0	0	0	0	0	0	0	0
AHASMVGVNLPVK	13	0	1321.72	H9B9A9	>tr|H9B9A9|H9B9A9_EIMTE Phosphoglycerate kinase OS=Eimeria tenella OX=5802 PE=2 SV=1	2,3	187.44	0	0	0	0	0	0	282850000	211570000	271290000
AHEAQLEGYK	10	0	1144.55	U6L1N6	>tr|U6L1N6|U6L1N6_EIMTE Serine/threonine-protein phosphatase (Fragment) OS=Eimeria tenella OX=5802 GN=ETH_00043830 PE=3 SV=1	2	80.706	20779000	0	0	0	0	0	0	0	0
AHEVLSDPEQR	11	0	1279.62	U6LAI7	>tr|U6LAI7|U6LAI7_EIMTE DnaJ domain-containing protein, putative OS=Eimeria tenella OX=5802 GN=ETH_00042870 PE=4 SV=1	2	93.561	25017000	0	0	66657000	9946000	0	0	0	0
AHGDPEK	7	0	752.345	U6L5H4	>tr|U6L5H4|U6L5H4_EIMTE Uncharacterized protein OS=Eimeria tenella OX=5802 GN=ETH_00031645 PE=4 SV=1	2	98.418	0	0	0	0	0	0	0	90786000	162920000
AHGEVLEVVEINPK	14	0	1532.82	U6KKW2	>tr|U6KKW2|U6KKW2_EIMTE 60S ribosomal protein L18a OS=Eimeria tenella OX=5802 GN=ETH_00030710 PE=3 SV=1	2,3	92.856	0	0	0	61874000	0	0	0	0	0
AHHQVWNVLLQVLDEGR	17	0	2013.05	U6KUM9	>tr|U6KUM9|U6KUM9_EIMTE Heat shock protein, putative OS=Eimeria tenella OX=5802 GN=ETH_00021420 PE=3 SV=1	3	46.926	0	0	0	0	0	0	0	0	0
AHLAASR	7	0	724.398	U6KV57	>tr|U6KV57|U6KV57_EIMTE Protein phosphatase 2C, putative (Fragment) OS=Eimeria tenella OX=5802 GN=ETH_00039430 PE=4 SV=1	2	117.93	54501000	26776000	0	66766000	746540000	70309000	0	0	0
AHQDAAFDINSTK	13	0	1416.66	U6KTQ6	>tr|U6KTQ6|U6KTQ6_EIMTE Uncharacterized protein OS=Eimeria tenella OX=5802 GN=ETH_00024760 PE=4 SV=1	2	71.279	0	0	0	46683000	0	0	0	0	0
AHQELSSSMAR	11	0	1215.57	U6KS66	>tr|U6KS66|U6KS66_EIMTE Coronin OS=Eimeria tenella OX=5802 GN=ETH_00024805 PE=3 SV=1	2	90.653	0	0	0	57881000	0	0	0	0	0
AHQQPQEEQVPQGQQR	16	0	1886.9	U6KZ44	>tr|U6KZ44|U6KZ44_EIMTE Glycerol-3-phosphate acyltransferase, putative OS=Eimeria tenella OX=5802 GN=ETH_00014360 PE=4 SV=1	3	74.769	43186000	54341000	33532000	91126000	0	52484000	0	0	0
AIAASQLAIAEAR	13	0	1283.72	U6KUP1	>tr|U6KUP1|U6KUP1_EIMTE Interferon gamma-inducible protein 30, putative OS=Eimeria tenella OX=5802 GN=ETH_00010490 PE=4 SV=1	2	158.25	0	141300000	109120000	0	22549000	0	4400400	0	0
AIADFYGEK	9	0	1012.49	U6KWN1	>tr|U6KWN1|U6KWN1_EIMTE Equisetin synthetase, related OS=Eimeria tenella OX=5802 GN=ETH_00015480 PE=4 SV=1	2	61.65	26029000	0	0	0	0	0	0	0	0
AIADIVR	7	0	756.449	U6KT45	>tr|U6KT45|U6KT45_EIMTE TCP-1/cpn60 family chaperonin, putative OS=Eimeria tenella OX=5802 GN=ETH_00014910 PE=3 SV=1	2	88.029	0	24732000	6788400	0	0	0	0	0	0
AIAEEAGILDDVDPSR	16	0	1669.82	U6L1G0	>tr|U6L1G0|U6L1G0_EIMTE Uncharacterized protein OS=Eimeria tenella OX=5802 GN=ETH_00031660 PE=4 SV=1	2,3	225.85	1826000000	1080000000	936680000	10703000000	1519400000	796880000	711800000	2429300000	3201500000
AIANAPSGMSPSEEETAK	18	0	1788.82	U6L4D7	>tr|U6L4D7|U6L4D7_EIMTE Thrombospondin type 1 domain-containing protein, putative OS=Eimeria tenella OX=5802 GN=ETH_00025640 PE=4 SV=1	2	48.314	0	24387000	14934000	50823000	49836000	20711000	0	0	0
AIAQGEPR	8	0	840.445	A7DZP6	>tr|A7DZP6|A7DZP6_EIMTE Putative rhoptry neck protein OS=Eimeria tenella OX=5802 GN=ropn3 PE=2 SV=1	2	130.27	91930000	108460000	61568000	146740000	0	86961000	141770000	41439000	126430000
AIASSLPVNTAVLPLR	16	0	1620.96	U6KYH6	>tr|U6KYH6|U6KYH6_EIMTE Alanine--tRNA ligase OS=Eimeria tenella OX=5802 GN=ETH_00031515 PE=3 SV=1	2	134.24	0	0	0	0	0	0	19881000	33130000	104280000
AIASYTSR	8	0	867.445	U6KWS3	>tr|U6KWS3|U6KWS3_EIMTE Proteasome A-type and B-type domain-containing protein, putative OS=Eimeria tenella OX=5802 GN=ETH_00006785 PE=4 SV=1	2	123.92	0	0	0	0	0	0	254490000	0	94349000
AICHTQPSK	9	0	1040.51	H9BA06	>tr|H9BA06|H9BA06_EIMTE 60S ribosomal protein L3, putative OS=Eimeria tenella OX=5802 GN=ETH_00022410 PE=2 SV=1	2	105.94	220070000	112530000	33795000	154780000	44448000	0	0	0	0
AIDALKK	7	1	757.47	U6KSR4	>tr|U6KSR4|U6KSR4_EIMTE Nascent polypeptide-associated complex alpha chain, putative (Fragment) OS=Eimeria tenella OX=5802 GN=ETH_00039390 PE=4 SV=1	2	97.602	101030000	0	0	0	0	0	0	0	0
AIDENVPDGEK	11	0	1185.55	U6L271	>tr|U6L271|U6L271_EIMTE Coatomer protein complex subunit beta, putative (Fragment) OS=Eimeria tenella OX=5802 GN=ETH_00041840 PE=4 SV=1	2	53.569	18302000	0	0	0	0	0	0	0	0
AIDGFVAFGVLR	12	0	1263.7	U6KK17	>tr|U6KK17|U6KK17_EIMTE Acyltransferase, putative (Fragment) OS=Eimeria tenella OX=5802 GN=ETH_00010215 PE=4 SV=1	2	57.019	0	0	0	0	0	0	0	0	0
AIDLVDEAAAR	11	0	1142.59	U6KRH9	>tr|U6KRH9|U6KRH9_EIMTE Uncharacterized protein OS=Eimeria tenella OX=5802 GN=ETH_00020065 PE=3 SV=1	2	93.258	24095000	11618000	3750500	41792000	0	3286300	47919000	0	0
AIEAFTEAK	9	0	978.502	U6KY43	>tr|U6KY43|U6KY43_EIMTE Ubiquitin conjugation factor, putative OS=Eimeria tenella OX=5802 GN=ETH_00009055 PE=4 SV=1	2	64.841	0	0	0	18947000	11758000	4809600	0	0	0
AIEAVAEDMGVK	12	0	1231.61	U6L0M0	>tr|U6L0M0|U6L0M0_EIMTE Proliferation-associated protein 2g4, putative OS=Eimeria tenella OX=5802 GN=ETH_00004260 PE=4 SV=1	2	72.089	0	0	0	0	0	0	0	0	0
AIELTGKPCK	10	1	1115.6	U6KPG4	>tr|U6KPG4|U6KPG4_EIMTE Saccharopine dehydrogenase, putative OS=Eimeria tenella OX=5802 GN=ETH_00009690 PE=4 SV=1	2	61.765	0	0	0	0	0	0	73797000	0	0
AIEQVGTTSGK	11	0	1089.57	U6KVP7	>tr|U6KVP7|U6KVP7_EIMTE 20 kDa cyclophilin, putative OS=Eimeria tenella OX=5802 GN=ETH_00011110 PE=4 SV=1	2	122.42	102470000	228310000	107660000	913420000	220870000	169740000	27790000	18806000	88264000
AIEQVGTTSGKPK	13	1	1314.71	U6KVP7	>tr|U6KVP7|U6KVP7_EIMTE 20 kDa cyclophilin, putative OS=Eimeria tenella OX=5802 GN=ETH_00011110 PE=4 SV=1	2,3	147.87	998650000	720010000	610420000	7143700000	4622200000	398300000	1339000000	423800000	1079900000
AIETMQNSAEK	11	0	1220.57	U6KKC6	>tr|U6KKC6|U6KKC6_EIMTE Uncharacterized protein OS=Eimeria tenella OX=5802 GN=ETH_00017755 PE=4 SV=1	2	84.507	0	27705000	14310000	43859000	29303000	19618000	0	0	0
AIGSDEVFGR	10	0	1049.51	H9B9L1	>tr|H9B9L1|H9B9L1_EIMTE ARF1-directed GTPase-activating protein, putative OS=Eimeria tenella OX=5802 GN=ETH_00026980 PE=2 SV=1	2	125.48	21734000	3898800	0	157030000	0	0	0	0	0
AIGVSNFLVPHLEQLMEDGAK	21	0	2267.16	U6LC79	>tr|U6LC79|U6LC79_EIMTE Aldo/keto reductase family oxidoreductase, putative OS=Eimeria tenella OX=5802 GN=ETH_00020355 PE=4 SV=1	3	94.856	55360000	68397000	81449000	51127000	56424000	0	0	0	0
AILTECR	7	0	861.438	F8V414	>tr|F8V414|F8V414_EIMTE Apical membrane antigen-1 OS=Eimeria tenella OX=5802 GN=AMA1 PE=2 SV=1	2	128.48	0	35157000	12792000	0	104270000	23874000	30326000	3872100	1301200
AILVGPPSLPK	11	0	1090.67	U6L3B1	>tr|U6L3B1|U6L3B1_EIMTE Quinone oxidoreductase, putative OS=Eimeria tenella OX=5802 GN=ETH_00043030 PE=4 SV=1	2	68.069	0	0	0	0	0	0	18637000	17716000	14448000
AIMESFLTHLR	11	0	1316.69	A7DZP6	>tr|A7DZP6|A7DZP6_EIMTE Putative rhoptry neck protein OS=Eimeria tenella OX=5802 GN=ropn3 PE=2 SV=1	2	155.15	0	0	0	0	0	0	0	0	0
AIPMLVTHDAR	11	0	1222.65	H9B9F5	>tr|H9B9F5|H9B9F5_EIMTE 40S ribosomal protein S4 OS=Eimeria tenella OX=5802 GN=ETH_00012560 PE=2 SV=1	2,3	97.813	17203000	0	0	0	0	0	45438000	25464000	26196000
AIPVLHATVEK	11	0	1176.69	V5UX72	>tr|V5UX72|V5UX72_EIMTE Uncharacterized protein (Fragment) OS=Eimeria tenella OX=5802 PE=4 SV=1	2,3	100.69	0	488080000	458430000	146550000	201350000	136650000	2422700000	1395500000	1054500000
AISEAYEVLSNDEK	14	0	1566.74	U6KY79	>tr|U6KY79|U6KY79_EIMTE DnaJ domain-containing protein, putative OS=Eimeria tenella OX=5802 GN=ETH_00019280 PE=4 SV=1	2	102.73	0	34575000	57082000	136160000	61360000	42548000	0	0	0
AITEVAER	8	0	887.471	U6KSQ4	>tr|U6KSQ4|U6KSQ4_EIMTE Uncharacterized protein OS=Eimeria tenella OX=5802 GN=ETH_00005755 PE=4 SV=1	2	98.629	102750000	184770000	62156000	1030100000	265210000	0	364810000	78442000	231990000
AITSAYYR	8	0	943.476	U6L156	>tr|U6L156|U6L156_EIMTE Ras family domain-containing protein, putative (Fragment) OS=Eimeria tenella OX=5802 GN=ETH_00017580 PE=4 SV=1	2	76.774	0	9528200	0	0	0	0	0	0	0
AKADLDPFSAEQTAGK	16	1	1647.81	U6KSI7	>tr|U6KSI7|U6KSI7_EIMTE SAG family member OS=Eimeria tenella OX=5802 GN=ETH_00024330 PE=4 SV=1	2,3	120.66	330560000	247110000	237170000	1139600000	112000000	4811500	270710000	233680000	282210000
AKAEAEAAAAAAAAAEAEEQAR	22	1	2070	U6L0C7	>tr|U6L0C7|U6L0C7_EIMTE Uncharacterized protein OS=Eimeria tenella OX=5802 GN=ETH_00011025 PE=4 SV=1	3	98.121	0	0	0	60134000	8683500	0	0	0	0
AKEAAAEALEAGDLNK	16	1	1599.81	U6KWM1	>tr|U6KWM1|U6KWM1_EIMTE 58 kDa phosphoprotein, putative OS=Eimeria tenella OX=5802 GN=ETH_00014235 PE=4 SV=1	2,3	88.311	144730000	15473000	39603000	161090000	0	0	31512000	0	0
AKPGEPSWDSK	11	1	1200.58	U6KUV8	>tr|U6KUV8|U6KUV8_EIMTE Cysteinyl-tRNA synthetase, putative OS=Eimeria tenella OX=5802 GN=ETH_00040700 PE=4 SV=1	2	58.674	101720000	0	0	0	71309000	32596000	0	0	0
AKSDPEQQQQQQQQTLQEK	19	1	2269.09	U6KGV1	>tr|U6KGV1|U6KGV1_EIMTE Leucyl-tRNA synthetase, putative OS=Eimeria tenella OX=5802 GN=ETH_00013185 PE=3 SV=1	3	62.231	0	14315000	0	89528000	0	0	0	0	0
AKTPEELVEVK	11	1	1241.69	U6L184	>tr|U6L184|U6L184_EIMTE Uncharacterized protein OS=Eimeria tenella OX=5802 GN=ETH_00007240 PE=4 SV=1	2,3	73.435	0	0	34365000	61129000	0	0	0	29610000	27019000
ALAAAAAEGYK	11	0	1034.54	U6L601	>tr|U6L601|U6L601_EIMTE Uncharacterized protein OS=Eimeria tenella OX=5802 GN=ETH_00034330 PE=4 SV=1	2	82.171	0	103830000	23972000	243350000	85136000	4738900	0	0	0
ALAAAGGSKP	10	1	841.466	U6KY19	>tr|U6KY19|U6KY19_EIMTE UMP-CMP kinase, putative OS=Eimeria tenella OX=5802 GN=ETH_00004340 PE=3 SV=1	2	64.297	30736000	78957000	0	0	158360000	62284000	0	14177000	0
ALAAFTNPSTNSYK	14	0	1483.73	U6KMD9	>tr|U6KMD9|U6KMD9_EIMTE Glutamine synthetase OS=Eimeria tenella OX=5802 GN=ETH_00021830 PE=3 SV=1	2	68.277	0	0	0	0	0	0	31215000	59860000	21361000
ALAAMSANDANLAAR	15	0	1458.72	U6KM17	>tr|U6KM17|U6KM17_EIMTE Uncharacterized protein OS=Eimeria tenella OX=5802 GN=ETH_00029545 PE=4 SV=1	2	109.22	9381300	0	0	31133000	0	0	0	0	0
ALAAQSSGR	9	0	859.451	U6L837	>tr|U6L837|U6L837_EIMTE Acetyl-CoA acyltransferase B, putative OS=Eimeria tenella OX=5802 GN=ETH_00008080 PE=4 SV=1	2	133.23	90071000	53772000	39099000	0	0	0	0	77157000	149860000
ALAASYR	7	0	750.402	U6KKY2	>tr|U6KKY2|U6KKY2_EIMTE 14-3-3 protein OS=Eimeria tenella OX=5802 GN=ETH_00007980 PE=3 SV=1	2	135.87	0	15164000	0	130150000	0	0	515790000	0	747540000
ALAAVAGLSR	10	0	927.55	U6KM17	>tr|U6KM17|U6KM17_EIMTE Uncharacterized protein OS=Eimeria tenella OX=5802 GN=ETH_00029545 PE=4 SV=1	2	135.43	75996000	0	0	0	0	0	37129000	0	0
ALADSGSK	8	0	747.376	U6KLW6	>tr|U6KLW6|U6KLW6_EIMTE Uncharacterized protein OS=Eimeria tenella OX=5802 GN=ETH_00012685 PE=4 SV=1	2	101.43	0	0	0	0	22132000	0	0	0	0
ALADSHLGR	9	0	938.493	U6KT24	>tr|U6KT24|U6KT24_EIMTE Zinc metalloprotease 2, putative (Fragment) OS=Eimeria tenella OX=5802 GN=ETH_00012015 PE=4 SV=1	2	120.87	99066000	12344000	0	210710000	41084000	7923800	0	0	0
ALAEAEPEGLLK	12	0	1239.67	U6L047	>tr|U6L047|U6L047_EIMTE Dihydrolipoyl dehydrogenase protein, putative (Fragment) OS=Eimeria tenella OX=5802 GN=ETH_00041205 PE=3 SV=1	2	77.124	0	0	0	0	0	0	0	0	0
ALAEQDKASIEK	12	1	1301.68	U6KWN1	>tr|U6KWN1|U6KWN1_EIMTE Equisetin synthetase, related OS=Eimeria tenella OX=5802 GN=ETH_00015480 PE=4 SV=1	2	102.97	49335000	0	0	0	0	0	0	0	0
ALAEQQQQQEQQEVPAAVR	19	0	2150.07	U6LB52	>tr|U6LB52|U6LB52_EIMTE Uncharacterized protein OS=Eimeria tenella OX=5802 GN=ETH_00010675 PE=4 SV=1	2,3	211.78	529470000	714970000	649400000	2396900000	1811600000	395340000	1686800	35898000	10739000
ALAGCCPAR	9	0	974.443	H9B9M8	>tr|H9B9M8|H9B9M8_EIMTE Uncharacterized protein OS=Eimeria tenella OX=5802 PE=2 SV=1	2	107.66	0	246790000	69629000	217360000	160450000	44903000	217010000	77965000	338950000
ALAPEASLEDSAMR	14	0	1459.7	U6KPR1	>tr|U6KPR1|U6KPR1_EIMTE Ribosomal protein L27, putative OS=Eimeria tenella OX=5802 GN=ETH_00024495 PE=4 SV=1	2	182.07	407670000	140990000	252580000	1410200000	173540000	46176000	273440000	135360000	139790000
ALAQDALGVR	10	0	1012.57	U6KPM3	>tr|U6KPM3|U6KPM3_EIMTE Nucleoredoxin, putative OS=Eimeria tenella OX=5802 GN=ETH_00024370 PE=4 SV=1	2	75.294	0	0	7946200	0	0	0	0	0	0
ALASQLAK	8	0	800.476	U6L080	>tr|U6L080|U6L080_EIMTE 3-ketoacyl-CoA reductase, putative OS=Eimeria tenella OX=5802 GN=ETH_00015640 PE=3 SV=1	2	84.368	0	33258000	0	0	0	0	0	0	0
ALATPIILSR	10	0	1053.65	V5T9T8	>tr|V5T9T8|V5T9T8_EIMTE Aminopeptidase 1 OS=Eimeria tenella OX=5802 GN=ApN1 PE=2 SV=1	2	133.23	41011000	34441000	34261000	16513000	22405000	13760000	202890000	599570000	303670000
ALCDNSEYGFK	11	0	1302.56	U6KVL2	>tr|U6KVL2|U6KVL2_EIMTE Uncharacterized protein OS=Eimeria tenella OX=5802 GN=ETH_00041180 PE=4 SV=1	2	118.4	96276000	0	0	80157000	13692000	0	0	0	0
ALDLCHTAAVADNGVR	16	0	1681.82	A0A024DAD9	>tr|A0A024DAD9|A0A024DAD9_EIMTE Lactate dehydrogenase OS=Eimeria tenella OX=5802 PE=2 SV=1	2,3	148.7	0	0	0	13758000	23014000	0	110190000	201430000	175880000
ALDLSQVGPVEGVDTK	16	0	1626.85	U6KZN5	>tr|U6KZN5|U6KZN5_EIMTE Malate dehydrogenase, putative OS=Eimeria tenella OX=5802 GN=ETH_00028335 PE=3 SV=1	2	110.57	97078000	108990000	78744000	311290000	0	0	169780000	154070000	100690000
ALDQSVEAR	9	0	987.499	U6KYE5	>tr|U6KYE5|U6KYE5_EIMTE Serine/threonine protein phosphatase, putative OS=Eimeria tenella OX=5802 GN=ETH_00019730 PE=4 SV=1	2	96.034	0	11192000	0	71573000	33386000	38746000	16333000	0	0
ALDSSSPNWR	10	0	1131.53	U6L396	>tr|U6L396|U6L396_EIMTE Acyl-CoA-binding protein, putative OS=Eimeria tenella OX=5802 GN=ETH_00007660 PE=4 SV=1	2	154.56	56123000	106260000	36097000	0	0	0	0	0	0
ALDSVGDSAK	10	0	961.472	U6KWN1	>tr|U6KWN1|U6KWN1_EIMTE Equisetin synthetase, related OS=Eimeria tenella OX=5802 GN=ETH_00015480 PE=4 SV=1	2	57.174	0	17660000	23193000	0	0	0	0	0	0
ALDWLDK	7	0	859.444	U6L4T2	>tr|U6L4T2|U6L4T2_EIMTE Uncharacterized protein OS=Eimeria tenella OX=5802 GN=ETH_00000210 PE=3 SV=1	2	120.49	579050000	226490000	457440000	377830000	146320000	40982000	14080000	0	0
ALDYAER	7	0	836.403	H9B936	>tr|H9B936|H9B936_EIMTE 50S ribosomal protein L2, apicoplast OS=Eimeria tenella OX=5802 GN=ETH_00020385 PE=2 SV=1	2	129.4	77434000	94801000	29937000	243710000	202110000	68293000	241560000	39075000	160710000
ALEAFEK	7	0	806.417	U6KP43	>tr|U6KP43|U6KP43_EIMTE Hsc70/Hsp90-organizing protein, putative OS=Eimeria tenella OX=5802 GN=ETH_00024670 PE=4 SV=1	1	107.43	0	61275000	0	454520000	111780000	0	0	0	0
ALEDDHGLR	9	0	1024.49	U6KP27	>tr|U6KP27|U6KP27_EIMTE KH domain-containing protein, putative OS=Eimeria tenella OX=5802 GN=ETH_00030365 PE=4 SV=1	2	110.87	166300000	0	0	76530000	0	0	0	0	0
ALEDFNIEK	9	0	1077.53	H9B9Y9	>tr|H9B9Y9|H9B9Y9_EIMTE Uncharacterized protein OS=Eimeria tenella OX=5802 PE=2 SV=1	2	82.287	149340000	75076000	23167000	0	6407000	0	15242000	0	80788000
ALEDSPK	7	0	758.381	H9BA74	>tr|H9BA74|H9BA74_EIMTE Elongation factor 1-alpha OS=Eimeria tenella OX=5802 GN=ETH_00010290 PE=2 SV=1	2	123.96	560690000	699410000	343160000	1209300000	820780000	509530000	43421000	75270000	902820000
ALEEAGK	7	0	716.37	H9B9P5	>tr|H9B9P5|H9B9P5_EIMTE Vacuolar ATP synthase subunit d, putative OS=Eimeria tenella OX=5802 GN=ETH_00031940 PE=2 SV=1	1	119.56	0	0	15595000	0	44145000	17392000	0	0	0
ALEEALNEMR	10	0	1174.57	U6L0M7	>tr|U6L0M7|U6L0M7_EIMTE Uncharacterized protein OS=Eimeria tenella OX=5802 GN=ETH_00014735 PE=4 SV=1	1,2	186.78	5169300000	2003000000	1961600000	9384600000	2664400000	1965500000	3111900000	2069000000	2027800000
ALEEATPLAR	10	0	1069.58	U6KI52	>tr|U6KI52|U6KI52_EIMTE Aspartyl aminopeptidase, putative OS=Eimeria tenella OX=5802 GN=ETH_00026985 PE=3 SV=1	2	108.67	62820000	69490000	39729000	92785000	84327000	46716000	43853000	41377000	65600000
ALEESPMR	8	0	931.443	H9B933	>tr|H9B933|H9B933_EIMTE Ribosomal protein L11, putative OS=Eimeria tenella OX=5802 GN=ETH_00020700 PE=2 SV=1	2	136.16	222520000	212680000	70272000	352150000	230360000	124200000	0	0	0
ALEGEHYRPPESR	13	1	1539.74	U6KVZ0	>tr|U6KVZ0|U6KVZ0_EIMTE SPX domain-containing protein, putative OS=Eimeria tenella OX=5802 GN=ETH_00019700 PE=4 SV=1	3	67.456	0	24492000	0	0	20545000	0	0	0	0
ALEHPYVR	8	0	983.519	U6KYP4	>tr|U6KYP4|U6KYP4_EIMTE Mitogen-activated protein kinase OS=Eimeria tenella OX=5802 GN=ETH_00035055 PE=3 SV=1	2	87.323	0	0	0	75033000	0	0	0	0	0
ALEISENAVK	10	0	1072.58	U6KL33	>tr|U6KL33|U6KL33_EIMTE ATP-binding cassette protein subfamily B member 2, putative OS=Eimeria tenella OX=5802 GN=ETH_00002570 PE=4 SV=1	2	57.888	57196000	0	0	0	0	0	0	0	0
ALEKDDVIK	9	1	1029.57	H9B930	>tr|H9B930|H9B930_EIMTE 60S ribosomal protein L14, putative OS=Eimeria tenella OX=5802 GN=ETH_00015805 PE=2 SV=1	2	77.662	157810000	54355000	2720500	281120000	31586000	102770000	24341000	0	0
ALEKDDVIKK	10	2	1157.67	H9B930	>tr|H9B930|H9B930_EIMTE 60S ribosomal protein L14, putative OS=Eimeria tenella OX=5802 GN=ETH_00015805 PE=2 SV=1	2,3	106.62	116670000	22713000	22946000	55892000	2535300	58139000	0	0	0
ALELLPEDLATAR	13	0	1410.77	H9BA03	>tr|H9BA03|H9BA03_EIMTE Uncharacterized protein OS=Eimeria tenella OX=5802 PE=2 SV=1	2	68.83	0	0	0	0	0	0	51995000	33322000	61664000
ALEMAQR	7	0	817.412	U6KXQ4	>tr|U6KXQ4|U6KXQ4_EIMTE ATP synthase subunit beta OS=Eimeria tenella OX=5802 GN=ETH_00026155 PE=3 SV=1	1,2	125.86	67251000	50477000	24765000	675500000	158190000	55543000	107890000	7462000	49943000
ALENYTELADVK	12	0	1364.68	U6KTM1	>tr|U6KTM1|U6KTM1_EIMTE Clathrin heavy chain OS=Eimeria tenella OX=5802 GN=ETH_00021065 PE=3 SV=1	2	102.66	0	0	0	83300000	0	0	17342000	0	0
ALEQATK	7	0	759.413	U6L9T1	>tr|U6L9T1|U6L9T1_EIMTE p97 protein, putative OS=Eimeria tenella OX=5802 GN=ETH_00020250 PE=4 SV=1	1	104.21	0	0	20191000	0	0	0	0	0	0
ALEQLYEK	8	0	992.518	U6LC79	>tr|U6LC79|U6LC79_EIMTE Aldo/keto reductase family oxidoreductase, putative OS=Eimeria tenella OX=5802 GN=ETH_00020355 PE=4 SV=1	2	121.62	1276500000	1750100000	639280000	2851000000	1720800000	662950000	1604600000	564610000	150540000
ALESSGGLVPEFINPK	16	0	1656.87	U6LC12	>tr|U6LC12|U6LC12_EIMTE UDP-N-acetylglucosamine pyrophosphorylase, putative OS=Eimeria tenella OX=5802 GN=ETH_00022135 PE=4 SV=1	2	96.673	0	0	0	0	0	0	0	0	0
ALEVTSFGR	9	0	978.513	U6KZP2	>tr|U6KZP2|U6KZP2_EIMTE Amine oxidase OS=Eimeria tenella OX=5802 GN=ETH_00028385 PE=3 SV=1	2	107.57	0	0	0	34364000	0	0	8796900	64513000	65460000
ALEYNNTELDGR	12	0	1393.65	U6KT01	>tr|U6KT01|U6KT01_EIMTE Nucleolar phosphoprotein nucleolin, putative OS=Eimeria tenella OX=5802 GN=ETH_00011635 PE=4 SV=1	2	166.14	75850000	54925000	44860000	302680000	151420000	67712000	0	0	0
ALFDSTK	7	0	780.402	U6L4S4	>tr|U6L4S4|U6L4S4_EIMTE Acyl-coenzyme A oxidase OS=Eimeria tenella OX=5802 GN=ETH_00032045 PE=3 SV=1	2	95.352	22272000	22579000	7950400	24496000	34688000	2904200	0	0	0
ALGAAPISSTPLPGPSYLR	19	0	1867.02	U6KNQ5	>tr|U6KNQ5|U6KNQ5_EIMTE Uncharacterized protein OS=Eimeria tenella OX=5802 GN=ETH_00024700 PE=4 SV=1	2	62.765	0	0	0	0	0	0	17936000	96125000	58127000
ALGAASEGHGVDVADSR	17	0	1610.76	U6L4Y0	>tr|U6L4Y0|U6L4Y0_EIMTE Oxoacyl-ACP reductase, putative OS=Eimeria tenella OX=5802 GN=ETH_00013835 PE=4 SV=1	2,3	111.06	261590000	0	0	324980000	52828000	0	0	0	0
ALGDDLEHIR	10	0	1137.58	U6L029	>tr|U6L029|U6L029_EIMTE Uncharacterized protein (Fragment) OS=Eimeria tenella OX=5802 GN=ETH_00019155 PE=4 SV=1	2	96.89	16962000	0	0	0	10895000	7465600	0	0	0
ALGDTDYR	8	0	909.419	U6L7E5	>tr|U6L7E5|U6L7E5_EIMTE GI23769, related (Fragment) OS=Eimeria tenella OX=5802 GN=ETH_00018620 PE=4 SV=1	2	93.429	21424000	18987000	7035300	50629000	26926000	11083000	0	0	0
ALGSTSHDETWR	12	0	1358.62	U6KYF6	>tr|U6KYF6|U6KYF6_EIMTE U4/U6 small nuclear ribonucleoprotein, putative OS=Eimeria tenella OX=5802 GN=ETH_00031415 PE=4 SV=1	2	69.451	10348000	0	0	0	0	0	0	0	0
ALHNMTMQYPTQVQLSAEQAAR	22	0	2487.2	U6KV05	>tr|U6KV05|U6KV05_EIMTE Membrane skeletal protein IMC1, putative OS=Eimeria tenella OX=5802 GN=ETH_00015475 PE=4 SV=1	3	58.366	0	0	0	0	0	0	12560000	7681000	9143700
ALKDEPEEAPKPSK	14	2	1537.8	U6KIY0	>tr|U6KIY0|U6KIY0_EIMTE Uncharacterized protein OS=Eimeria tenella OX=5802 GN=ETH_00030435 PE=4 SV=1	2,3,4	98.654	698200000	202820000	50816000	682720000	364620000	65419000	0	0	0
ALKEGLEGEEQR	12	1	1357.68	U6L0C1	>tr|U6L0C1|U6L0C1_EIMTE 40s ribosomal protein S20, putative OS=Eimeria tenella OX=5802 GN=ETH_00032325 PE=3 SV=1	2,3	138.24	361770000	57548000	16470000	524410000	183140000	126180000	0	0	0
ALKSEPVPESNAEPVK	16	1	1693.89	U6KSC9	>tr|U6KSC9|U6KSC9_EIMTE Protein disulfide-isomerase OS=Eimeria tenella OX=5802 GN=ETH_00006210 PE=3 SV=1	2,3	81.327	28005000	0	0	295960000	22326000	0	0	0	0
ALLAAEAGPPR	11	0	1064.6	U6L8H4	>tr|U6L8H4|U6L8H4_EIMTE Uncharacterized protein OS=Eimeria tenella OX=5802 GN=ETH_00031150 PE=4 SV=1	2	54.198	0	0	0	17451000	0	0	0	0	0
ALLCIIDPVALTQGK	15	0	1610.91	H9B9Z8	>tr|H9B9Z8|H9B9Z8_EIMTE Uncharacterized protein OS=Eimeria tenella OX=5802 PE=2 SV=1	2	54.501	0	0	0	0	0	0	0	0	26253000
ALLDEATGVR	10	0	1043.56	U6L1E7	>tr|U6L1E7|U6L1E7_EIMTE Uncharacterized protein OS=Eimeria tenella OX=5802 GN=ETH_00008115 PE=4 SV=1	2	143.7	58339000	48100000	16532000	325760000	51323000	0	131470000	39251000	30496000
ALLEAEGEGK	10	0	1015.52	U6KTF8	>tr|U6KTF8|U6KTF8_EIMTE WD-40 repeat protein, putative OS=Eimeria tenella OX=5802 GN=ETH_00003690 PE=3 SV=1	2	84.817	0	21159000	0	22480000	0	5177100	0	0	0
ALLEEEASEAAQR	13	0	1415.69	U6KGE6	>tr|U6KGE6|U6KGE6_EIMTE Uncharacterized protein OS=Eimeria tenella OX=5802 GN=ETH_00005085 PE=4 SV=1	2	101.53	19346000	0	0	29751000	0	0	0	0	0
ALLFVPQQAAADLFSSVFEK	20	0	2180.15	U6L493	>tr|U6L493|U6L493_EIMTE Heat shock protein 90, putative OS=Eimeria tenella OX=5802 GN=ETH_00009330 PE=4 SV=1	2	59.512	0	32948000	0	37475000	22365000	13318000	0	0	0
ALLQQQQQQQQR	12	0	1495.79	U6L3F0	>tr|U6L3F0|U6L3F0_EIMTE Uncharacterized protein OS=Eimeria tenella OX=5802 GN=ETH_00032855 PE=4 SV=1	2	169.37	71909000	70466000	55131000	251230000	67376000	0	0	0	0
ALLTLPSGGR	10	0	983.576	U6KPS1	>tr|U6KPS1|U6KPS1_EIMTE Uncharacterized protein OS=Eimeria tenella OX=5802 GN=ETH_00016025 PE=4 SV=1	2	60.064	0	0	0	0	0	0	0	8551400	10702000
ALLVGNPTALLYTR	14	0	1500.87	U6KWM1	>tr|U6KWM1|U6KWM1_EIMTE 58 kDa phosphoprotein, putative OS=Eimeria tenella OX=5802 GN=ETH_00014235 PE=4 SV=1	2	114.74	0	0	0	0	0	0	28158000	23860000	45892000
ALLYDEPR	8	0	975.503	Q8MMZ8	>tr|Q8MMZ8|Q8MMZ8_EIMTE cGMP-dependent protein kinase OS=Eimeria tenella OX=5802 PE=2 SV=1	2	86.011	19571000	15827000	0	103350000	20818000	0	0	0	0
ALMQHGEEWPK	11	0	1324.62	U6KU82	>tr|U6KU82|U6KU82_EIMTE Acetyl-coenzyme A synthetase OS=Eimeria tenella OX=5802 GN=ETH_00007195 PE=3 SV=1	2	63.32	0	0	0	40083000	0	0	0	0	0
ALNAEVSQAAAR	12	0	1199.63	U6KHT3	>tr|U6KHT3|U6KHT3_EIMTE Uncharacterized protein OS=Eimeria tenella OX=5802 GN=ETH_00001520 PE=4 SV=1	2	147.26	0	8691800	0	72299000	0	0	0	0	0
ALNLAIPGGPK	11	0	1049.62	U6KS27	>tr|U6KS27|U6KS27_EIMTE Splicing factor Prp8, related (Fragment) OS=Eimeria tenella OX=5802 GN=ETH_00015540 PE=4 SV=1	2	70.977	0	0	0	0	0	0	8842800	0	0
ALNVAENCSNLGTLPTLTFVLK	22	0	2374.26	Q9GN67	>tr|Q9GN67|Q9GN67_EIMTE Aspartyl proteinase (Eimepsin) OS=Eimeria tenella OX=5802 GN=eimepsin PE=2 SV=1	2,3	119.27	212070000	139840000	174660000	14936000	13535000	904960	633150000	1915000000	939590000
ALNYGGR	7	0	749.382	U6KXQ3	>tr|U6KXQ3|U6KXQ3_EIMTE Glucosamine: fructose-6-phosphate aminotransferase OS=Eimeria tenella OX=5802 GN=ETH_00019125 PE=4 SV=1	2	126.68	0	0	0	0	0	0	35561000	3668800	28419000
ALPAAAPQQQQQQQQQQQQQR	21	0	2430.21	U6KXQ4	>tr|U6KXQ4|U6KXQ4_EIMTE ATP synthase subunit beta OS=Eimeria tenella OX=5802 GN=ETH_00026155 PE=3 SV=1	3	101.96	53440000	66940000	75894000	115350000	170820000	128870000	0	0	0
ALPLMNK	7	0	785.447	U6KVU2	>tr|U6KVU2|U6KVU2_EIMTE 40S ribosomal protein S15, putative OS=Eimeria tenella OX=5802 GN=ETH_00019450 PE=3 SV=1	2	101.33	0	0	0	0	0	0	83584000	46099000	61628000
ALPNMLCAR	9	0	1044.52	U6KUY8	>tr|U6KUY8|U6KUY8_EIMTE Transketolase OS=Eimeria tenella OX=5802 GN=ETH_00010025 PE=3 SV=1	2	107.66	0	0	0	0	0	0	159190000	58698000	10184000
ALPSEGSTTDISASK	15	0	1462.72	U6KZB4	>tr|U6KZB4|U6KZB4_EIMTE 3-methyl-2-oxobutanoate hydroxymethyltransferase OS=Eimeria tenella OX=5802 GN=ETH_00001820 PE=3 SV=1	2	72.315	0	22082000	8546000	0	53463000	13001000	0	0	0
ALPVDEHLR	9	0	1048.57	U6KTY8	>tr|U6KTY8|U6KTY8_EIMTE Pyridine nucleotide-disulphide oxidoreductase, putative OS=Eimeria tenella OX=5802 GN=ETH_00019195 PE=4 SV=1	2,3	87.308	0	14572000	26008000	0	10823000	0	0	6559500	0
ALQASCLR	8	0	917.475	U6KYI1	>tr|U6KYI1|U6KYI1_EIMTE Fructose-bisphosphate aldolase OS=Eimeria tenella OX=5802 GN=ETH_00008600 PE=3 SV=1	2	174.27	424300000	910110000	500730000	397630000	78565000	65678000	1131500000	83540000	77557000
ALQEATECSSK	11	0	1222.55	U6KYI2	>tr|U6KYI2|U6KYI2_EIMTE Sushi domain-containing protein / SCR repeat-containing protein, putative OS=Eimeria tenella OX=5802 GN=ETH_00019935 PE=4 SV=1	2	48.115	0	10187000	0	0	24906000	16096000	0	0	0
ALQEQVDAR	9	0	1028.53	U6KP54	>tr|U6KP54|U6KP54_EIMTE 60S ribosomal protein L19, putative OS=Eimeria tenella OX=5802 GN=ETH_00021280 PE=4 SV=1	2	147.2	249980000	231740000	175010000	699760000	386880000	287150000	0	0	0
ALQGDTSLLR	10	0	1072.59	U6KYD7	>tr|U6KYD7|U6KYD7_EIMTE Uncharacterized protein (Fragment) OS=Eimeria tenella OX=5802 GN=ETH_00008400 PE=4 SV=1	2	140.83	229870000	0	8115700	0	0	0	369770000	195090000	172030000
ALQQQEFVK	9	0	1089.58	U6KM17	>tr|U6KM17|U6KM17_EIMTE Uncharacterized protein OS=Eimeria tenella OX=5802 GN=ETH_00029545 PE=4 SV=1	2	133.23	336840000	0	0	0	0	0	0	0	0
ALQQVQQETTR	11	0	1300.67	U6KXY3	>tr|U6KXY3|U6KXY3_EIMTE Uncharacterized protein OS=Eimeria tenella OX=5802 GN=ETH_00024130 PE=4 SV=1	2	104.79	12137000	4582600	9248400	19608000	0	0	0	0	0
ALSAAAAR	8	0	729.413	U6KU51	>tr|U6KU51|U6KU51_EIMTE Ubiquitinyl hydrolase 1 OS=Eimeria tenella OX=5802 GN=ETH_00034675 PE=3 SV=1	2	139.31	18680000	31205000	0	31927000	32187000	0	0	0	0
ALSLAAER	8	0	829.466	U6L607	>tr|U6L607|U6L607_EIMTE Uncharacterized protein OS=Eimeria tenella OX=5802 GN=ETH_00008590 PE=4 SV=1	2	164.53	162760000	208820000	63816000	535490000	415530000	33053000	0	0	0
ALSLPVSSLSQSTTSQR	17	0	1760.93	U6KV23	>tr|U6KV23|U6KV23_EIMTE Uncharacterized protein OS=Eimeria tenella OX=5802 GN=ETH_00028420 PE=4 SV=1	2	64.507	0	9977600	0	0	0	0	16788000	0	0
ALSNGIMTSDVSGLEK	16	0	1620.8	U6L5G9	>tr|U6L5G9|U6L5G9_EIMTE Uncharacterized protein OS=Eimeria tenella OX=5802 GN=ETH_00031620 PE=4 SV=1	2	49.049	0	0	0	21170000	0	0	0	0	0
ALSSCDAALEIDDQCVK	17	0	1893.84	U6L478	>tr|U6L478|U6L478_EIMTE DnaK family domain containing protein, putative OS=Eimeria tenella OX=5802 GN=ETH_00042945 PE=4 SV=1	2	51.147	0	0	0	36454000	0	0	0	0	0
ALSSIPAAAAAAAK	14	0	1211.69	U6L482	>tr|U6L482|U6L482_EIMTE Uncharacterized protein OS=Eimeria tenella OX=5802 GN=ETH_00006750 PE=4 SV=1	2	78.744	68109000	73569000	0	0	47887000	25900000	136340000	0	154640000
ALSSYTGFTSK	11	0	1160.57	H9BA59	>tr|H9BA59|H9BA59_EIMTE Uncharacterized protein OS=Eimeria tenella OX=5802 PE=2 SV=1	2	70.488	11487000	41071000	54767000	0	0	0	0	0	0
ALTEVVEAGK	10	0	1015.55	U6KYA5	>tr|U6KYA5|U6KYA5_EIMTE Proteasome subunit alpha type OS=Eimeria tenella OX=5802 GN=ETH_00001340 PE=3 SV=1	2	96.342	51002000	36629000	13991000	182800000	67195000	58832000	0	0	0
ALTEVVEAGKK	11	1	1143.65	U6KYA5	>tr|U6KYA5|U6KYA5_EIMTE Proteasome subunit alpha type OS=Eimeria tenella OX=5802 GN=ETH_00001340 PE=3 SV=1	2,3	125.22	220360000	11213000	28431000	216030000	14600000	0	0	0	0
ALTVPELTQQMFDAK	15	0	1690.86	U6KL24	>tr|U6KL24|U6KL24_EIMTE Tubulin beta chain OS=Eimeria tenella OX=5802 GN=ETH_00002520 PE=3 SV=1	2,3	108.71	47764000	36102000	0	52992000	37801000	51114000	0	198350000	324220000
ALVAMTADLVEAR	13	0	1358.72	U6L3G0	>tr|U6L3G0|U6L3G0_EIMTE Pyrophosphate--fructose 6-phosphate 1-phosphotransferase OS=Eimeria tenella OX=5802 GN=ETH_00003915 PE=3 SV=1	2	71.241	0	12459000	15238000	0	0	0	0	0	0
ALVDESAK	8	0	831.434	U6L5H4	>tr|U6L5H4|U6L5H4_EIMTE Uncharacterized protein OS=Eimeria tenella OX=5802 GN=ETH_00031645 PE=4 SV=1	2	91.318	0	115350000	44137000	79625000	88717000	63998000	0	0	0
ALVELSTGSK	10	0	1003.55	U6KPS4	>tr|U6KPS4|U6KPS4_EIMTE Uncharacterized protein OS=Eimeria tenella OX=5802 GN=ETH_00024570 PE=4 SV=1	2	92.538	33019000	0	0	0	0	0	0	0	0
ALVGFTVPVTTLDNR	15	0	1601.88	U6KU76	>tr|U6KU76|U6KU76_EIMTE Heat shock protein 40, putative OS=Eimeria tenella OX=5802 GN=ETH_00029665 PE=4 SV=1	2	145.43	0	0	0	0	0	0	48163000	32426000	111870000
ALVQALPR	8	0	866.534	U6KZN5	>tr|U6KZN5|U6KZN5_EIMTE Malate dehydrogenase, putative OS=Eimeria tenella OX=5802 GN=ETH_00028335 PE=3 SV=1	2	91.041	0	0	0	0	0	0	16877000	0	0
AMADANNKDFTQFER	15	1	1756.78	U6KQI1	>tr|U6KQI1|U6KQI1_EIMTE Uncharacterized protein OS=Eimeria tenella OX=5802 GN=ETH_00043935 PE=4 SV=1	3	114.56	0	0	0	68457000	0	0	0	0	0
AMAQGSAK	8	0	762.369	U6KP27	>tr|U6KP27|U6KP27_EIMTE KH domain-containing protein, putative OS=Eimeria tenella OX=5802 GN=ETH_00030365 PE=4 SV=1	1,2	145.34	0	159920000	152220000	202290000	146750000	52975000	0	0	0
AMAVPVNLEDR	11	0	1213.61	U6L8G0	>tr|U6L8G0|U6L8G0_EIMTE T-complex protein 1 subunit delta OS=Eimeria tenella OX=5802 GN=ETH_00000485 PE=3 SV=1	2	96.229	17057000	0	8318600	279150000	0	0	54190000	0	0
AMDDQEALAQIQQMVK	16	0	1817.87	H9B9Y9	>tr|H9B9Y9|H9B9Y9_EIMTE Uncharacterized protein OS=Eimeria tenella OX=5802 PE=2 SV=1	2	119.32	45621000	49350000	53020000	98854000	63313000	0	10079000	11453000	0
AMDGLCLETFAR	12	0	1382.63	H9B954	>tr|H9B954|H9B954_EIMTE Uncharacterized protein OS=Eimeria tenella OX=5802 GN=ETH_00020995 PE=2 SV=1	2	86.911	0	0	0	0	0	0	0	16101000	21804000
AMETRPR	7	1	859.433	A7DZP6	>tr|A7DZP6|A7DZP6_EIMTE Putative rhoptry neck protein OS=Eimeria tenella OX=5802 GN=ropn3 PE=2 SV=1	2	117.17	172920000	118170000	20274000	305500000	242640000	0	0	0	0
AMEVDERPTEEYSDVGGLDK	20	1	2239	H9B9N4	>tr|H9B9N4|H9B9N4_EIMTE 26S protease regulatory subunit 6a, putative OS=Eimeria tenella OX=5802 GN=ETH_00006590 PE=2 SV=1	2,3	117.74	39129000	0	0	104620000	9865500	21177000	0	0	0
AMEVEAAK	8	0	847.411	U6KHM1	>tr|U6KHM1|U6KHM1_EIMTE Phosphoglucomutase, putative OS=Eimeria tenella OX=5802 GN=ETH_00002590 PE=4 SV=1	1,2	133.55	44834000	151990000	70403000	460710000	235050000	195410000	0	0	0
AMFNDNSDLR	10	0	1181.51	H9B946	>tr|H9B946|H9B946_EIMTE Uncharacterized protein OS=Eimeria tenella OX=5802 PE=2 SV=1	2	152.28	123450000	141800000	96522000	451810000	531150000	141900000	0	0	32521000
AMFQGDK	7	0	795.359	C8TDU8	>tr|C8TDU8|C8TDU8_EIMTE Glucose-6-phosphate isomerase OS=Eimeria tenella OX=5802 GN=G6-PI PE=2 SV=1	1	115.46	0	40568000	19156000	104090000	70743000	44244000	0	0	0
AMFQGDKINSTEQR	14	1	1623.77	C8TDU8	>tr|C8TDU8|C8TDU8_EIMTE Glucose-6-phosphate isomerase OS=Eimeria tenella OX=5802 GN=G6-PI PE=2 SV=1	2	83.499	0	0	0	46643000	0	0	0	0	0
AMGQQQQQLQPAAVR	15	0	1652.84	H9B9D9	>tr|H9B9D9|H9B9D9_EIMTE Uncharacterized protein OS=Eimeria tenella OX=5802 PE=2 SV=1	2	147.87	15131000	19528000	31996000	0	2427200	10283000	8961900	0	0
AMGSVETWK	9	0	1007.47	U6L9U7	>tr|U6L9U7|U6L9U7_EIMTE Threonyl-tRNA synthetase, putative OS=Eimeria tenella OX=5802 GN=ETH_00020325 PE=3 SV=1	2	67.563	0	0	0	0	0	0	0	0	0
AMLDEVR	7	0	832.411	U6KWP0	>tr|U6KWP0|U6KWP0_EIMTE YALI0F04037p, related OS=Eimeria tenella OX=5802 GN=ETH_00033285 PE=4 SV=1	2	119.57	68936000	62606000	20573000	50308000	0	4242100	85639000	63425000	0
AMPLQGAPQQGPGAAPFR	18	0	1792.9	U6LB22	>tr|U6LB22|U6LB22_EIMTE Uncharacterized protein OS=Eimeria tenella OX=5802 GN=ETH_00033795 PE=4 SV=1	2	42.338	0	0	0	0	0	0	8110200	0	0
AMPSEYR	7	0	852.38	U6KMX5	>tr|U6KMX5|U6KMX5_EIMTE Aquaporin, putative OS=Eimeria tenella OX=5802 GN=ETH_00015770 PE=3 SV=1	2	128.75	0	117900000	42084000	467150000	222220000	101230000	132610000	0	101350000
AMQAGFR	7	0	779.375	V5UX72	>tr|V5UX72|V5UX72_EIMTE Uncharacterized protein (Fragment) OS=Eimeria tenella OX=5802 PE=4 SV=1	1,2	137.5	1031600000	2559000000	1402900000	844050000	715040000	140340000	6568600000	1405600000	5401900000
AMQYPGSTER	10	0	1138.51	U6KKC7	>tr|U6KKC7|U6KKC7_EIMTE 26S proteasome non-ATPase regulatory subunit, putative OS=Eimeria tenella OX=5802 GN=ETH_00012680 PE=4 SV=1	2	120.09	100680000	75797000	41862000	199130000	150750000	6296400	0	0	0
AMSPSPAGVAEYLASLY	17	0	1725.83	H9B900	>tr|H9B900|H9B900_EIMTE Peroxiredoxin, putative OS=Eimeria tenella OX=5802 GN=ETH_00042525 PE=2 SV=1	2	66.215	0	49764000	59695000	62918000	62819000	49437000	835300000	443500000	267740000
AMSTVSSK	8	0	809.395	U6KV40	>tr|U6KV40|U6KV40_EIMTE Glutamyl-tRNA synthetase, putative OS=Eimeria tenella OX=5802 GN=ETH_00015940 PE=3 SV=1	1,2	107.29	0	43639000	0	0	0	13648000	0	0	0
ANCPNHK	7	0	839.371	U6L098	>tr|U6L098|U6L098_EIMTE Microneme protein 4 OS=Eimeria tenella OX=5802 GN=ETH_00024085 PE=4 SV=1	2	99.919	0	0	0	0	0	0	526090000	1571000000	0
ANDGDVFR	8	0	892.404	U6KTM1	>tr|U6KTM1|U6KTM1_EIMTE Clathrin heavy chain OS=Eimeria tenella OX=5802 GN=ETH_00021065 PE=3 SV=1	2	130.22	0	28416000	0	36632000	83816000	34134000	0	0	0
ANEEAAAPEFEK	12	0	1304.59	U6KS91	>tr|U6KS91|U6KS91_EIMTE Uncharacterized protein OS=Eimeria tenella OX=5802 GN=ETH_00006010 PE=4 SV=1	2	72.958	0	0	0	52617000	67756000	43470000	0	0	0
ANELSEK	7	0	789.387	U6KN00	>tr|U6KN00|U6KN00_EIMTE Elongation factor 2, putative OS=Eimeria tenella OX=5802 GN=ETH_00015895 PE=4 SV=1	2	104.21	38700000	61458000	8708900	0	0	0	0	0	0
ANEVESMDLVGSVEGR	16	0	1690.78	U6KG91	>tr|U6KG91|U6KG91_EIMTE Phosphoribosylpyrophosphate synthetase, putative OS=Eimeria tenella OX=5802 GN=ETH_00005240 PE=4 SV=1	2	99.451	0	0	0	56462000	0	0	0	0	0
ANHEGSGPLIK	11	0	1121.58	Q9GN67	>tr|Q9GN67|Q9GN67_EIMTE Aspartyl proteinase (Eimepsin) OS=Eimeria tenella OX=5802 GN=eimepsin PE=2 SV=1	1,2,3	172.17	4435200000	3620900000	1143800000	13758000000	5959300000	3503400000	4532200000	691180000	396600000
ANIESGASPAAAAAAAAGAAAAAAAGEEAAAAALR	35	0	2906.45	U6KQJ2	>tr|U6KQJ2|U6KQJ2_EIMTE Rhoptry neck protein 2, putative (Fragment) OS=Eimeria tenella OX=5802 GN=ETH_00012760 PE=1 SV=1	3,4	162.2	0	0	0	0	0	0	120280000	200700000	113330000
ANIMPTAAELR	11	0	1185.62	U6KRA8	>tr|U6KRA8|U6KRA8_EIMTE Related to putidaredoxin reductase, related OS=Eimeria tenella OX=5802 GN=ETH_00016775 PE=4 SV=1	2	83.081	0	0	0	0	0	0	0	0	0
ANIVLAEEGTAPR	13	0	1339.71	U6L1N6	>tr|U6L1N6|U6L1N6_EIMTE Serine/threonine-protein phosphatase (Fragment) OS=Eimeria tenella OX=5802 GN=ETH_00043830 PE=3 SV=1	2	121.56	0	0	0	140670000	0	0	0	0	0
ANLELLDVADEGSR	14	0	1500.74	U6KR84	>tr|U6KR84|U6KR84_EIMTE Uncharacterized protein OS=Eimeria tenella OX=5802 GN=ETH_00019485 PE=3 SV=1	2	71.692	0	0	0	0	15410000	0	0	0	0
ANMVSHVLSTSR	12	0	1300.66	U6KSQ4	>tr|U6KSQ4|U6KSQ4_EIMTE Uncharacterized protein OS=Eimeria tenella OX=5802 GN=ETH_00005755 PE=4 SV=1	2,3	81.494	0	0	0	0	0	0	0	0	12879000
ANNTLTIEDSGIGMTK	16	0	1663.81	U6L0T2	>tr|U6L0T2|U6L0T2_EIMTE Heat shock protein 90 OS=Eimeria tenella OX=5802 GN=ETH_00007385 PE=3 SV=1	2	130.21	597140000	546380000	550530000	1153800000	38187000	0	269030000	202780000	142130000
ANPDPVKK	8	1	867.481	H9B928	>tr|H9B928|H9B928_EIMTE 60S ribosomal protein L5 OS=Eimeria tenella OX=5802 GN=ETH_00022955 PE=2 SV=1	2	77.923	0	285370000	80929000	460780000	442830000	385120000	0	0	0
ANPEKDFAAAEDPGVK	16	1	1657.79	U6L0I8	>tr|U6L0I8|U6L0I8_EIMTE Transaldolase OS=Eimeria tenella OX=5802 GN=ETH_00011825 PE=3 SV=1	2,3	80.508	511180000	216950000	140350000	1062400000	168630000	180960000	62031000	30710000	70056000
ANPKEETK	8	1	915.466	U6KXH8	>tr|U6KXH8|U6KXH8_EIMTE Uncharacterized protein OS=Eimeria tenella OX=5802 GN=ETH_00002890 PE=4 SV=1	2	138.4	0	0	0	0	12500000	0	0	865120000	1165600000
ANPKEETKK	9	2	1043.56	U6KXH8	>tr|U6KXH8|U6KXH8_EIMTE Uncharacterized protein OS=Eimeria tenella OX=5802 GN=ETH_00002890 PE=4 SV=1	2	121.6	0	1196400000	614560000	0	0	189390000	4298900000	611810000	573490000
ANPPSNSVGSDRPK	14	1	1424.7	U6KWQ3	>tr|U6KWQ3|U6KWQ3_EIMTE Uncharacterized protein OS=Eimeria tenella OX=5802 GN=ETH_00033385 PE=4 SV=1	2,3	82.55	36585000	19401000	4821600	191590000	39593000	24910000	0	0	0
ANPTHSQVVAAPDSSGR	17	0	1692.82	U6KYP2	>tr|U6KYP2|U6KYP2_EIMTE Pyruvate kinase OS=Eimeria tenella OX=5802 GN=ETH_00011145 PE=3 SV=1	2,3	244.88	1549600000	1601000000	1062200000	4060500000	622190000	254630000	915750000	78401000	56294000
ANSEAQLGR	9	0	944.468	U6KYI1	>tr|U6KYI1|U6KYI1_EIMTE Fructose-bisphosphate aldolase OS=Eimeria tenella OX=5802 GN=ETH_00008600 PE=3 SV=1	2	164.96	1281400000	3556100000	1576900000	4279500000	3571900000	2468300000	65018000	487040000	2432200000
ANSEAQLGTYGGDATNAAANK	21	0	2022.92	U6KWN4	>tr|U6KWN4|U6KWN4_EIMTE Fructose-bisphosphate aldolase OS=Eimeria tenella OX=5802 GN=ETH_00015505 PE=3 SV=1	2	44.641	0	0	14670000	120230000	13886000	0	0	0	0
ANYNFISGPR	10	0	1137.56	Q9U966	>tr|Q9U966|Q9U966_EIMTE Micronemal protein MIC4, related OS=Eimeria tenella OX=5802 GN=mic-5 PE=1 SV=1	2	172.98	751420000	285990000	244540000	195140000	157440000	137670000	1501500000	124300000	663550000
APAAAAAAAPAAAAAAGR	18	0	1419.76	U6KK22	>tr|U6KK22|U6KK22_EIMTE Uncharacterized protein OS=Eimeria tenella OX=5802 GN=ETH_00015035 PE=4 SV=1	2	104.17	10376000	2384400	0	12948000	14858000	13511000	0	0	0
APAAAAEAAATQAAAAR	17	0	1481.76	U6L3V1	>tr|U6L3V1|U6L3V1_EIMTE Uncharacterized protein OS=Eimeria tenella OX=5802 GN=ETH_00008915 PE=4 SV=1	2,3	107.07	0	4929500	10397000	0	13624000	10947000	0	0	0
APAAEGEEEGSSAAAAANEK	20	0	1858.82	U6KWL2	>tr|U6KWL2|U6KWL2_EIMTE Uncharacterized protein OS=Eimeria tenella OX=5802 GN=ETH_00015380 PE=4 SV=1	2	61.648	0	8845000	5456400	0	35110000	20919000	0	0	0
APAGTNELVR	10	0	1026.55	U6KZD9	>tr|U6KZD9|U6KZD9_EIMTE Uncharacterized protein OS=Eimeria tenella OX=5802 GN=ETH_00000685 PE=4 SV=1	2	129.85	0	0	0	34457000	0	0	0	0	0
APALTIMDLSEQQAGDVLK	19	0	1999.03	U6KQB9	>tr|U6KQB9|U6KQB9_EIMTE HIT domain-containing protein, putative OS=Eimeria tenella OX=5802 GN=ETH_00012290 PE=4 SV=1	2	136.2	0	0	0	0	0	0	15900000	30392000	37240000
APAPAAPSAAVAAGSR	16	0	1363.72	U6KQ53	>tr|U6KQ53|U6KQ53_EIMTE Proteophosphoglycan ppg1, related OS=Eimeria tenella OX=5802 GN=ETH_00027655 PE=4 SV=1	2	135.37	12752000	4255600	4108500	69818000	30321000	24766000	54280000	3385100	0
APAPAAPSAAVAGGSR	16	0	1349.71	U6KQ53	>tr|U6KQ53|U6KQ53_EIMTE Proteophosphoglycan ppg1, related OS=Eimeria tenella OX=5802 GN=ETH_00027655 PE=4 SV=1	2	102.65	8767200	0	6034400	16675000	14031000	16987000	57731000	11359000	34339000
APAPEGDKR	9	1	939.477	U6KMD9	>tr|U6KMD9|U6KMD9_EIMTE Glutamine synthetase OS=Eimeria tenella OX=5802 GN=ETH_00021830 PE=3 SV=1	2	138.1	0	59166000	21253000	64915000	65371000	34176000	0	0	0
APASSEQQLTEEDAAK	16	0	1673.77	U6KM71	>tr|U6KM71|U6KM71_EIMTE Uncharacterized protein OS=Eimeria tenella OX=5802 GN=ETH_00000315 PE=4 SV=1	2	216.39	262340000	310850000	143560000	582990000	706030000	428610000	184400000	9002900	136470000
APAVAAAR	8	0	725.418	U6KP36	>tr|U6KP36|U6KP36_EIMTE Uncharacterized protein OS=Eimeria tenella OX=5802 GN=ETH_00034060 PE=4 SV=1	2	164.53	50089000	31137000	0	131090000	88730000	75631000	27198000	29177000	170240000
APDGALFAPK	10	0	985.523	C8TDT9	>tr|C8TDT9|C8TDT9_EIMTE Uncharacterized protein OS=Eimeria tenella OX=5802 GN=e1096f12.tmp0005 PE=4 SV=1	2	74.841	18193000	0	0	49945000	0	0	0	0	0
APEAVQEAALQK	12	0	1253.66	U6KLK9	>tr|U6KLK9|U6KLK9_EIMTE Valyl-tRNA synthetase, putative OS=Eimeria tenella OX=5802 GN=ETH_00028700 PE=3 SV=1	2	122.39	41191000	44313000	0	85550000	40021000	18325000	0	0	0
APEGDEVQTMHILR	14	0	1594.78	U6KM47	>tr|U6KM47|U6KM47_EIMTE Hydroxyacylglutathione hydrolase, putative OS=Eimeria tenella OX=5802 GN=ETH_00029720 PE=3 SV=1	2,3	63.76	13380000	0	0	15616000	0	0	0	0	0
APEIMIDPSLVQQAER	16	0	1795.91	H9B910	>tr|H9B910|H9B910_EIMTE GTP-binding nuclear protein OS=Eimeria tenella OX=5802 PE=2 SV=1	2	67.416	0	51407000	0	39391000	0	0	38079000	85742000	84798000
APELEFPEPQADR	13	0	1497.71	U6L989	>tr|U6L989|U6L989_EIMTE Uncharacterized protein OS=Eimeria tenella OX=5802 GN=ETH_00017400 PE=4 SV=1	2	53.252	0	0	0	0	8364900	0	0	0	0
APEVFDQTGEDSSATAK	17	0	1751.79	U6KYA9	>tr|U6KYA9|U6KYA9_EIMTE Uncharacterized protein OS=Eimeria tenella OX=5802 GN=ETH_00019505 PE=4 SV=1	2	173.03	404630000	327300000	154570000	1700600000	440830000	437980000	70878000	25159000	10467000
APFTESQWAK	10	0	1163.56	H9B9Z8	>tr|H9B9Z8|H9B9Z8_EIMTE Uncharacterized protein OS=Eimeria tenella OX=5802 PE=2 SV=1	2	78.098	0	0	0	24220000	11024000	0	0	49787000	39497000
APGAADTVAAAAAAAPAAAAAAAAPR	26	0	2116.1	U6KLY4	>tr|U6KLY4|U6KLY4_EIMTE Uncharacterized protein OS=Eimeria tenella OX=5802 GN=ETH_00040670 PE=4 SV=1	2,3	161.04	89040000	67198000	94792000	48980000	48771000	95439000	201110000	0	36584000
APGAAISEEELQK	13	0	1341.68	U6KGX4	>tr|U6KGX4|U6KGX4_EIMTE Zinc-finger protein ZPR1, putative OS=Eimeria tenella OX=5802 GN=ETH_00013310 PE=4 SV=1	2	92.856	0	15699000	0	93752000	87058000	0	0	0	0
APGAAISEEELQKK	14	1	1469.77	U6KGX4	>tr|U6KGX4|U6KGX4_EIMTE Zinc-finger protein ZPR1, putative OS=Eimeria tenella OX=5802 GN=ETH_00013310 PE=4 SV=1	2	57.042	13514000	0	0	0	0	0	0	0	0
APGGPPLR	8	0	763.434	U6KSW7	>tr|U6KSW7|U6KSW7_EIMTE Citrate synthase OS=Eimeria tenella OX=5802 GN=ETH_00000665 PE=3 SV=1	2	102.72	9634300	18684000	0	97232000	0	7104900	0	0	0
APGIMPR	7	0	740.4	U6KJT4	>tr|U6KJT4|U6KJT4_EIMTE ATP synthase subunit alpha OS=Eimeria tenella OX=5802 GN=ETH_00005270 PE=3 SV=1	2	97.596	0	0	0	0	0	0	162030000	5985100	0
APGLGPPR	8	0	763.434	U6KH97	>tr|U6KH97|U6KH97_EIMTE RNA binding protein, putative OS=Eimeria tenella OX=5802 GN=ETH_00003190 PE=4 SV=1	2	104.45	0	0	0	0	0	0	22088000	0	31081000
APGSSDLGGAGGDGR	15	0	1272.57	H9BA45	>tr|H9BA45|H9BA45_EIMTE Casein kinase II subunit beta OS=Eimeria tenella OX=5802 GN=ETH_00034410 PE=2 SV=1	2	73.91	0	8894600	0	0	0	6940600	0	0	0
APILISNVPR	10	0	1078.65	H9BA08	>tr|H9BA08|H9BA08_EIMTE Uncharacterized protein OS=Eimeria tenella OX=5802 PE=2 SV=1	2	90.108	0	11041000	15676000	0	0	0	80673000	73186000	63852000
APLCDDVGLFDVPTGLK	17	0	1815.91	U6L1T2	>tr|U6L1T2|U6L1T2_EIMTE V-type proton ATPase subunit C OS=Eimeria tenella OX=5802 GN=ETH_00026140 PE=3 SV=1	2	49.049	0	0	0	0	0	0	0	0	0
APLEDTGPR	9	0	954.477	U6KQS0	>tr|U6KQS0|U6KQS0_EIMTE Uncharacterized protein OS=Eimeria tenella OX=5802 GN=ETH_00010390 PE=4 SV=1	2	105.1	0	20481000	0	41520000	23316000	0	0	0	0
APLETYGDIGGLEK	14	0	1461.74	U6KML0	>tr|U6KML0|U6KML0_EIMTE 26S proteasome subunit 4, putative OS=Eimeria tenella OX=5802 GN=ETH_00015775 PE=3 SV=1	2	136.51	0	0	0	252840000	0	0	15841000	0	11472000
APLGGSPGGPLQGAPQGPR	19	0	1712.9	U6KWJ8	>tr|U6KWJ8|U6KWJ8_EIMTE Uncharacterized protein OS=Eimeria tenella OX=5802 GN=ETH_00000145 PE=4 SV=1	2	157.91	79227000	77984000	63804000	0	298250000	350420000	386070000	286300000	143810000
APMPVPAKPMAVAHAPLR	18	1	1853.02	U6KH66	>tr|U6KH66|U6KH66_EIMTE Rhoptry kinase family protein ROP25, putative OS=Eimeria tenella OX=5802 GN=ETH_00027700 PE=4 SV=1	3,4	60.474	0	0	0	0	0	0	1836100	58615000	53311000
APNAPADATCR	11	0	1142.51	U6KWA0	>tr|U6KWA0|U6KWA0_EIMTE Acyl-CoA wax alcohol acyltransferase 2, related OS=Eimeria tenella OX=5802 GN=ETH_00035050 PE=4 SV=1	2	69.451	0	0	0	0	0	0	29685000	3564500	26441000
APNGVYIGGTK	11	0	1075.57	U6KUS0	>tr|U6KUS0|U6KUS0_EIMTE Profilin OS=Eimeria tenella OX=5802 GN=ETH_00010645 PE=3 SV=1	2	95.477	0	0	0	0	1629700	0	74194000	0	0
APPEELAPESSSWR	14	0	1554.73	U6KP66	>tr|U6KP66|U6KP66_EIMTE Uncharacterized protein OS=Eimeria tenella OX=5802 GN=ETH_00023020 PE=4 SV=1	2	52.265	0	0	0	102600000	7210000	0	0	0	0
APPEVLR	7	0	780.449	U6KXE8	>tr|U6KXE8|U6KXE8_EIMTE Phosphoenolpyruvate carboxykinase, putative OS=Eimeria tenella OX=5802 GN=ETH_00032365 PE=4 SV=1	2	97.068	0	0	0	22255000	11208000	7956400	0	0	0
APPLSSAEGGK	11	0	1012.52	U6KR84	>tr|U6KR84|U6KR84_EIMTE Uncharacterized protein OS=Eimeria tenella OX=5802 GN=ETH_00019485 PE=3 SV=1	2	72.289	0	10467000	17973000	59559000	22031000	29100000	0	0	16429000
APPQVMTALGPMPLPAEIR	19	0	1988.06	U6KGQ6	>tr|U6KGQ6|U6KGQ6_EIMTE Inner membrane complex protein IMC3, putative OS=Eimeria tenella OX=5802 GN=ETH_00012960 PE=4 SV=1	2,3	142.3	0	0	0	0	0	0	46403000	55135000	115290000
APQTHAAEVSVHLR	14	0	1514.8	U6KPH8	>tr|U6KPH8|U6KPH8_EIMTE 6-phosphogluconate dehydrogenase, decarboxylating, related OS=Eimeria tenella OX=5802 GN=ETH_00033645 PE=4 SV=1	3	59.607	0	7099600	0	11329000	0	0	0	0	0
APRPAPGTAWTCCCSK	16	1	1818.8	A0A220NKL4	>tr|A0A220NKL4|A0A220NKL4_EIMTE SO7 (Fragment) OS=Eimeria tenella OX=5802 PE=2 SV=1	2,3	79.837	0	0	0	0	0	0	328060000	34083000	79966000
APSAAPAVAAAASTAPK	17	0	1450.78	H9B964	>tr|H9B964|H9B964_EIMTE Uncharacterized protein OS=Eimeria tenella OX=5802 GN=ETH_00004795 PE=2 SV=1	2,3	141	124170000	334260000	119650000	453070000	131480000	165270000	281170000	559960000	88525000
APSAEADPLTLEVR	14	0	1467.76	U6L273	>tr|U6L273|U6L273_EIMTE Uncharacterized protein OS=Eimeria tenella OX=5802 GN=ETH_00008910 PE=4 SV=1	2	189.3	0	0	0	71948000	18185000	0	0	0	0
APSASAQGPAGGAAAASR	18	0	1496.73	U6KTJ8	>tr|U6KTJ8|U6KTJ8_EIMTE Vacuolar ATP synthase subunit b, putative OS=Eimeria tenella OX=5802 GN=ETH_00020925 PE=3 SV=1	2	110.22	4130500	3346000	2087000	43277000	0	0	0	0	0
APSLELLGEK	10	0	1055.59	U6L9V3	>tr|U6L9V3|U6L9V3_EIMTE Uncharacterized protein OS=Eimeria tenella OX=5802 GN=ETH_00020350 PE=4 SV=1	2	58.676	0	0	0	20740000	0	0	0	0	0
APSLFQQR	8	0	945.503	H9BA14	>tr|H9BA14|H9BA14_EIMTE 40S ribosomal protein S3a OS=Eimeria tenella OX=5802 GN=ETH_00019425 PE=2 SV=1	2	104.75	117350000	0	0	0	0	0	0	0	0
APSNPPPCSSSSSSSSK	17	0	1662.72	U6KN65	>tr|U6KN65|U6KN65_EIMTE Adenosylhomocysteinase OS=Eimeria tenella OX=5802 GN=ETH_00027110 PE=3 SV=1	2	52.522	0	0	0	0	0	0	0	0	0
APSPLFKPVVDEALQK	16	1	1737.97	U6L0Q0	>tr|U6L0Q0|U6L0Q0_EIMTE Uncharacterized protein OS=Eimeria tenella OX=5802 GN=ETH_00032035 PE=4 SV=1	3	36.597	0	0	0	0	0	0	20956000	16328000	16581000
APTAVQAEIDSGEVEVPSA	19	0	1868.9	U6KXN6	>tr|U6KXN6|U6KXN6_EIMTE 60S ribosomal protein L12, putative OS=Eimeria tenella OX=5802 GN=ETH_00009250 PE=3 SV=1	2	93.495	0	61996000	52770000	112100000	80818000	86835000	0	0	0
APTEDVAELKPIAHR	15	1	1645.88	U6KXK4	>tr|U6KXK4|U6KXK4_EIMTE Uncharacterized protein OS=Eimeria tenella OX=5802 GN=ETH_00043430 PE=4 SV=1	3,4	84.566	0	0	0	0	0	0	0	51004000	65138000
APTHLGSYTDER	12	0	1345.63	U6KYB7	>tr|U6KYB7|U6KYB7_EIMTE Citrate synthase OS=Eimeria tenella OX=5802 GN=ETH_00019555 PE=3 SV=1	2,3	86.911	73246000	3717400	0	424040000	12929000	0	0	0	0
APTTLSYPHAR	11	0	1212.63	U6KPV9	>tr|U6KPV9|U6KPV9_EIMTE Prolyl endopeptidase, putative OS=Eimeria tenella OX=5802 GN=ETH_00028960 PE=4 SV=1	3	68.069	0	0	0	0	0	0	11361000	12234000	9573600
APVLAER	7	0	754.434	U6KYE5	>tr|U6KYE5|U6KYE5_EIMTE Serine/threonine protein phosphatase, putative OS=Eimeria tenella OX=5802 GN=ETH_00019730 PE=4 SV=1	2	107.67	0	0	0	41793000	14556000	10924000	0	0	0
AQACFLAESCSEPAYK	16	0	1830.79	U6KMK1	>tr|U6KMK1|U6KMK1_EIMTE 40S ribosomal protein S12 OS=Eimeria tenella OX=5802 GN=ETH_00014990 PE=3 SV=1	2	79.771	57095000	58287000	51429000	0	0	0	0	0	0
AQAGSDLPDQVER	13	0	1384.66	U6KR08	>tr|U6KR08|U6KR08_EIMTE Uncharacterized protein (Fragment) OS=Eimeria tenella OX=5802 GN=ETH_00033545 PE=4 SV=1	2	163.99	298910000	273240000	129240000	465230000	512270000	314150000	10291000	11762000	9220400
AQATAEALEEAAEEALEAAK	20	0	2014.97	U6KYX3	>tr|U6KYX3|U6KYX3_EIMTE Uncharacterized protein OS=Eimeria tenella OX=5802 GN=ETH_00004255 PE=4 SV=1	2,3	157.14	127360000	195060000	176510000	353600000	304720000	494260000	568150000	1321900000	1783100000
AQDDIQVFR	9	0	1090.54	U6KNT2	>tr|U6KNT2|U6KNT2_EIMTE Uncharacterized protein OS=Eimeria tenella OX=5802 GN=ETH_00017760 PE=4 SV=1	2	126.24	98182000	39445000	13596000	190070000	38203000	11365000	0	0	0
AQEEAQALLMR	11	0	1258.63	U6L055	>tr|U6L055|U6L055_EIMTE Uncharacterized protein (Fragment) OS=Eimeria tenella OX=5802 GN=ETH_00022795 PE=4 SV=1	2	162.36	39131000	10371000	7493700	156140000	0	0	0	0	0
AQEEVLQAVVK	11	0	1212.67	U6KZN1	>tr|U6KZN1|U6KZN1_EIMTE Obg-like ATPase 1 OS=Eimeria tenella OX=5802 GN=ETH_00021985 PE=3 SV=1	2	51.841	0	12871000	0	0	4275600	0	0	0	0
AQEFAQR	7	0	848.414	U6KTM1	>tr|U6KTM1|U6KTM1_EIMTE Clathrin heavy chain OS=Eimeria tenella OX=5802 GN=ETH_00021065 PE=3 SV=1	2	107.66	0	79019000	0	63465000	64241000	59009000	0	0	0
AQEFFAAR	8	0	938.461	U6KW59	>tr|U6KW59|U6KW59_EIMTE PhIL1, related OS=Eimeria tenella OX=5802 GN=ETH_00020575 PE=4 SV=1	2	110.81	86644000	35465000	7244500	0	98494000	0	96145000	0	0
AQEIEAR	7	0	815.414	H9B9Y9	>tr|H9B9Y9|H9B9Y9_EIMTE Uncharacterized protein OS=Eimeria tenella OX=5802 PE=2 SV=1	2	94.662	14491000	0	0	0	0	0	0	0	0
AQELVETTIR	10	0	1158.62	U6KZ83	>tr|U6KZ83|U6KZ83_EIMTE Uncharacterized protein OS=Eimeria tenella OX=5802 GN=ETH_00002870 PE=4 SV=1	2	121.6	98160000	143790000	74384000	133950000	86245000	37544000	0	0	0
AQENPLWR	8	0	1012.51	U6KG91	>tr|U6KG91|U6KG91_EIMTE Phosphoribosylpyrophosphate synthetase, putative OS=Eimeria tenella OX=5802 GN=ETH_00005240 PE=4 SV=1	2	109.86	0	0	0	18676000	0	0	0	0	0
AQEQASAAAPVEQPAAEEAAEQPEEAEPAEKEK	33	1	3432.58	U6L0C7	>tr|U6L0C7|U6L0C7_EIMTE Uncharacterized protein OS=Eimeria tenella OX=5802 GN=ETH_00011025 PE=4 SV=1	3	87.749	0	17324000	0	363710000	100890000	0	0	0	0
AQEQQQQLATR	11	0	1299.65	U6KPA3	>tr|U6KPA3|U6KPA3_EIMTE Alkylglycerone-phosphate synthase OS=Eimeria tenella OX=5802 GN=ETH_00007785 PE=3 SV=1	2	154.66	202540000	279510000	149790000	604710000	372390000	249320000	0	0	0
AQETVEWVR	9	0	1116.56	U6KIY0	>tr|U6KIY0|U6KIY0_EIMTE Uncharacterized protein OS=Eimeria tenella OX=5802 GN=ETH_00030435 PE=4 SV=1	2	133.57	180930000	119090000	40494000	262430000	469470000	74717000	0	8915000	0
AQEVLLQR	8	0	955.545	U6KWN4	>tr|U6KWN4|U6KWN4_EIMTE Fructose-bisphosphate aldolase OS=Eimeria tenella OX=5802 GN=ETH_00015505 PE=3 SV=1	2	110.81	64661000	18664000	0	91645000	30939000	10106000	0	0	0
AQGALLER	8	0	856.477	U6KYI1	>tr|U6KYI1|U6KYI1_EIMTE Fructose-bisphosphate aldolase OS=Eimeria tenella OX=5802 GN=ETH_00008600 PE=3 SV=1	2	134.48	2675000000	1102800000	480190000	1772600000	1835800000	819550000	1967900000	147910000	79879000
AQGEAEAAK	9	0	873.419	U6L3Y3	>tr|U6L3Y3|U6L3Y3_EIMTE Prohibitin, putative OS=Eimeria tenella OX=5802 GN=ETH_00017420 PE=4 SV=1	2	68.846	0	0	0	0	0	0	0	69967000	97776000
AQGEAEEKAPSK	12	1	1243.6	U6KUB1	>tr|U6KUB1|U6KUB1_EIMTE 40S ribosomal protein S8 OS=Eimeria tenella OX=5802 GN=ETH_00009830 PE=3 SV=1	2	60.157	20420000	23659000	0	0	0	15333000	0	0	0
AQGFEGR	7	0	763.361	U6L8D7	>tr|U6L8D7|U6L8D7_EIMTE Pyridine nucleotide-disulphide oxidoreductase domain-containing protein, putative (Fragment) OS=Eimeria tenella OX=5802 GN=ETH_00038655 PE=4 SV=1	2	138.24	0	26079000	11319000	38923000	64605000	0	0	0	0
AQGGFYR	7	0	797.382	H9B909	>tr|H9B909|H9B909_EIMTE Uncharacterized protein OS=Eimeria tenella OX=5802 PE=2 SV=1	2	113.08	0	0	17956000	86820000	0	0	0	0	0
AQGSGVCTPR	10	0	1031.48	U6KJ10	>tr|U6KJ10|U6KJ10_EIMTE Uncharacterized protein OS=Eimeria tenella OX=5802 GN=ETH_00001025 PE=4 SV=1	2	105.86	64470000	83678000	90173000	95705000	57948000	47155000	27452000	21092000	124470000
AQIACTAEQMDDWNEHR	17	0	2073.86	H9B9P7	>tr|H9B9P7|H9B9P7_EIMTE Uncharacterized protein OS=Eimeria tenella OX=5802 GN=ETH_00028345 PE=2 SV=1	3	103.39	20472000	0	24849000	149480000	58248000	11055000	0	0	0
AQIWDTAGQER	11	0	1273.61	U6L156	>tr|U6L156|U6L156_EIMTE Ras family domain-containing protein, putative (Fragment) OS=Eimeria tenella OX=5802 GN=ETH_00017580 PE=4 SV=1	2	143.96	516190000	158350000	48416000	956790000	172110000	21957000	95956000	0	0
AQLEGQSYR	9	0	1050.51	U6KYA5	>tr|U6KYA5|U6KYA5_EIMTE Proteasome subunit alpha type OS=Eimeria tenella OX=5802 GN=ETH_00001340 PE=3 SV=1	2	161.92	193530000	170140000	91795000	450890000	238350000	195490000	217280000	24817000	108950000
AQLLQQQQQQQQQQQR	16	0	2008.02	U6KQV1	>tr|U6KQV1|U6KQV1_EIMTE Uncharacterized protein (Fragment) OS=Eimeria tenella OX=5802 GN=ETH_00035635 PE=4 SV=1	2,3	136.99	25446000	5962300	0	59565000	43585000	47481000	0	0	0
AQLNTPR	7	0	798.435	U6KZ96	>tr|U6KZ96|U6KZ96_EIMTE Uncharacterized protein OS=Eimeria tenella OX=5802 GN=ETH_00002945 PE=4 SV=1	2	105.2	0	33967000	19375000	128790000	0	0	0	0	0
AQMIAEAFLEQVR	13	0	1504.77	U6KPX1	>tr|U6KPX1|U6KPX1_EIMTE Uridine phosphorylase, putative OS=Eimeria tenella OX=5802 GN=ETH_00030945 PE=4 SV=1	2	88.087	0	0	13964000	15852000	12175000	10507000	0	0	0
AQNGVEGTDR	10	0	1045.48	U6KP27	>tr|U6KP27|U6KP27_EIMTE KH domain-containing protein, putative OS=Eimeria tenella OX=5802 GN=ETH_00030365 PE=4 SV=1	2	88.495	0	0	0	0	35107000	21439000	0	0	0
AQNTVQQAANSKPGELEEK	19	1	2041.01	U6KS66	>tr|U6KS66|U6KS66_EIMTE Coronin OS=Eimeria tenella OX=5802 GN=ETH_00024805 PE=3 SV=1	2,3	76.155	52735000	0	0	147950000	26532000	0	0	0	0
AQPAAAAAGDGIAAAAAAAAAAAASR	26	0	2107.08	U6KYP9	>tr|U6KYP9|U6KYP9_EIMTE CMCG kinase (Incomplete catalytic triad), putative OS=Eimeria tenella OX=5802 GN=ETH_00035080 PE=4 SV=1	3	74.763	4143500	10021000	11922000	0	0	0	0	0	0
AQPGDGIDWPGLYR	14	0	1543.74	H9BA35	>tr|H9BA35|H9BA35_EIMTE Uncharacterized protein OS=Eimeria tenella OX=5802 GN=ETH_00020650 PE=2 SV=1	2	86.944	0	0	0	0	0	0	0	0	0
AQPINPAELSQADVHAMWMR	20	0	2264.08	U6KV05	>tr|U6KV05|U6KV05_EIMTE Membrane skeletal protein IMC1, putative OS=Eimeria tenella OX=5802 GN=ETH_00015475 PE=4 SV=1	3	37.552	0	0	0	0	0	0	0	8464700	6816500
AQPQGAPRPSGEEDLK	16	1	1678.83	U6KRV3	>tr|U6KRV3|U6KRV3_EIMTE Uncharacterized protein OS=Eimeria tenella OX=5802 GN=ETH_00029785 PE=4 SV=1	2	84.046	0	33763000	17303000	54379000	49862000	23342000	0	0	0
AQQAASAAPAVK	12	0	1111.6	H9B922	>tr|H9B922|H9B922_EIMTE 40S ribosomal protein S6 OS=Eimeria tenella OX=5802 GN=ETH_00018290 PE=2 SV=1	2	106.01	362390000	653960000	390770000	818110000	763910000	603250000	0	50944000	271570000
AQQLAGEDPDYATR	14	0	1533.71	U6L000	>tr|U6L000|U6L000_EIMTE Peroxisomal catalase, putative OS=Eimeria tenella OX=5802 GN=ETH_00012035 PE=4 SV=1	2	164.81	812970000	684140000	398530000	2174800000	1499400000	1171800000	491740000	72547000	26469000
AQQLEEALK	9	0	1028.55	U6KHH7	>tr|U6KHH7|U6KHH7_EIMTE Uncharacterized protein OS=Eimeria tenella OX=5802 GN=ETH_00030855 PE=4 SV=1	2	81.972	18136000	17987000	0	0	25179000	0	0	0	0
AQQLEEALKEQQQQK	15	1	1797.92	U6KHH7	>tr|U6KHH7|U6KHH7_EIMTE Uncharacterized protein OS=Eimeria tenella OX=5802 GN=ETH_00030855 PE=4 SV=1	2,3	112.08	0	0	0	178200000	0	0	0	0	0
AQQQLQASLK	10	0	1113.61	U6KU03	>tr|U6KU03|U6KU03_EIMTE Kelch motif domain-containing protein, putative OS=Eimeria tenella OX=5802 GN=ETH_00029095 PE=4 SV=1	2	119.22	50274000	50586000	51330000	0	0	28935000	0	0	0
AQQQLQQLSR	10	0	1198.64	U6L4Y8	>tr|U6L4Y8|U6L4Y8_EIMTE Uncharacterized protein (Fragment) OS=Eimeria tenella OX=5802 GN=ETH_00032380 PE=4 SV=1	2	137.98	20483000	26136000	27052000	0	22963000	19969000	0	0	0
AQQQQQQEDEIGR	13	0	1556.72	U6L8H7	>tr|U6L8H7|U6L8H7_EIMTE Uncharacterized protein OS=Eimeria tenella OX=5802 GN=ETH_00000810 PE=4 SV=1	2	156.36	0	15887000	15116000	86552000	65687000	67606000	0	0	0
AQQQQQQQQQQPK	13	0	1594.78	U6KQ59	>tr|U6KQ59|U6KQ59_EIMTE Uncharacterized protein OS=Eimeria tenella OX=5802 GN=ETH_00002060 PE=4 SV=1	2	101.5	0	30443000	0	61819000	83871000	97187000	0	0	0
AQSQAADVYDHLYK	14	0	1607.76	U6L7L7	>tr|U6L7L7|U6L7L7_EIMTE Rab 11b, putative OS=Eimeria tenella OX=5802 GN=ETH_00023275 PE=4 SV=1	2	73.91	51192000	0	0	0	0	0	0	0	0
AQVAQLAR	8	0	855.493	U6KH66	>tr|U6KH66|U6KH66_EIMTE Rhoptry kinase family protein ROP25, putative OS=Eimeria tenella OX=5802 GN=ETH_00027700 PE=4 SV=1	2	117.16	0	0	0	630460000	0	0	0	0	0
AQVDAYISGYDR	12	0	1356.63	U6KGK1	>tr|U6KGK1|U6KGK1_EIMTE Acid phosphatase, putative OS=Eimeria tenella OX=5802 GN=ETH_00005385 PE=4 SV=1	2	105.17	85646000	0	0	34866000	0	0	0	0	0
AQYEPEKK	8	1	991.497	U6KNL2	>tr|U6KNL2|U6KNL2_EIMTE Mitochondrial glycoprotein domain-containing protein, putative OS=Eimeria tenella OX=5802 GN=ETH_00038745 PE=4 SV=1	2	79.474	0	109850000	56764000	0	11187000	23062000	0	0	0
ARAEDEDLGDDMDMI	15	1	1694.68	U6KKC7	>tr|U6KKC7|U6KKC7_EIMTE 26S proteasome non-ATPase regulatory subunit, putative OS=Eimeria tenella OX=5802 GN=ETH_00012680 PE=4 SV=1	2	44.807	24201000	0	0	13251000	0	0	0	0	0
AREEFSFDAK	10	1	1198.56	U6KUE1	>tr|U6KUE1|U6KUE1_EIMTE Hexokinase, putative OS=Eimeria tenella OX=5802 GN=ETH_00009955 PE=3 SV=1	2,3	131.83	0	115690000	134890000	26275000	103400000	44403000	0	0	0
AREILDSR	8	1	958.52	Q967Y8	>sp|Q967Y8|ENO_EIMTE Enolase OS=Eimeria tenella OX=5802 GN=ENO PE=2 SV=1	2	119.62	90643000	0	0	0	0	0	0	0	0
ARPSSSSSSK	10	1	992.489	U6KKQ7	>tr|U6KKQ7|U6KKQ7_EIMTE CRAL/TRIO domain-containing protein, putative OS=Eimeria tenella OX=5802 GN=ETH_00017925 PE=4 SV=1	2	97.813	0	0	0	0	0	0	0	0	0
ASAAAAAASGAR	12	0	973.494	U6KXQ4	>tr|U6KXQ4|U6KXQ4_EIMTE ATP synthase subunit beta OS=Eimeria tenella OX=5802 GN=ETH_00026155 PE=3 SV=1	2	216.03	16718000	21236000	0	132770000	43045000	48895000	0	12670000	296350000
ASAAEYPGGLHCPPDSCCSK	20	0	2162.88	U6L4S8	>tr|U6L4S8|U6L4S8_EIMTE Microneme protein MIC3, putative OS=Eimeria tenella OX=5802 GN=ETH_00017540 PE=4 SV=1	3	65.784	0	0	0	48882000	0	0	0	0	0
ASAASAPTVVIR	12	0	1141.65	U6L0B6	>tr|U6L0B6|U6L0B6_EIMTE Uncharacterized protein OS=Eimeria tenella OX=5802 GN=ETH_00032300 PE=4 SV=1	2	178.67	178010000	292580000	189560000	22241000	0	50323000	0	0	0
ASADSSAATGTPFK	14	0	1309.62	U6KYW7	>tr|U6KYW7|U6KYW7_EIMTE Sulfhydryl oxidase OS=Eimeria tenella OX=5802 GN=ETH_00007135 PE=4 SV=1	2	124.51	0	43891000	19218000	94392000	27160000	0	0	0	0
ASAEEELR	8	0	903.43	U6KNT3	>tr|U6KNT3|U6KNT3_EIMTE V-type proton ATPase subunit G OS=Eimeria tenella OX=5802 GN=ETH_00024825 PE=3 SV=1	2	117.04	0	0	0	42729000	99164000	81427000	0	0	0
ASAEQAEESYK	11	0	1211.53	U6KKY2	>tr|U6KKY2|U6KKY2_EIMTE 14-3-3 protein OS=Eimeria tenella OX=5802 GN=ETH_00007980 PE=3 SV=1	2	149.23	669240000	486120000	251940000	1627400000	1274800000	896240000	371480000	73754000	201280000
ASAEQAEESYKR	12	1	1367.63	U6KKY2	>tr|U6KKY2|U6KKY2_EIMTE 14-3-3 protein OS=Eimeria tenella OX=5802 GN=ETH_00007980 PE=3 SV=1	2,3	260.6	3344500000	905380000	649680000	7322200000	2040400000	2068700000	2031600000	270150000	724810000
ASALETTEK	9	0	948.476	U6KZJ4	>tr|U6KZJ4|U6KZJ4_EIMTE Signal peptide peptidase domain-containing protein, putative OS=Eimeria tenella OX=5802 GN=ETH_00030630 PE=4 SV=1	2	101.46	0	0	0	0	0	0	0	0	0
ASCDGAAIK	9	0	891.412	Q70CC9	>tr|Q70CC9|Q70CC9_EIMTE SAG family member (Sag14) OS=Eimeria tenella OX=5802 GN=sag14 PE=2 SV=1	2	93.598	288940000	417200000	234080000	1074100000	703560000	470040000	0	21757000	370690000
ASCDGAAIKDSK	12	1	1221.57	Q70CC9	>tr|Q70CC9|Q70CC9_EIMTE SAG family member (Sag14) OS=Eimeria tenella OX=5802 GN=sag14 PE=2 SV=1	2	82.543	0	24759000	0	332440000	118720000	74193000	0	0	55522000
ASDGADYPNTPYR	13	0	1425.62	U6KH89	>tr|U6KH89|U6KH89_EIMTE Uncharacterized protein OS=Eimeria tenella OX=5802 GN=ETH_00002005 PE=4 SV=1	2	113.24	48904000	55604000	26613000	102510000	81404000	24707000	0	0	0
ASDGFTR	7	0	752.345	U6L3E1	>tr|U6L3E1|U6L3E1_EIMTE Uncharacterized protein OS=Eimeria tenella OX=5802 GN=ETH_00000560 PE=4 SV=1	2	107.59	0	48115000	8163100	0	254000000	114970000	0	0	0
ASDISADESR	10	0	1049.46	A7DZP6	>tr|A7DZP6|A7DZP6_EIMTE Putative rhoptry neck protein OS=Eimeria tenella OX=5802 GN=ropn3 PE=2 SV=1	2	180.36	163850000	589480000	262540000	749600000	408990000	296610000	0	48243000	222920000
ASDMANER	8	0	892.371	U6KM17	>tr|U6KM17|U6KM17_EIMTE Uncharacterized protein OS=Eimeria tenella OX=5802 GN=ETH_00029545 PE=4 SV=1	2	163.99	48230000	0	0	115880000	80119000	84965000	0	0	0
ASDVTESLK	9	0	948.476	U6L3R1	>tr|U6L3R1|U6L3R1_EIMTE SAG family member OS=Eimeria tenella OX=5802 GN=ETH_00008685 PE=4 SV=1	1,2	156.92	448130000	827670000	390430000	0	1220000000	765630000	903240000	161400000	724520000
ASEITSSK	8	0	821.413	H9B9S6	>tr|H9B9S6|H9B9S6_EIMTE Uncharacterized protein OS=Eimeria tenella OX=5802 PE=2 SV=1	1,2	146.54	25705000	100820000	61365000	316270000	183520000	66917000	0	0	0
ASEVQAAVK	9	0	901.487	U6KYZ7	>tr|U6KYZ7|U6KYZ7_EIMTE Ubiquitin carboxyl-terminal hydrolase, putative OS=Eimeria tenella OX=5802 GN=ETH_00007310 PE=3 SV=1	2	81.525	0	0	0	0	0	0	0	0	0
ASFINTTK	8	0	880.465	H9B9D8	>tr|H9B9D8|H9B9D8_EIMTE Uncharacterized protein OS=Eimeria tenella OX=5802 PE=2 SV=1	2	123.72	0	0	20124000	0	0	0	51405000	0	2379300
ASGEALEALCSPEEK	15	0	1589.72	U6KSV8	>tr|U6KSV8|U6KSV8_EIMTE Uncharacterized protein (Fragment) OS=Eimeria tenella OX=5802 GN=ETH_00039210 PE=4 SV=1	2	63.037	0	9711100	0	0	25038000	0	0	0	0
ASGFEESMK	9	0	984.422	U6KS27	>tr|U6KS27|U6KS27_EIMTE Splicing factor Prp8, related (Fragment) OS=Eimeria tenella OX=5802 GN=ETH_00015540 PE=4 SV=1	2	68.657	12183000	0	0	0	0	0	0	0	0
ASGLYDDREEAR	12	1	1380.63	U6KX86	>tr|U6KX86|U6KX86_EIMTE Uncharacterized protein OS=Eimeria tenella OX=5802 GN=ETH_00032030 PE=4 SV=1	2,3	152.4	119670000	0	0	190200000	24580000	0	0	0	0
ASGMPVNESCVTTFNELK	18	0	1982.91	A2TEQ1	>tr|A2TEQ1|A2TEQ1_EIMTE Actin depolymerizing factor OS=Eimeria tenella OX=5802 GN=ETH_00020315 PE=2 SV=1	2,3	148.56	1153500000	1103200000	1363500000	1831000000	1098500000	1100800000	3322800000	2146200000	2366900000
ASGSADFPYSEANK	14	0	1442.63	U6L432	>tr|U6L432|U6L432_EIMTE Cytochrome c, putative OS=Eimeria tenella OX=5802 GN=ETH_00013445 PE=3 SV=1	2	94.551	115440000	150260000	98039000	244330000	314690000	107520000	75909000	0	18165000
ASGSLPPVPEELKR	14	1	1478.81	U6KK17	>tr|U6KK17|U6KK17_EIMTE Acyltransferase, putative (Fragment) OS=Eimeria tenella OX=5802 GN=ETH_00010215 PE=4 SV=1	3	78.486	0	0	0	5594700	0	0	25599000	41759000	31135000
ASIGTGLPGELWPVVK	16	0	1622.9	U6KNE1	>tr|U6KNE1|U6KNE1_EIMTE Uncharacterized protein OS=Eimeria tenella OX=5802 GN=ETH_00004780 PE=4 SV=1	2	83.37	0	50674000	49111000	33757000	34304000	35189000	275970000	499260000	601200000
ASISAAGR	8	0	731.393	Q07600	>tr|Q07600|Q07600_EIMTE Transhydrogenase OS=Eimeria tenella OX=5802 GN=7B2 PE=4 SV=1	1,2	215.1	1314300000	2200500000	1330800000	2153900000	658220000	91911000	347800000	1315500000	3814400000
ASLDQIAK	8	0	844.465	U6KP27	>tr|U6KP27|U6KP27_EIMTE KH domain-containing protein, putative OS=Eimeria tenella OX=5802 GN=ETH_00030365 PE=4 SV=1	2	94.302	73516000	135610000	47691000	82855000	75742000	21069000	0	13853000	0
ASLPAAGDAAAAADAPAPAAADAAAPAEAEKPAEA	35	1	3041.46	H9B940	>tr|H9B940|H9B940_EIMTE Uncharacterized protein OS=Eimeria tenella OX=5802 GN=ETH_00012440 PE=2 SV=1	3	83.567	0	0	71080000	144220000	120170000	97020000	0	0	0
ASLSGPGLPGSAALPGGPPAAAAAAAAGAPGR	32	0	2608.37	U6LAC8	>tr|U6LAC8|U6LAC8_EIMTE Ras family domain-containing protein, putative OS=Eimeria tenella OX=5802 GN=ETH_00036345 PE=4 SV=1	3	71.528	0	0	0	0	0	0	0	12429000	18188000
ASLTASGAPR	10	0	929.493	U6L370	>tr|U6L370|U6L370_EIMTE Uncharacterized protein OS=Eimeria tenella OX=5802 GN=ETH_00014395 PE=4 SV=1	2	89.827	0	0	0	0	0	0	0	0	0
ASMGLTGSSK	10	0	937.454	U6KWN1	>tr|U6KWN1|U6KWN1_EIMTE Equisetin synthetase, related OS=Eimeria tenella OX=5802 GN=ETH_00015480 PE=4 SV=1	2	69.721	0	0	0	0	0	0	0	0	0
ASNQLMLDETER	12	0	1405.65	U6L8G0	>tr|U6L8G0|U6L8G0_EIMTE T-complex protein 1 subunit delta OS=Eimeria tenella OX=5802 GN=ETH_00000485 PE=3 SV=1	2	168.83	530190000	0	0	25775000	34231000	14557000	0	0	0
ASPEAVAAAEAAAK	14	0	1255.64	U6LC84	>tr|U6LC84|U6LC84_EIMTE TPR domain-containing protein, putative OS=Eimeria tenella OX=5802 GN=ETH_00020380 PE=4 SV=1	2	54.44	0	0	0	0	0	0	0	0	0
ASPVPLGGPSGAPSPAAAFAAR	22	0	1948.02	U6L8H7	>tr|U6L8H7|U6L8H7_EIMTE Uncharacterized protein OS=Eimeria tenella OX=5802 GN=ETH_00000810 PE=4 SV=1	2,3	57.496	0	0	3154700	11268000	6208100	0	17453000	46735000	19270000
ASPVVEER	8	0	885.456	U6L495	>tr|U6L495|U6L495_EIMTE Uncharacterized protein OS=Eimeria tenella OX=5802 GN=ETH_00032520 PE=4 SV=1	2	93.429	28927000	0	0	0	0	0	0	0	0
ASQLVMETHEEEEIRK	16	1	1927.93	U6KU12	>tr|U6KU12|U6KU12_EIMTE Alpha-glucan water dikinase 1, putative OS=Eimeria tenella OX=5802 GN=ETH_00029170 PE=4 SV=1	3,4	84.14	0	27890000	46724000	0	40557000	34137000	0	0	0
ASQQFADACSR	11	0	1239.53	U6KPK1	>tr|U6KPK1|U6KPK1_EIMTE Uncharacterized protein OS=Eimeria tenella OX=5802 GN=ETH_00006410 PE=4 SV=1	2	102.05	23263000	55800000	36294000	49800000	78408000	49440000	27425000	6707900	36184000
ASQVVANK	8	0	815.45	V5T9T8	>tr|V5T9T8|V5T9T8_EIMTE Aminopeptidase 1 OS=Eimeria tenella OX=5802 GN=ApN1 PE=2 SV=1	2	93.561	0	119910000	6718700	300820000	264850000	67231000	0	0	0
ASSAAGAVGAAAAQK	15	0	1229.64	U6L601	>tr|U6L601|U6L601_EIMTE Uncharacterized protein OS=Eimeria tenella OX=5802 GN=ETH_00034330 PE=4 SV=1	2	145.6	116070000	132980000	59851000	257630000	0	73239000	2128800	141080000	33924000
ASSDLDSGCASEPPCIR	17	0	1820.77	U6KLT1	>tr|U6KLT1|U6KLT1_EIMTE Ras-GTPase-activating protein binding protein, putative OS=Eimeria tenella OX=5802 GN=ETH_00028925 PE=4 SV=1	2	76.391	20619000	28782000	12008000	45484000	15745000	0	0	0	0
ASSGGGAQYAAEAAR	15	0	1365.63	U6L467	>tr|U6L467|U6L467_EIMTE Alpha-glucosidase II, putative OS=Eimeria tenella OX=5802 GN=ETH_00023295 PE=4 SV=1	2	115.09	17020000	44838000	0	65889000	27216000	0	0	0	0
ASSLKEDK	8	1	876.455	U6L2I7	>tr|U6L2I7|U6L2I7_EIMTE Uncharacterized protein OS=Eimeria tenella OX=5802 GN=ETH_00010705 PE=4 SV=1	2	117.89	0	128670000	79976000	216250000	421150000	124630000	0	0	0
ASSLLRLLEVYAGVFVAGITFTGSVVAAAK	30	1	3009.69	Q07600	>tr|Q07600|Q07600_EIMTE Transhydrogenase OS=Eimeria tenella OX=5802 GN=7B2 PE=4 SV=1	3	64.315	0	0	0	13485000	21481000	22187000	0	0	0
ASSPNPSFYLSLNPLPIK	18	0	1944.04	U6KSQ4	>tr|U6KSQ4|U6KSQ4_EIMTE Uncharacterized protein OS=Eimeria tenella OX=5802 GN=ETH_00005755 PE=4 SV=1	2	48.053	0	0	0	0	0	0	35232000	38503000	46877000
ASSSTLQVPGAAAAAATPGGR	21	0	1839.94	U6KTF4	>tr|U6KTF4|U6KTF4_EIMTE Serine/threonine-protein phosphatase OS=Eimeria tenella OX=5802 GN=ETH_00010250 PE=3 SV=1	2,3	94.057	34526000	0	0	0	23605000	0	137400000	48516000	63055000
ASSVCPEGSR	10	0	1048.46	U6KV65	>tr|U6KV65|U6KV65_EIMTE Oocyst wall protein, putative OS=Eimeria tenella OX=5802 GN=ETH_00012470 PE=4 SV=1	2	98.943	114780000	100180000	56939000	463900000	312450000	180560000	9842100	36190000	106520000
ASVDLYASNEPQK	13	0	1420.68	U6KKC7	>tr|U6KKC7|U6KKC7_EIMTE 26S proteasome non-ATPase regulatory subunit, putative OS=Eimeria tenella OX=5802 GN=ETH_00012680 PE=4 SV=1	2	88.087	0	54951000	39551000	108470000	37832000	17075000	0	0	0
ATAAAAAAEAAAAAK	15	0	1228.64	U6KQ00	>tr|U6KQ00|U6KQ00_EIMTE Ubiquitin carboxyl-terminal hydrolase isozyme L5, putative OS=Eimeria tenella OX=5802 GN=ETH_00002580 PE=4 SV=1	2	82.109	34414000	31325000	30503000	0	17688000	0	0	0	0
ATAAAAAGFLPR	12	0	1115.61	U6KSQ4	>tr|U6KSQ4|U6KSQ4_EIMTE Uncharacterized protein OS=Eimeria tenella OX=5802 GN=ETH_00005755 PE=4 SV=1	2	147.37	38104000	41586000	39445000	25991000	0	15656000	71197000	46748000	38522000
ATAAAAAPAAAAAEEAAR	18	0	1553.78	U6L5E9	>tr|U6L5E9|U6L5E9_EIMTE Peptidase M16 domain containing protein, putative (Fragment) OS=Eimeria tenella OX=5802 GN=ETH_00040630 PE=4 SV=1	2	131.45	46876000	47321000	25728000	222850000	26320000	10843000	17693000	62124000	0
ATAADPAQTQAQEEK	15	0	1557.73	U6KZ06	>tr|U6KZ06|U6KZ06_EIMTE Uncharacterized protein (Fragment) OS=Eimeria tenella OX=5802 GN=ETH_00039270 PE=4 SV=1	2	117.48	87532000	132630000	102810000	351790000	256860000	200320000	0	0	0
ATAADSAPSGMGSVSVESLGAALQPEK	27	0	2530.22	U6KLQ8	>tr|U6KLQ8|U6KLQ8_EIMTE Uncharacterized protein OS=Eimeria tenella OX=5802 GN=ETH_00029525 PE=4 SV=1	3	90.778	0	57726000	27140000	0	0	0	0	0	0
ATAALGPGGPQGPLTR	16	0	1462.79	U6KJ15	>tr|U6KJ15|U6KJ15_EIMTE Uncharacterized protein OS=Eimeria tenella OX=5802 GN=ETH_00001050 PE=4 SV=1	2	71.354	0	0	0	0	0	0	44489000	0	0
ATAEEEQGPSDPTK	14	0	1458.65	U6KGV1	>tr|U6KGV1|U6KGV1_EIMTE Leucyl-tRNA synthetase, putative OS=Eimeria tenella OX=5802 GN=ETH_00013185 PE=3 SV=1	2	66.215	0	0	0	49001000	11457000	0	0	0	0
ATAGDTHLGGEDFDNR	16	0	1674.72	U6L4T2	>tr|U6L4T2|U6L4T2_EIMTE Uncharacterized protein OS=Eimeria tenella OX=5802 GN=ETH_00000210 PE=3 SV=1	2,3	194.23	4264300000	2526700000	884410000	4374500000	2830000000	994550000	1040900000	525690000	224840000
ATAIGVNNQSAQTILK	16	0	1627.89	U6L0F4	>tr|U6L0F4|U6L0F4_EIMTE Proteasome subunit alpha type OS=Eimeria tenella OX=5802 GN=ETH_00011175 PE=3 SV=1	2	112.5	0	0	86704000	0	0	0	14153000	52393000	62461000
ATAQAEYVK	9	0	979.497	U6L396	>tr|U6L396|U6L396_EIMTE Acyl-CoA-binding protein, putative OS=Eimeria tenella OX=5802 GN=ETH_00007660 PE=4 SV=1	2	89.08	0	426640000	255200000	966380000	540340000	388590000	484850000	93830000	292370000
ATASPTQAPAGGDLQR	16	0	1539.76	U6KT08	>tr|U6KT08|U6KT08_EIMTE Kinesin heavy chain, putative OS=Eimeria tenella OX=5802 GN=ETH_00019085 PE=3 SV=1	2	68.919	0	26481000	15520000	63467000	0	0	0	0	18439000
ATCQATMTPIDTQEAVAR	18	0	1962.91	U6KYP2	>tr|U6KYP2|U6KYP2_EIMTE Pyruvate kinase OS=Eimeria tenella OX=5802 GN=ETH_00011145 PE=3 SV=1	2,3	170.11	690770000	673990000	541010000	1678700000	662790000	440070000	416450000	285970000	305480000
ATCYVVPQTPYVPPPGTTLYR	21	0	2379.19	U6L9H8	>tr|U6L9H8|U6L9H8_EIMTE Uncharacterized protein OS=Eimeria tenella OX=5802 GN=ETH_00023355 PE=4 SV=1	2,3	131.71	1098500000	731810000	890160000	18679000	186270000	125030000	1048700000	2178500000	2556000000
ATDDLLLR	8	0	915.503	U6L446	>tr|U6L446|U6L446_EIMTE Uncharacterized protein OS=Eimeria tenella OX=5802 GN=ETH_00013525 PE=4 SV=1	2	179.73	136480000	155650000	119540000	95225000	156990000	5793600	108740000	0	0
ATDGWLK	7	0	789.402	U6KUV2	>tr|U6KUV2|U6KUV2_EIMTE ATP-dependent (S)-NAD(P)H-hydrate dehydratase OS=Eimeria tenella OX=5802 GN=ETH_00001335 PE=3 SV=1	1	120.65	66395000	0	0	0	0	0	0	0	0
ATDSNALPSPGEQELQQDSEWR	22	0	2457.1	U6KW76	>tr|U6KW76|U6KW76_EIMTE SAG family member OS=Eimeria tenella OX=5802 GN=ETH_00034925 PE=4 SV=1	2	54.672	0	0	0	47115000	0	0	0	0	0
ATDTAEAELPSTHPIR	16	0	1707.84	U6KKY2	>tr|U6KKY2|U6KKY2_EIMTE 14-3-3 protein OS=Eimeria tenella OX=5802 GN=ETH_00007980 PE=3 SV=1	2,3,4	247.64	3251200000	982410000	1201700000	7859200000	1838100000	235600000	2067900000	1551000000	1503500000
ATDVMLGGK	9	0	890.453	U6KN65	>tr|U6KN65|U6KN65_EIMTE Adenosylhomocysteinase OS=Eimeria tenella OX=5802 GN=ETH_00027110 PE=3 SV=1	2	92.838	0	0	0	0	0	0	0	0	0
ATEANLLWTLPSENAEECR	19	0	2203.02	Q9U966	>tr|Q9U966|Q9U966_EIMTE Micronemal protein MIC4, related OS=Eimeria tenella OX=5802 GN=mic-5 PE=1 SV=1	2,3	224.19	0	0	64293000	106640000	65545000	42368000	226400000	272710000	1118700000
ATEDIQYSSTFDCWAK	16	0	1920.82	H9BA02	>tr|H9BA02|H9BA02_EIMTE ADP/ATP carrier, putative OS=Eimeria tenella OX=5802 GN=ETH_00011560 PE=2 SV=1	2	79.022	86969000	0	0	0	0	0	0	0	0
ATEGPLVADK	10	0	999.524	H9B9R0	>tr|H9B9R0|H9B9R0_EIMTE Proteasome subunit beta OS=Eimeria tenella OX=5802 PE=2 SV=1	2	64.439	87032000	0	0	0	0	0	0	0	0
ATEGPLVADKNCNK	14	1	1515.74	H9B9R0	>tr|H9B9R0|H9B9R0_EIMTE Proteasome subunit beta OS=Eimeria tenella OX=5802 PE=2 SV=1	3	57.434	16679000	0	0	0	0	0	26254000	0	0
ATEIGFSGR	9	0	936.466	U6KPS4	>tr|U6KPS4|U6KPS4_EIMTE Uncharacterized protein OS=Eimeria tenella OX=5802 GN=ETH_00024570 PE=4 SV=1	2	108.43	125170000	0	0	123830000	0	0	0	0	0
ATEPTASPLPR	11	0	1138.6	U6L912	>tr|U6L912|U6L912_EIMTE Uncharacterized protein OS=Eimeria tenella OX=5802 GN=ETH_00028240 PE=4 SV=1	2	133.81	0	203540000	96261000	0	0	56509000	0	0	0
ATEQVQVLR	9	0	1042.58	U6L205	>tr|U6L205|U6L205_EIMTE Uncharacterized protein OS=Eimeria tenella OX=5802 GN=ETH_00028340 PE=4 SV=1	2	117.04	0	313890000	117550000	0	0	0	0	0	0
ATFDENERPR	10	1	1233.57	U6KSH4	>tr|U6KSH4|U6KSH4_EIMTE Uncharacterized protein OS=Eimeria tenella OX=5802 GN=ETH_00018895 PE=4 SV=1	2,3	171.85	397120000	143440000	109000000	435160000	354580000	175550000	100590000	0	0
ATFGVVSGGVSSNVSK	16	0	1494.77	U6KVP1	>tr|U6KVP1|U6KVP1_EIMTE Membrane-attack complex / perforin domain-containing protein, putative OS=Eimeria tenella OX=5802 GN=ETH_00005740 PE=4 SV=1	2	65.231	0	0	0	0	0	0	0	0	0
ATGATVVSRPEEILK	15	1	1569.87	U6KT45	>tr|U6KT45|U6KT45_EIMTE TCP-1/cpn60 family chaperonin, putative OS=Eimeria tenella OX=5802 GN=ETH_00014910 PE=3 SV=1	2,3	71.08	0	0	0	0	0	0	29244000	38967000	56499000
ATGDPDVSGR	10	0	973.446	H9B9J1	>tr|H9B9J1|H9B9J1_EIMTE SAG family member OS=Eimeria tenella OX=5802 GN=ETH_00034880 PE=2 SV=1	2	107.45	0	182590000	80777000	217480000	217220000	218430000	0	28582000	164340000
ATGDSDGLVK	10	0	961.472	U6KLT6	>tr|U6KLT6|U6KLT6_EIMTE Dihydrolipoyl dehydrogenase OS=Eimeria tenella OX=5802 GN=ETH_00028950 PE=3 SV=1	2	66.758	109160000	0	0	297630000	25017000	15402000	50886000	45536000	185830000
ATGVEDVFTSDTNQHWEMK	19	0	2193.96	U6KXX5	>tr|U6KXX5|U6KXX5_EIMTE Alpha-1,4 glucan phosphorylase OS=Eimeria tenella OX=5802 GN=ETH_00024080 PE=3 SV=1	2	87.676	0	55918000	0	78448000	91388000	56900000	61050000	0	13752000
ATHSSSPPR	9	0	938.457	U6KWL2	>tr|U6KWL2|U6KWL2_EIMTE Uncharacterized protein OS=Eimeria tenella OX=5802 GN=ETH_00015380 PE=4 SV=1	2	83.948	0	0	0	0	0	14052000	0	0	0
ATIGADFLTK	10	0	1035.56	H9B9L0	>tr|H9B9L0|H9B9L0_EIMTE Uncharacterized protein OS=Eimeria tenella OX=5802 PE=2 SV=1	2	54.471	0	0	0	0	0	0	0	21205000	31290000
ATLEELFSNFGR	12	0	1382.68	H9B967	>tr|H9B967|H9B967_EIMTE p25-alpha domain-containing protein, putative OS=Eimeria tenella OX=5802 GN=ETH_00003465 PE=2 SV=1	2	191.53	0	25824000	19949000	22129000	27015000	20208000	102270000	108930000	82436000
ATLPLNAYDLPPPLLER	17	0	1892.04	U6KVN8	>tr|U6KVN8|U6KVN8_EIMTE Uncharacterized protein OS=Eimeria tenella OX=5802 GN=ETH_00005715 PE=4 SV=1	2	47.568	0	0	0	0	0	0	11900000	8084600	15296000
ATNGNTSLGGEDFDQK	16	0	1652.73	U6KR86	>tr|U6KR86|U6KR86_EIMTE Organellar heat shock protein OS=Eimeria tenella OX=5802 GN=ETH_00019510 PE=3 SV=1	2	68.919	0	36159000	19283000	65132000	107080000	43390000	0	0	0
ATNITEAAPGDGK	13	0	1243.6	U6KQ37	>tr|U6KQ37|U6KQ37_EIMTE Uncharacterized protein OS=Eimeria tenella OX=5802 GN=ETH_00035900 PE=4 SV=1	2	97.69	0	38518000	22054000	96707000	45246000	52295000	12761000	0	0
ATNPSLAISAAR	12	0	1170.64	U6KQ25	>tr|U6KQ25|U6KQ25_EIMTE Microneme protein 2, putative OS=Eimeria tenella OX=5802 GN=ETH_00026625 PE=4 SV=1	2	151.26	1704000000	1892300000	1595100000	272850000	511510000	365070000	2887300000	2279300000	832340000
ATNTGQQK	8	0	846.42	U6L9T1	>tr|U6L9T1|U6L9T1_EIMTE p97 protein, putative OS=Eimeria tenella OX=5802 GN=ETH_00020250 PE=4 SV=1	2	110.12	0	19744000	37200000	0	0	15251000	0	0	0
ATPEDLAQLR	10	0	1112.58	A7DZP6	>tr|A7DZP6|A7DZP6_EIMTE Putative rhoptry neck protein OS=Eimeria tenella OX=5802 GN=ropn3 PE=2 SV=1	2	154.56	123210000	166480000	85282000	114150000	9903000	0	84062000	0	1796500
ATQVTYAGDPPGYAFCAPHER	21	0	2307.04	U6KVP1	>tr|U6KVP1|U6KVP1_EIMTE Membrane-attack complex / perforin domain-containing protein, putative OS=Eimeria tenella OX=5802 GN=ETH_00005740 PE=4 SV=1	3	47.814	0	0	0	0	0	0	25024000	0	10291000
ATSAPVAEGR	10	0	957.488	U6KSF4	>tr|U6KSF4|U6KSF4_EIMTE Cleft lip and palate transmembrane protein 1, putative OS=Eimeria tenella OX=5802 GN=ETH_00026455 PE=4 SV=1	2	58.676	0	0	0	0	0	0	0	0	0
ATTPFEGQK	9	0	977.482	U6KU02	>tr|U6KU02|U6KU02_EIMTE Phosphoglucomutase/parafusin related protein 1, putative OS=Eimeria tenella OX=5802 GN=ETH_00002785 PE=3 SV=1	2	97.431	108500000	126170000	40941000	63791000	165420000	115720000	66781000	0	0
ATTPFEGQKPGTSGLR	16	1	1645.84	U6KU02	>tr|U6KU02|U6KU02_EIMTE Phosphoglucomutase/parafusin related protein 1, putative OS=Eimeria tenella OX=5802 GN=ETH_00002785 PE=3 SV=1	3	66.965	0	0	0	0	0	0	46820000	58754000	87298000
ATVQQVQEK	9	0	1029.55	U6KP27	>tr|U6KP27|U6KP27_EIMTE KH domain-containing protein, putative OS=Eimeria tenella OX=5802 GN=ETH_00030365 PE=4 SV=1	1,2	125.82	178740000	208020000	132130000	295770000	354060000	261850000	0	0	0
ATWVSNSR	8	0	919.451	U6KNE1	>tr|U6KNE1|U6KNE1_EIMTE Uncharacterized protein OS=Eimeria tenella OX=5802 GN=ETH_00004780 PE=4 SV=1	2	120.15	46818000	102580000	26909000	501470000	78601000	10750000	382990000	45871000	206290000
AVAAAEAADIK	11	0	1028.55	H9B9L6	>tr|H9B9L6|H9B9L6_EIMTE Signal recognition particle, putative OS=Eimeria tenella OX=5802 GN=ETH_00009040 PE=2 SV=1	2	65.395	0	0	0	0	0	0	0	0	0
AVAAAEEYPCSK	12	0	1294.59	U6L737	>tr|U6L737|U6L737_EIMTE GPI transamidase subunit PIG-U, putative (Fragment) OS=Eimeria tenella OX=5802 GN=ETH_00033600 PE=4 SV=1	2	130.01	69540000	225900000	86231000	176300000	392520000	233390000	153590000	52433000	147960000
AVAAKDTVAEGVSK	14	1	1344.72	U6KIN6	>tr|U6KIN6|U6KIN6_EIMTE Uncharacterized protein OS=Eimeria tenella OX=5802 GN=ETH_00030440 PE=4 SV=1	2,3	110.55	16377000	15729000	0	276840000	43508000	0	0	0	0
AVAAPAAAAPAAAAPAAAAR	20	0	1629.9	U6KKY4	>tr|U6KKY4|U6KKY4_EIMTE MIF4G domain-containing protein, putative OS=Eimeria tenella OX=5802 GN=ETH_00016500 PE=4 SV=1	2	56.851	0	0	0	17460000	7330000	4290400	0	0	0
AVADKTPTWR	10	1	1143.6	U6L607	>tr|U6L607|U6L607_EIMTE Uncharacterized protein OS=Eimeria tenella OX=5802 GN=ETH_00008590 PE=4 SV=1	2	173.37	86693000	53488000	56459000	21821000	0	0	161980000	100670000	145350000
AVADSLR	7	0	730.397	U6L7P8	>tr|U6L7P8|U6L7P8_EIMTE TCP-1/cpn60 family chaperonin, putative (Fragment) OS=Eimeria tenella OX=5802 GN=ETH_00021595 PE=3 SV=1	2	132.09	14266000	41820000	16403000	63151000	34743000	40368000	49192000	0	40142000
AVAEELFDTK	10	0	1121.56	U6KUM9	>tr|U6KUM9|U6KUM9_EIMTE Heat shock protein, putative OS=Eimeria tenella OX=5802 GN=ETH_00021420 PE=3 SV=1	2	123.63	0	81948000	210470000	0	127250000	0	0	0	0
AVAEEMFDSEK	11	0	1254.54	U6KR88	>tr|U6KR88|U6KR88_EIMTE Heat shock protein, putative (Fragment) OS=Eimeria tenella OX=5802 GN=ETH_00035140 PE=4 SV=1	2	57.019	0	8833400	5583500	0	0	0	0	0	0
AVAEGVLQQEDEDCR	15	0	1717.76	U6KJV2	>tr|U6KJV2|U6KJV2_EIMTE Uncharacterized protein (Fragment) OS=Eimeria tenella OX=5802 GN=ETH_00017980 PE=4 SV=1	2	77.633	0	0	0	26833000	11618000	13139000	0	0	0
AVAEGVLQQEDEDCRR	16	1	1873.86	U6KJV2	>tr|U6KJV2|U6KJV2_EIMTE Uncharacterized protein (Fragment) OS=Eimeria tenella OX=5802 GN=ETH_00017980 PE=4 SV=1	3	86.944	57568000	8733800	0	0	0	0	0	0	0
AVAIAASDK	9	0	844.465	A7DZP6	>tr|A7DZP6|A7DZP6_EIMTE Putative rhoptry neck protein OS=Eimeria tenella OX=5802 GN=ropn3 PE=2 SV=1	2	130.96	0	499190000	228550000	335650000	714810000	337840000	557460000	130920000	286420000
AVAISEQTER	10	0	1102.56	U6KV05	>tr|U6KV05|U6KV05_EIMTE Membrane skeletal protein IMC1, putative OS=Eimeria tenella OX=5802 GN=ETH_00015475 PE=4 SV=1	2	178.22	651230000	890260000	338730000	1579700000	1420900000	857470000	167340000	75496000	276670000
AVANDATAATK	11	0	1031.52	U6KQC1	>tr|U6KQC1|U6KQC1_EIMTE Uncharacterized protein OS=Eimeria tenella OX=5802 GN=ETH_00016425 PE=4 SV=1	2	75.819	0	0	11517000	54943000	41993000	0	0	0	0
AVAPTAEEK	9	0	914.471	U6KNB5	>tr|U6KNB5|U6KNB5_EIMTE Uncharacterized protein OS=Eimeria tenella OX=5802 GN=ETH_00010360 PE=4 SV=1	2	108.98	0	710290000	307560000	947940000	492710000	342090000	0	168820000	552760000
AVASALEVIPR	11	0	1124.66	U6KT45	>tr|U6KT45|U6KT45_EIMTE TCP-1/cpn60 family chaperonin, putative OS=Eimeria tenella OX=5802 GN=ETH_00014910 PE=3 SV=1	2	116.77	0	50403000	0	7381700	21148000	13517000	16007000	148990000	122530000
AVASECSANFISIK	14	0	1495.73	U6KXE0	>tr|U6KXE0|U6KXE0_EIMTE Uncharacterized protein OS=Eimeria tenella OX=5802 GN=ETH_00012285 PE=4 SV=1	2	77.527	0	29425000	52914000	0	0	0	0	0	0
AVASMQQQCR	10	0	1177.53	U6KR11	>tr|U6KR11|U6KR11_EIMTE Uncharacterized protein OS=Eimeria tenella OX=5802 GN=ETH_00015930 PE=3 SV=1	2	120.12	0	16291000	0	41463000	34692000	0	0	0	0
AVATASGEQPIR	12	0	1198.63	U6KV23	>tr|U6KV23|U6KV23_EIMTE Uncharacterized protein OS=Eimeria tenella OX=5802 GN=ETH_00028420 PE=4 SV=1	2	114.86	0	40757000	14720000	82148000	68069000	21230000	19549000	0	12173000
AVATDDAR	8	0	817.393	U6KXY9	>tr|U6KXY9|U6KXY9_EIMTE Ras family domain-containing protein, putative OS=Eimeria tenella OX=5802 GN=ETH_00028380 PE=4 SV=1	2	110.81	0	30897000	0	110360000	94856000	38019000	0	0	0
AVAVHSK	7	0	710.408	U6KP54	>tr|U6KP54|U6KP54_EIMTE 60S ribosomal protein L19, putative OS=Eimeria tenella OX=5802 GN=ETH_00021280 PE=4 SV=1	2	105.95	0	116610000	0	69773000	117200000	49032000	0	0	0
AVAVVPLSSTLIPLNEAVGPQK	22	0	2202.26	H9B9D6	>tr|H9B9D6|H9B9D6_EIMTE Uncharacterized protein OS=Eimeria tenella OX=5802 GN=ETH_00027290 PE=2 SV=1	2,3	118.52	0	0	0	0	0	0	143910000	171230000	384890000
AVAYPSFQQQLPLK	14	0	1588.86	U6L3N8	>tr|U6L3N8|U6L3N8_EIMTE Intracellular protease, putative OS=Eimeria tenella OX=5802 GN=ETH_00008560 PE=4 SV=1	2	78.324	56732000	37190000	50231000	45923000	0	19959000	0	63816000	39713000
AVAYPSFQQQLPLKGEGR	18	1	1988.05	U6L3N8	>tr|U6L3N8|U6L3N8_EIMTE Intracellular protease, putative OS=Eimeria tenella OX=5802 GN=ETH_00008560 PE=4 SV=1	2,3	154.82	0	0	0	0	0	0	289790000	117610000	237640000
AVCDGETFR	9	0	1053.45	U6KM47	>tr|U6KM47|U6KM47_EIMTE Hydroxyacylglutathione hydrolase, putative OS=Eimeria tenella OX=5802 GN=ETH_00029720 PE=3 SV=1	2	133.23	0	64819000	28328000	136410000	99410000	53710000	0	0	0
AVDALQR	7	0	771.424	U6L1T2	>tr|U6L1T2|U6L1T2_EIMTE V-type proton ATPase subunit C OS=Eimeria tenella OX=5802 GN=ETH_00026140 PE=3 SV=1	2	129.29	11048000	127370000	46006000	59559000	39349000	121410000	0	0	0
AVDDACAFAK	10	0	1066.48	U6KYU4	>tr|U6KYU4|U6KYU4_EIMTE TCP-1/cpn60 family chaperonin, putative OS=Eimeria tenella OX=5802 GN=ETH_00034715 PE=3 SV=1	2	74.162	0	123250000	47759000	104340000	133090000	63836000	0	0	0
AVDEMDPETAR	11	0	1232.53	U6KS61	>tr|U6KS61|U6KS61_EIMTE Coatomer alpha subunit, putative OS=Eimeria tenella OX=5802 GN=ETH_00021415 PE=4 SV=1	2	136.48	42290000	53394000	26820000	78372000	88328000	53970000	0	0	0
AVDFSSSGR	9	0	924.43	U6KN41	>tr|U6KN41|U6KN41_EIMTE Uncharacterized protein OS=Eimeria tenella OX=5802 GN=ETH_00026970 PE=4 SV=1	2	96.331	0	44445000	18622000	38382000	47652000	31816000	0	0	0
AVDGAPLCLAAACK	14	0	1415.69	U6KHD6	>tr|U6KHD6|U6KHD6_EIMTE Proteasome subunit alpha type OS=Eimeria tenella OX=5802 GN=ETH_00021820 PE=3 SV=1	2	78.763	0	0	0	0	0	0	285410000	119900000	97854000
AVDIEPTAASR	11	0	1128.58	U6KXX0	>tr|U6KXX0|U6KXX0_EIMTE Uncharacterized protein OS=Eimeria tenella OX=5802 GN=ETH_00024055 PE=4 SV=1	2	96.229	73323000	78694000	38563000	210290000	155740000	83242000	30560000	7804400	0
AVDLHGLESGTSR	13	0	1340.67	U6KYA9	>tr|U6KYA9|U6KYA9_EIMTE Uncharacterized protein OS=Eimeria tenella OX=5802 GN=ETH_00019505 PE=4 SV=1	2,3	142.83	44627000	17234000	18260000	500400000	0	0	7923000	17750000	19178000
AVDLMSR	7	0	790.401	U6KV28	>tr|U6KV28|U6KV28_EIMTE Uncharacterized protein OS=Eimeria tenella OX=5802 GN=ETH_00028445 PE=4 SV=1	2	134.06	0	210660000	80791000	665490000	405530000	105580000	159490000	168450000	17049000
AVDLTRPSSILGMGLGK	17	1	1713.94	H9B971	>tr|H9B971|H9B971_EIMTE Uncharacterized protein OS=Eimeria tenella OX=5802 GN=ETH_00024270 PE=2 SV=1	2,3	82.707	0	0	0	0	0	0	29163000	57160000	17448000
AVDTPQTQDIAVK	13	0	1384.72	U6L2N5	>tr|U6L2N5|U6L2N5_EIMTE Eukaryotic translation initiation factor 2 alpha subunit, putative OS=Eimeria tenella OX=5802 GN=ETH_00031135 PE=4 SV=1	2	92.295	201500000	142350000	94278000	276010000	158870000	42992000	0	0	0
AVDVLPDLADK	11	0	1154.62	U6L402	>tr|U6L402|U6L402_EIMTE Sec1 family domain-containing protein, putative (Fragment) OS=Eimeria tenella OX=5802 GN=ETH_00001170 PE=3 SV=1	2	75.819	30877000	21507000	13134000	47570000	40465000	15800000	0	0	0
AVEADAQQK	9	0	958.472	U6KGY2	>tr|U6KGY2|U6KGY2_EIMTE Uncharacterized protein OS=Eimeria tenella OX=5802 GN=ETH_00012700 PE=4 SV=1	2	80.219	0	0	0	70802000	44199000	14365000	0	0	0
AVEAVAYR	8	0	877.466	U6KU44	>tr|U6KU44|U6KU44_EIMTE Niemann-Pick type C1 disease protein/ patched like cholesterol transporter of the SecD family, 12 transmembrane domain, related, related OS=Eimeria tenella OX=5802 GN=ETH_00029455 PE=4 SV=1	2	154.35	0	0	0	0	19784000	0	0	0	0
AVEFNQTEYEGR	12	0	1441.65	U6KT01	>tr|U6KT01|U6KT01_EIMTE Nucleolar phosphoprotein nucleolin, putative OS=Eimeria tenella OX=5802 GN=ETH_00011635 PE=4 SV=1	2	169.52	78277000	119610000	37928000	325310000	180550000	85276000	0	0	0
AVELENQK	8	0	929.482	U6L748	>tr|U6L748|U6L748_EIMTE Rhoptry protein, putative OS=Eimeria tenella OX=5802 GN=ETH_00028210 PE=4 SV=1	2	101.28	17430000	10503000	0	100790000	23601000	11721000	0	0	0
AVELIGPK	8	0	825.496	U6KWV4	>tr|U6KWV4|U6KWV4_EIMTE Opine dehydrogenase, putative OS=Eimeria tenella OX=5802 GN=ETH_00032295 PE=4 SV=1	2	86.011	15906000	0	0	0	0	0	0	0	0
AVENVNK	7	0	772.408	Q967Y8	>sp|Q967Y8|ENO_EIMTE Enolase OS=Eimeria tenella OX=5802 GN=ENO PE=2 SV=1	2	108.98	466510000	915460000	407680000	1906400000	1251000000	539380000	247760000	675180000	924810000
AVFPSIVGRPK	11	1	1169.69	H9BA70	>tr|H9BA70|H9BA70_EIMTE Actin, putative OS=Eimeria tenella OX=5802 GN=ETH_00009555 PE=2 SV=1	2,3	117.7	0	12488000	11669000	0	0	0	92268000	65996000	77732000
AVGDHLR	7	0	766.409	U6KL82	>tr|U6KL82|U6KL82_EIMTE Haloacid dehalogenase-like hydrolase domain-containing protein, putative OS=Eimeria tenella OX=5802 GN=ETH_00027645 PE=4 SV=1	2	130.05	351450000	127870000	21063000	463110000	0	67938000	0	0	0
AVGISPR	7	0	698.408	U6KK26	>tr|U6KK26|U6KK26_EIMTE 60S ribosomal protein L13 OS=Eimeria tenella OX=5802 GN=ETH_00026515 PE=3 SV=1	2	106.42	0	19148000	11881000	89220000	22025000	0	0	0	0
AVGNIVTGDDR	11	0	1115.56	U6KMU3	>tr|U6KMU3|U6KMU3_EIMTE Importin alpha, putative OS=Eimeria tenella OX=5802 GN=ETH_00026330 PE=4 SV=1	2	93.345	0	174120000	71702000	0	0	71378000	9649700	8035600	4311700
AVGSLPVEK	9	0	898.512	C8TDT9	>tr|C8TDT9|C8TDT9_EIMTE Uncharacterized protein OS=Eimeria tenella OX=5802 GN=e1096f12.tmp0005 PE=4 SV=1	2	74.173	180210000	273970000	70105000	238960000	246150000	69058000	450710000	38655000	14062000
AVGSSASLATEESQTSGGQR	20	0	1921.9	U6KQC1	>tr|U6KQC1|U6KQC1_EIMTE Uncharacterized protein OS=Eimeria tenella OX=5802 GN=ETH_00016425 PE=4 SV=1	2	45.094	0	12423000	6010700	0	15130000	0	0	0	0
AVHVPSGDVLPVSEAAER	18	0	1831.94	U6L9U2	>tr|U6L9U2|U6L9U2_EIMTE Aconitate hydratase OS=Eimeria tenella OX=5802 GN=ETH_00020300 PE=3 SV=1	2,3	75.463	0	0	0	142490000	0	0	100010000	64711000	87248000
AVIAQSFER	9	0	1019.54	U6L9U2	>tr|U6L9U2|U6L9U2_EIMTE Aconitate hydratase OS=Eimeria tenella OX=5802 GN=ETH_00020300 PE=3 SV=1	2	157.91	101450000	58002000	47976000	99269000	20323000	0	11803000	65777000	15840000
AVIEAFNALPK	11	0	1171.66	Q07600	>tr|Q07600|Q07600_EIMTE Transhydrogenase OS=Eimeria tenella OX=5802 GN=7B2 PE=4 SV=1	1,2	95.608	1409900000	1451100000	1321700000	1141900000	1665600000	1274700000	5954900000	5034500000	8859300000
AVLDLLEDKPDGR	13	1	1439.76	U6KKE5	>tr|U6KKE5|U6KKE5_EIMTE Eukaryotic initiation factor 3 subunit 7 OS=Eimeria tenella OX=5802 GN=ETH_00027685 PE=2 SV=1	2,3	141.13	0	0	0	113470000	0	0	0	0	0
AVLEQCIGVMDK	12	0	1361.67	U6KM17	>tr|U6KM17|U6KM17_EIMTE Uncharacterized protein OS=Eimeria tenella OX=5802 GN=ETH_00029545 PE=4 SV=1	2	109.72	105570000	0	0	68149000	0	0	0	0	0
AVLFSDK	7	0	778.423	H9BA02	>tr|H9BA02|H9BA02_EIMTE ADP/ATP carrier, putative OS=Eimeria tenella OX=5802 GN=ETH_00011560 PE=2 SV=1	2	105.95	0	79558000	21517000	129730000	59795000	53438000	0	0	0
AVLMDLEPGTMDSVR	15	0	1632.79	U6KL24	>tr|U6KL24|U6KL24_EIMTE Tubulin beta chain OS=Eimeria tenella OX=5802 GN=ETH_00002520 PE=3 SV=1	2	130.24	0	0	0	86185000	0	0	93750000	194650000	238980000
AVLPVLAGEER	11	0	1152.65	U6L5C1	>tr|U6L5C1|U6L5C1_EIMTE Sybindin-like family domain-containing protein, putative OS=Eimeria tenella OX=5802 GN=ETH_00031225 PE=4 SV=1	2	57.019	0	0	0	6689800	0	0	0	0	0
AVLQIDAAAAGGAAAAAAAAK	21	0	1751.95	U6KYI1	>tr|U6KYI1|U6KYI1_EIMTE Fructose-bisphosphate aldolase OS=Eimeria tenella OX=5802 GN=ETH_00008600 PE=3 SV=1	2,3	116.6	424720000	223870000	336830000	113010000	166350000	141590000	0	0	0
AVLQIDAAAAGGAAAAAAAAKPSPQAVAEVAHGLAR	36	1	3235.74	U6KYI1	>tr|U6KYI1|U6KYI1_EIMTE Fructose-bisphosphate aldolase OS=Eimeria tenella OX=5802 GN=ETH_00008600 PE=3 SV=1	3,4,5	170.6	302700000	810750000	505120000	309650000	600700000	440200000	0	0	0
AVLSTAAR	8	0	787.455	U6L7F9	>tr|U6L7F9|U6L7F9_EIMTE Uncharacterized protein OS=Eimeria tenella OX=5802 GN=ETH_00003485 PE=4 SV=1	2	104.37	0	0	4960700	39805000	0	0	0	0	0
AVMTQLGLDTK	11	0	1175.62	U6KSZ7	>tr|U6KSZ7|U6KSZ7_EIMTE cAMP-dependent protein kinase regulatory subunit, putative OS=Eimeria tenella OX=5802 GN=ETH_00011940 PE=4 SV=1	2	99.215	106800000	0	0	0	0	0	0	0	0
AVNAGGQALDLILANK	16	0	1566.87	A7DZP6	>tr|A7DZP6|A7DZP6_EIMTE Putative rhoptry neck protein OS=Eimeria tenella OX=5802 GN=ropn3 PE=2 SV=1	2,3	77.222	0	0	0	0	0	0	99229000	52144000	135140000
AVPSLTDACR	10	0	1088.53	U6L127	>tr|U6L127|U6L127_EIMTE Glycerol-3-phosphate dehydrogenase [NAD(+)] OS=Eimeria tenella OX=5802 GN=ETH_00034505 PE=3 SV=1	2	79.974	50867000	0	26127000	203760000	0	0	0	0	0
AVPVQVPDTCTR	12	0	1341.67	U6L737	>tr|U6L737|U6L737_EIMTE GPI transamidase subunit PIG-U, putative (Fragment) OS=Eimeria tenella OX=5802 GN=ETH_00033600 PE=4 SV=1	2	114.76	60559000	76523000	73008000	192270000	15585000	0	41622000	88204000	16819000
AVRDECQK	8	1	1004.47	U6KM17	>tr|U6KM17|U6KM17_EIMTE Uncharacterized protein OS=Eimeria tenella OX=5802 GN=ETH_00029545 PE=4 SV=1	2	122.19	0	76411000	0	0	0	97382000	0	0	0
AVRPLIPSNVK	11	1	1192.73	U6KMM2	>tr|U6KMM2|U6KMM2_EIMTE Thioredoxin, putative OS=Eimeria tenella OX=5802 GN=ETH_00002575 PE=4 SV=1	2,3	65.278	0	0	0	0	0	0	27170000	20758000	31261000
AVSAEPNIK	9	0	927.503	U6KLJ0	>tr|U6KLJ0|U6KLJ0_EIMTE Uncharacterized protein OS=Eimeria tenella OX=5802 GN=ETH_00013050 PE=4 SV=1	2	90.601	0	0	0	539430000	0	0	212660000	0	0
AVSDAIR	7	0	730.397	U6L8G0	>tr|U6L8G0|U6L8G0_EIMTE T-complex protein 1 subunit delta OS=Eimeria tenella OX=5802 GN=ETH_00000485 PE=3 SV=1	2	133.47	16880000	22569000	20318000	100490000	54956000	0	0	19515000	18092000
AVSEHSSSSEDYDSSEEHSSSSSSNPTESSDVSSSSTR	38	0	3937.56	U6KVL2	>tr|U6KVL2|U6KVL2_EIMTE Uncharacterized protein OS=Eimeria tenella OX=5802 GN=ETH_00041180 PE=4 SV=1	4	58.49	0	0	0	83713000	52322000	0	0	0	0
AVSFVALYNPK	11	0	1207.66	U6KVK9	>tr|U6KVK9|U6KVK9_EIMTE SAG family member OS=Eimeria tenella OX=5802 GN=ETH_00010865 PE=4 SV=1	2	61.815	0	0	0	0	0	0	8585900	0	0
AVSPILEGR	9	0	940.534	U6KUR9	>tr|U6KUR9|U6KUR9_EIMTE ATP-dependent helicase, putaive, putative OS=Eimeria tenella OX=5802 GN=ETH_00022480 PE=3 SV=1	2	85.862	0	65260000	0	121750000	15286000	0	0	0	0
AVTDKPSLIEIK	12	1	1312.76	U6KUY8	>tr|U6KUY8|U6KUY8_EIMTE Transketolase OS=Eimeria tenella OX=5802 GN=ETH_00010025 PE=3 SV=1	2,3	91.961	0	0	0	0	0	0	84516000	122460000	112030000
AVTPALK	7	0	698.433	U6L1N2	>tr|U6L1N2|U6L1N2_EIMTE Uncharacterized protein OS=Eimeria tenella OX=5802 GN=ETH_00004435 PE=4 SV=1	2	95.62	0	0	64583000	160150000	0	0	11391000	181160000	488130000
AVVAQQAGDPR	11	0	1110.58	U6KRW6	>tr|U6KRW6|U6KRW6_EIMTE Uncharacterized protein (Fragment) OS=Eimeria tenella OX=5802 GN=ETH_00041435 PE=4 SV=1	2	85.958	0	39601000	16442000	54812000	50627000	20223000	0	0	0
AVVEMLEK	8	0	917.489	U6KSW7	>tr|U6KSW7|U6KSW7_EIMTE Citrate synthase OS=Eimeria tenella OX=5802 GN=ETH_00000665 PE=3 SV=1	2	71.223	0	0	2822300	0	0	0	0	0	0
AVVQQHK	7	0	808.456	Q967Y7	>sp|Q967Y7|RLA0_EIMTE 60S acidic ribosomal protein P0 OS=Eimeria tenella OX=5802 PE=2 SV=1	2	101.52	0	0	3150100	0	476990000	0	0	0	0
AVVSFDEPTEAQMEAYK	17	0	1913.87	U6KZW5	>tr|U6KZW5|U6KZW5_EIMTE Long chain acyl-CoA synthetase, putative OS=Eimeria tenella OX=5802 GN=ETH_00022465 PE=4 SV=1	2	51.888	46250000	0	44458000	0	0	0	0	0	0
AVVWTSK	7	0	789.438	H9B971	>tr|H9B971|H9B971_EIMTE Uncharacterized protein OS=Eimeria tenella OX=5802 GN=ETH_00024270 PE=2 SV=1	2	116.54	78648000	0	85352000	0	0	0	187850000	13492000	7595300
AVYDDMQQVGK	11	0	1252.58	U6KY42	>tr|U6KY42|U6KY42_EIMTE Long-chain fatty acid CoA ligase, putative OS=Eimeria tenella OX=5802 GN=ETH_00011645 PE=4 SV=1	2	69.01	65058000	0	40462000	94020000	100110000	0	0	0	0
AVYVHQQQQQEEAR	14	0	1712.82	U6KP22	>tr|U6KP22|U6KP22_EIMTE ABC transporter, putative OS=Eimeria tenella OX=5802 GN=ETH_00030340 PE=4 SV=1	2	53.754	15587000	0	0	0	0	0	0	0	0
AWEVDTLR	8	0	988.498	U6KS61	>tr|U6KS61|U6KS61_EIMTE Coatomer alpha subunit, putative OS=Eimeria tenella OX=5802 GN=ETH_00021415 PE=4 SV=1	2	83.265	22991000	0	0	0	0	0	0	0	0
AWGMWGDR	8	0	977.418	U6L9H8	>tr|U6L9H8|U6L9H8_EIMTE Uncharacterized protein OS=Eimeria tenella OX=5802 GN=ETH_00023355 PE=4 SV=1	2	98.458	20886000	28288000	15181000	8560200	6124600	7306600	0	0	0
AWLATDR	7	0	831.424	U6KHM1	>tr|U6KHM1|U6KHM1_EIMTE Phosphoglucomutase, putative OS=Eimeria tenella OX=5802 GN=ETH_00002590 PE=4 SV=1	2	122.79	0	41786000	0	65419000	15401000	0	0	0	0
AYAVPPPPLDPEDK	14	0	1507.76	U6L3D6	>tr|U6L3D6|U6L3D6_EIMTE Phosphoglycerate mutase OS=Eimeria tenella OX=5802 GN=ETH_00039380 PE=3 SV=1	2	69.716	0	0	0	412800000	16824000	0	0	0	0
AYAVPPPPLDPEDKR	15	1	1663.86	U6L3D6	>tr|U6L3D6|U6L3D6_EIMTE Phosphoglycerate mutase OS=Eimeria tenella OX=5802 GN=ETH_00039380 PE=3 SV=1	2,3	103.21	0	8251900	54157000	247680000	11398000	0	276720000	202020000	238000000
AYCNSAMYAR	10	0	1205.5	A0A089WZ60	>tr|A0A089WZ60|A0A089WZ60_EIMTE Microneme protein 3 (Fragment) OS=Eimeria tenella OX=5802 GN=mic-3 PE=4 SV=1	2	166.16	666570000	710630000	596450000	143820000	0	120580000	3326400000	147210000	100560000
AYCTIEEPTNSK	12	0	1411.63	U6L2X2	>tr|U6L2X2|U6L2X2_EIMTE 26S proteasome regulatory subunit, putative OS=Eimeria tenella OX=5802 GN=ETH_00016860 PE=4 SV=1	2	138.75	0	123030000	74247000	185130000	198840000	127200000	66284000	3179800	1639600
AYDNSDIAEFVR	12	0	1398.64	U6KRE2	>tr|U6KRE2|U6KRE2_EIMTE Armadillo/beta-catenin-like repeat-containing protein, putative OS=Eimeria tenella OX=5802 GN=ETH_00027380 PE=4 SV=1	2	74.46	0	0	0	68527000	0	0	0	0	0
AYEGEWR	7	0	909.398	U6L3J2	>tr|U6L3J2|U6L3J2_EIMTE MORN repeat-containing protein, putative OS=Eimeria tenella OX=5802 GN=ETH_00033095 PE=4 SV=1	2	97.602	0	0	5416300	88972000	91302000	25151000	0	0	0
AYEVLSDPEK	10	0	1149.56	U6KWS7	>tr|U6KWS7|U6KWS7_EIMTE DnaJ domain-containing protein, putative OS=Eimeria tenella OX=5802 GN=ETH_00006810 PE=3 SV=1	2	97.456	0	19686000	7496000	0	62355000	47104000	0	0	0
AYEVLSDPEKK	11	1	1277.65	U6KWS7	>tr|U6KWS7|U6KWS7_EIMTE DnaJ domain-containing protein, putative OS=Eimeria tenella OX=5802 GN=ETH_00006810 PE=3 SV=1	2,3	124.1	209870000	116780000	52595000	356820000	89771000	17533000	5045100	8199500	0
AYIPGTK	7	0	748.412	U6L432	>tr|U6L432|U6L432_EIMTE Cytochrome c, putative OS=Eimeria tenella OX=5802 GN=ETH_00013445 PE=3 SV=1	2	104.45	0	0	0	16630000	0	0	0	0	0
AYIWESTADAK	11	0	1253.59	U6L493	>tr|U6L493|U6L493_EIMTE Heat shock protein 90, putative OS=Eimeria tenella OX=5802 GN=ETH_00009330 PE=4 SV=1	2	103.34	0	60623000	310930000	418420000	44724000	0	24136000	15651000	26830000
AYQALTDEVAK	11	0	1207.61	U6KUY4	>tr|U6KUY4|U6KUY4_EIMTE DnaJ domain-containing protein, putative OS=Eimeria tenella OX=5802 GN=ETH_00015375 PE=4 SV=1	2	96.229	97456000	68720000	19084000	179210000	106710000	15996000	0	17817000	0
AYSPELLVYPILPCR	15	0	1789.94	U6KUV2	>tr|U6KUV2|U6KUV2_EIMTE ATP-dependent (S)-NAD(P)H-hydrate dehydratase OS=Eimeria tenella OX=5802 GN=ETH_00001335 PE=3 SV=1	2	41.621	0	0	0	0	0	0	0	0	13556000
AYSSDLSFVEK	11	0	1244.59	U6KY19	>tr|U6KY19|U6KY19_EIMTE UMP-CMP kinase, putative OS=Eimeria tenella OX=5802 GN=ETH_00004340 PE=3 SV=1	2	83.182	28194000	0	10581000	197190000	0	0	61910000	16194000	7389300
AYTEEPPPEGVER	13	0	1472.68	U6KRA5	>tr|U6KRA5|U6KRA5_EIMTE Galactosyltransferase, related, related OS=Eimeria tenella OX=5802 GN=ETH_00019635 PE=4 SV=1	2	103.44	0	27967000	23624000	41276000	62564000	51491000	0	0	0
AYTPEEKPR	9	1	1089.55	U6KUY4	>tr|U6KUY4|U6KUY4_EIMTE DnaJ domain-containing protein, putative OS=Eimeria tenella OX=5802 GN=ETH_00015375 PE=4 SV=1	2,3	124.23	63836000	47199000	17655000	104550000	60459000	83866000	0	0	0
AYTQVVQR	8	0	963.514	H9B970	>tr|H9B970|H9B970_EIMTE Membrane skeletal protein IMC1, putative OS=Eimeria tenella OX=5802 GN=ETH_00015470 PE=2 SV=1	2	102.71	0	0	0	0	0	0	0	0	0
AYTSTANK	8	0	854.413	U6KXH4	>tr|U6KXH4|U6KXH4_EIMTE Uncharacterized protein OS=Eimeria tenella OX=5802 GN=ETH_00002865 PE=4 SV=1	2	96.19	0	18278000	0	63779000	32551000	21653000	0	0	0
AYVDNLNALVK	11	0	1218.66	U6KZ13	>tr|U6KZ13|U6KZ13_EIMTE Superoxide dismutase OS=Eimeria tenella OX=5802 GN=ETH_00022520 PE=3 SV=1	2	98.943	0	0	0	0	0	0	231310000	525890000	462960000
CADLNNTATK	10	0	1106.5	U6KUY7	>tr|U6KUY7|U6KUY7_EIMTE Cytosol aminopeptidase, putative OS=Eimeria tenella OX=5802 GN=ETH_00012380 PE=3 SV=1	2	128.03	218410000	347360000	162520000	541510000	497710000	389910000	0	0	0
CADPAAEFQR	10	0	1163.5	U6KXH4	>tr|U6KXH4|U6KXH4_EIMTE Uncharacterized protein OS=Eimeria tenella OX=5802 GN=ETH_00002865 PE=4 SV=1	2	121.83	74256000	57580000	55575000	212890000	77136000	67373000	0	0	0
CAEMSYLTTAAGSSYR	16	0	1766.76	F8V414	>tr|F8V414|F8V414_EIMTE Apical membrane antigen-1 OS=Eimeria tenella OX=5802 GN=AMA1 PE=2 SV=1	2	97.836	0	11061000	11720000	0	0	0	0	0	0
CAGSNIIPASTGAAK	15	0	1416.7	E3VWM6	>tr|E3VWM6|E3VWM6_EIMTE Glyceraldehyde-3-phosphate dehydrogenase OS=Eimeria tenella OX=5802 GN=ETH_00008865 PE=2 SV=1	2	132.65	1102900000	994370000	791080000	2922900000	1337700000	1035100000	1241300000	386030000	86438000
CAICTSSAGK	10	0	1053.46	U6KUP1	>tr|U6KUP1|U6KUP1_EIMTE Interferon gamma-inducible protein 30, putative OS=Eimeria tenella OX=5802 GN=ETH_00010490 PE=4 SV=1	2	111.06	0	94366000	44659000	86794000	150160000	93668000	0	0	0
CAICTSSAGKEESLK	15	1	1639.75	U6KUP1	>tr|U6KUP1|U6KUP1_EIMTE Interferon gamma-inducible protein 30, putative OS=Eimeria tenella OX=5802 GN=ETH_00010490 PE=4 SV=1	2,3	113.53	380700000	61410000	43042000	911680000	111490000	0	0	0	0
CAMAAPVR	8	0	874.415	U6KVR2	>tr|U6KVR2|U6KVR2_EIMTE Uncharacterized protein OS=Eimeria tenella OX=5802 GN=ETH_00014480 PE=4 SV=1	2	91.906	0	17653000	0	69475000	41762000	19597000	0	0	0
CASTDPAGVSVHQK	14	0	1455.68	C8TDS8	>tr|C8TDS8|C8TDS8_EIMTE Uncharacterized protein OS=Eimeria tenella OX=5802 GN=eimer2200f10.tmp0021 PE=4 SV=1	2	50.088	22063000	0	0	0	0	0	0	0	0
CATITPDAAR	10	0	1074.51	H9BA08	>tr|H9BA08|H9BA08_EIMTE Uncharacterized protein OS=Eimeria tenella OX=5802 PE=2 SV=1	2	107.83	0	42049000	28056000	60775000	60325000	33077000	0	0	0
CATITPDEER	10	0	1190.52	U6L4Y5	>tr|U6L4Y5|U6L4Y5_EIMTE Isocitrate dehydrogenase [NADP] cytoplasmic, related (Fragment) OS=Eimeria tenella OX=5802 GN=ETH_00005540 PE=4 SV=1	2	170.99	289050000	426210000	175600000	652540000	760440000	350220000	210120000	27881000	101030000
CAVQSGSSK	9	0	922.418	U6KUP6	>tr|U6KUP6|U6KUP6_EIMTE Myosin A, putative OS=Eimeria tenella OX=5802 GN=ETH_00021495 PE=3 SV=1	2	113.62	92059000	168670000	118800000	170710000	478480000	199850000	0	84201000	106840000
CCSSSSSR	8	0	929.333	U6KXG8	>tr|U6KXG8|U6KXG8_EIMTE Phosphate carrier protein, putative OS=Eimeria tenella OX=5802 GN=ETH_00002840 PE=3 SV=1	2	127.46	0	0	0	0	0	0	0	0	0
CCVVPNLAAEEAQR	14	0	1615.74	U6L206	>tr|U6L206|U6L206_EIMTE Peroxidoxin 2, putative OS=Eimeria tenella OX=5802 GN=ETH_00032305 PE=4 SV=1	2	106.32	145040000	101180000	55518000	232380000	28107000	0	71432000	63064000	66132000
CDLGSLEAR	9	0	1019.47	U6KTA2	>tr|U6KTA2|U6KTA2_EIMTE Uncharacterized protein OS=Eimeria tenella OX=5802 GN=ETH_00012250 PE=4 SV=1	2	73.067	0	0	0	0	0	0	0	0	0
CDQEFKEPMVEEPSDP	16	1	1935.79	U6KU66	>tr|U6KU66|U6KU66_EIMTE Heat shock protein, putative OS=Eimeria tenella OX=5802 GN=ETH_00010625 PE=3 SV=1	2	58.817	0	0	0	172720000	27113000	0	0	0	0
CDVFINR	7	0	922.433	U6KT02	>tr|U6KT02|U6KT02_EIMTE TCP-1/cpn60 family chaperonin, putative OS=Eimeria tenella OX=5802 GN=ETH_00011965 PE=4 SV=1	2	110.61	39354000	0	13169000	55106000	20763000	0	0	0	0
CEALGLQQQQQQLK	14	0	1670.84	U6L6L9	>tr|U6L6L9|U6L6L9_EIMTE Aspartyl-tRNA synthetase, putative (Fragment) OS=Eimeria tenella OX=5802 GN=ETH_00040380 PE=4 SV=1	2	94.191	0	0	0	0	0	0	0	0	0
CECIQGFR	8	0	1068.45	U6KPE0	>tr|U6KPE0|U6KPE0_EIMTE Microneme protein 7, putative OS=Eimeria tenella OX=5802 GN=ETH_00007985 PE=4 SV=1	2	113.89	34348000	0	0	38902000	0	0	0	0	0
CEDGSEFLLPR	11	0	1321.6	U6L9N3	>tr|U6L9N3|U6L9N3_EIMTE Uncharacterized protein OS=Eimeria tenella OX=5802 GN=ETH_00034240 PE=4 SV=1	2	151.15	61391000	25026000	16752000	74352000	47885000	11796000	0	0	0
CEENTQIPVAAQR	13	0	1514.71	U6KXU5	>tr|U6KXU5|U6KXU5_EIMTE Transmembrane domain-containing protein, putative OS=Eimeria tenella OX=5802 GN=ETH_00009935 PE=4 SV=1	2	96.745	0	86032000	0	0	107380000	0	0	0	0
CEFEAEVVR	9	0	1137.51	U6KP27	>tr|U6KP27|U6KP27_EIMTE KH domain-containing protein, putative OS=Eimeria tenella OX=5802 GN=ETH_00030365 PE=4 SV=1	2	101.65	47251000	40375000	5470000	192800000	100260000	31614000	0	0	0
CEGPLPK	7	0	799.39	G1EN37	>tr|G1EN37|G1EN37_EIMTE Cathepsin B OS=Eimeria tenella OX=5802 GN=catB PE=2 SV=1	2	107.67	111340000	186230000	121410000	511750000	352200000	150050000	0	0	0
CELLGGGR	8	0	860.417	U6KUE1	>tr|U6KUE1|U6KUE1_EIMTE Hexokinase, putative OS=Eimeria tenella OX=5802 GN=ETH_00009955 PE=3 SV=1	2	129.68	89583000	107720000	24962000	83859000	114730000	10378000	22083000	0	0
CERPPPDEVLR	11	1	1366.67	U6KXX5	>tr|U6KXX5|U6KXX5_EIMTE Alpha-1,4 glucan phosphorylase OS=Eimeria tenella OX=5802 GN=ETH_00024080 PE=3 SV=1	2,3	192.68	524280000	363510000	333520000	888670000	191470000	191860000	43462000	65704000	38530000
CETEKESDNLQR	12	1	1507.66	U6KV23	>tr|U6KV23|U6KV23_EIMTE Uncharacterized protein OS=Eimeria tenella OX=5802 GN=ETH_00028420 PE=4 SV=1	2	165.66	0	0	0	55239000	25323000	14168000	0	0	0
CEVEYVYR	8	0	1116.49	U6KHY5	>tr|U6KHY5|U6KHY5_EIMTE Proteophosphoglycan ppg1, related, related OS=Eimeria tenella OX=5802 GN=ETH_00012500 PE=4 SV=1	2	148.38	341620000	462230000	321800000	856080000	681690000	468230000	0	0	0
CEVMESCGR	9	0	1126.42	Q9U966	>tr|Q9U966|Q9U966_EIMTE Micronemal protein MIC4, related OS=Eimeria tenella OX=5802 GN=mic-5 PE=1 SV=1	2	189.13	1038000000	1406800000	883860000	1673300000	1260300000	964450000	245900000	142900000	467300000
CGAFGEWTACGDPSEGLR	18	0	1968.81	U6L098	>tr|U6L098|U6L098_EIMTE Microneme protein 4 OS=Eimeria tenella OX=5802 GN=ETH_00024085 PE=4 SV=1	2	56.851	0	0	0	80617000	68802000	42060000	28471000	31888000	28938000
CGCDIGAEHNENACPICR	18	0	2131.83	U6L0C7	>tr|U6L0C7|U6L0C7_EIMTE Uncharacterized protein OS=Eimeria tenella OX=5802 GN=ETH_00011025 PE=4 SV=1	3	76.391	23604000	7427600	0	0	19442000	0	0	0	0
CGDFGDWSPPLAGDCVPGTTHTR	23	0	2502.07	U6L098	>tr|U6L098|U6L098_EIMTE Microneme protein 4 OS=Eimeria tenella OX=5802 GN=ETH_00024085 PE=4 SV=1	3	51.234	0	0	0	0	0	0	45957000	0	24005000
CGDKVPADCR	10	1	1176.5	U6KNV2	>tr|U6KNV2|U6KNV2_EIMTE Calcium-transporting ATPase, putative OS=Eimeria tenella OX=5802 GN=ETH_00002655 PE=3 SV=1	2	59.426	0	0	0	0	14837000	0	0	0	0
CGINYQPPTVVPGGDLAK	18	0	1884.94	U6KWP4	>tr|U6KWP4|U6KWP4_EIMTE Tubulin alpha chain OS=Eimeria tenella OX=5802 GN=ETH_00033310 PE=3 SV=1	2	64.275	132930000	80401000	85153000	0	0	0	56384000	50685000	48337000
CGLFEVR	7	0	879.427	U6KT45	>tr|U6KT45|U6KT45_EIMTE TCP-1/cpn60 family chaperonin, putative OS=Eimeria tenella OX=5802 GN=ETH_00014910 PE=3 SV=1	2	135.35	30475000	7635300	0	36617000	0	0	0	0	0
CGPVAATHTTR	11	0	1169.56	U6KHV0	>tr|U6KHV0|U6KHV0_EIMTE Rab2 gtpase, putative OS=Eimeria tenella OX=5802 GN=ETH_00001620 PE=4 SV=1	2	66.267	0	12490000	0	15553000	16749000	0	0	0	0
CGVISPR	7	0	787.401	U6KSI2	>tr|U6KSI2|U6KSI2_EIMTE 40S ribosomal protein S15A, putative OS=Eimeria tenella OX=5802 GN=ETH_00018945 PE=4 SV=1	2	107.43	0	77653000	0	126980000	67263000	59411000	0	0	0
CGVYAEAR	8	0	924.412	U6KS58	>tr|U6KS58|U6KS58_EIMTE Phosphoglucan, water dikinase protein, putative (Fragment) OS=Eimeria tenella OX=5802 GN=ETH_00008190 PE=4 SV=1	2	87.696	18789000	0	0	0	0	0	0	0	0
CHDGLLLLYVASDGDVSLK	19	0	2074.04	U6KY86	>tr|U6KY86|U6KY86_EIMTE Zinc finger DHHC domain-containing protein, putative OS=Eimeria tenella OX=5802 GN=ETH_00014680 PE=4 SV=1	2,3	98.165	0	47118000	57066000	59308000	107000000	87012000	0	0	0
CHHSSNSGR	9	0	1040.42	H9BA10	>tr|H9BA10|H9BA10_EIMTE Palmitoyltransferase OS=Eimeria tenella OX=5802 GN=ETH_00032190 PE=2 SV=1	2	155.07	282320000	0	1105100000	181090000	1100400000	672490000	0	0	0
CIDCNTK	7	0	909.368	U6L1X1	>tr|U6L1X1|U6L1X1_EIMTE Secreted protein with signal peptide and 12 KAZAL repeats and a mucin-like stretch of threonines, related OS=Eimeria tenella OX=5802 GN=ETH_00006770 PE=4 SV=1	2	134.06	0	48364000	51171000	61243000	42935000	54086000	0	41481000	48042000
CIESTVPEQK	10	0	1189.56	U6KYI2	>tr|U6KYI2|U6KYI2_EIMTE Sushi domain-containing protein / SCR repeat-containing protein, putative OS=Eimeria tenella OX=5802 GN=ETH_00019935 PE=4 SV=1	2	60.102	0	16253000	7992900	20416000	0	16930000	0	0	0
CIEVVKEEK	9	1	1132.58	A5JNY6	>tr|A5JNY6|A5JNY6_EIMTE Uncharacterized protein OS=Eimeria tenella OX=5802 PE=2 SV=1	2	101.46	0	0	0	98109000	0	0	0	0	0
CLAAAATK	8	0	804.416	U6KR77	>tr|U6KR77|U6KR77_EIMTE CMGC kinase, GSK family TgPK3, putative OS=Eimeria tenella OX=5802 GN=ETH_00028715 PE=3 SV=1	2	81.642	0	113330000	0	246000000	169070000	51997000	0	0	0
CLADIESSAQSELR	14	0	1577.74	U6KH06	>tr|U6KH06|U6KH06_EIMTE 40S ribosomal protein S7 OS=Eimeria tenella OX=5802 GN=ETH_00022975 PE=3 SV=1	2	134.21	0	0	0	423620000	3152900	0	0	0	0
CLELTELK	8	0	1004.52	U6L3J3	>tr|U6L3J3|U6L3J3_EIMTE P-type Ca(2+)-ATPase, putative OS=Eimeria tenella OX=5802 GN=ETH_00006965 PE=3 SV=1	2	102.51	33984000	0	0	42929000	0	0	48983000	0	0
CLEMFAEIEEK	11	0	1397.62	U6L0T2	>tr|U6L0T2|U6L0T2_EIMTE Heat shock protein 90 OS=Eimeria tenella OX=5802 GN=ETH_00007385 PE=3 SV=1	2	51.286	0	0	0	9079700	0	0	0	0	0
CLETGELVAIK	11	0	1231.65	U6KR77	>tr|U6KR77|U6KR77_EIMTE CMGC kinase, GSK family TgPK3, putative OS=Eimeria tenella OX=5802 GN=ETH_00028715 PE=3 SV=1	2	65.5	0	0	0	39911000	7410200	0	0	0	0
CLGACNSSCTLR	12	0	1397.59	U6KXH4	>tr|U6KXH4|U6KXH4_EIMTE Uncharacterized protein OS=Eimeria tenella OX=5802 GN=ETH_00002865 PE=4 SV=1	2	128.67	0	9063100	0	88479000	0	0	13694000	0	0
CLTVAITDGAEPSNEGR	17	0	1788.83	U6KYH6	>tr|U6KYH6|U6KYH6_EIMTE Alanine--tRNA ligase OS=Eimeria tenella OX=5802 GN=ETH_00031515 PE=3 SV=1	2	67.605	7847800	0	0	17702000	0	0	0	0	0
CLVGEPHGHK	10	0	1132.54	A5JNY6	>tr|A5JNY6|A5JNY6_EIMTE Uncharacterized protein OS=Eimeria tenella OX=5802 PE=2 SV=1	2	52.79	0	0	0	0	0	13643000	0	0	0
CNAWGSCAAPIDPETQK	17	0	1903.82	U6KVY5	>tr|U6KVY5|U6KVY5_EIMTE Very long-chain acyl-CoA synthetase, putative OS=Eimeria tenella OX=5802 GN=ETH_00019675 PE=4 SV=1	2	73.802	0	4378900	0	130080000	0	0	0	0	0
CNDPSLAVK	9	0	1002.48	U6KM17	>tr|U6KM17|U6KM17_EIMTE Uncharacterized protein OS=Eimeria tenella OX=5802 GN=ETH_00029545 PE=4 SV=1	2	63.426	48897000	0	0	0	0	0	0	0	0
CNEDLEER	8	0	1063.42	U6L4S8	>tr|U6L4S8|U6L4S8_EIMTE Microneme protein MIC3, putative OS=Eimeria tenella OX=5802 GN=ETH_00017540 PE=4 SV=1	2	73.985	0	0	0	0	0	0	13516000	0	14580000
CNGTEGAVDTFSDK	14	0	1499.62	U6KW34	>tr|U6KW34|U6KW34_EIMTE Uncharacterized protein OS=Eimeria tenella OX=5802 GN=ETH_00019955 PE=4 SV=1	2	49.188	0	7230400	0	0	23791000	6898900	0	0	0
CNSEETDASCGAR	13	0	1455.54	U6L804	>tr|U6L804|U6L804_EIMTE Glycogen debranching enzyme, putative (Fragment) OS=Eimeria tenella OX=5802 GN=ETH_00034230 PE=4 SV=1	2	166.04	0	57931000	38000000	104450000	81747000	97222000	0	0	0
CNSGYSGPACEK	12	0	1328.51	U6L1T3	>tr|U6L1T3|U6L1T3_EIMTE EGF-like domain-containing protein, putative OS=Eimeria tenella OX=5802 GN=ETH_00013620 PE=4 SV=1	2	82.85	0	42315000	34801000	189930000	141430000	135260000	0	0	0
CNVAGKPVITATQMLESMTK	20	1	2178.08	U6KYP2	>tr|U6KYP2|U6KYP2_EIMTE Pyruvate kinase OS=Eimeria tenella OX=5802 GN=ETH_00011145 PE=3 SV=1	3	63.998	0	0	0	0	0	0	6483900	44491000	10823000
CPACFSGSNCETR	13	0	1544.58	U6L1T3	>tr|U6L1T3|U6L1T3_EIMTE EGF-like domain-containing protein, putative OS=Eimeria tenella OX=5802 GN=ETH_00013620 PE=4 SV=1	2	141.58	76206000	67844000	35589000	210370000	169280000	44001000	14478000	0	0
CPACFTGDHCETK	13	0	1581.6	U6L1T3	>tr|U6L1T3|U6L1T3_EIMTE EGF-like domain-containing protein, putative OS=Eimeria tenella OX=5802 GN=ETH_00013620 PE=4 SV=1	2	58.487	0	17144000	0	0	37739000	0	0	0	0
CPASQLFITEQLQDAAQHAK	20	0	2255.1	U6KUP1	>tr|U6KUP1|U6KUP1_EIMTE Interferon gamma-inducible protein 30, putative OS=Eimeria tenella OX=5802 GN=ETH_00010490 PE=4 SV=1	3	64.2	0	0	0	0	0	0	26943000	20620000	0
CPEALFQPSFLGK	13	0	1492.74	H9BA70	>tr|H9BA70|H9BA70_EIMTE Actin, putative OS=Eimeria tenella OX=5802 GN=ETH_00009555 PE=2 SV=1	2	132.79	215390000	191270000	165570000	87599000	83665000	82362000	61442000	0	0
CPFTGNVSIR	10	0	1149.56	U6KP70	>tr|U6KP70|U6KP70_EIMTE 40S ribosomal protein S11, putative OS=Eimeria tenella OX=5802 GN=ETH_00024795 PE=3 SV=1	2	80.763	0	30666000	33164000	0	0	0	0	0	0
CPPEALLEAGQCVR	14	0	1598.75	U6KV65	>tr|U6KV65|U6KV65_EIMTE Oocyst wall protein, putative OS=Eimeria tenella OX=5802 GN=ETH_00012470 PE=4 SV=1	2	77.912	0	0	18005000	14363000	0	0	0	0	0
CQDIDECAGEHGCPAHSTCVNTAGSFECK	29	0	3296.27	U6L098	>tr|U6L098|U6L098_EIMTE Microneme protein 4 OS=Eimeria tenella OX=5802 GN=ETH_00024085 PE=4 SV=1	3	32.164	0	0	0	96791000	0	0	0	0	0
CQESLNTNVNR	11	0	1333.6	U6KK26	>tr|U6KK26|U6KK26_EIMTE 60S ribosomal protein L13 OS=Eimeria tenella OX=5802 GN=ETH_00026515 PE=3 SV=1	2	166.97	145940000	131030000	53524000	85650000	48396000	0	0	0	0
CQSELADIAK	10	0	1133.54	Q07600	>tr|Q07600|Q07600_EIMTE Transhydrogenase OS=Eimeria tenella OX=5802 GN=7B2 PE=4 SV=1	1,2	161.27	5707600000	4597500000	2407000000	8241000000	3901500000	2835600000	781000000	2115500000	642950000
CSDTTEAPAPVFR	13	0	1449.66	U6L0J6	>tr|U6L0J6|U6L0J6_EIMTE Lysine decarboxylase, putative OS=Eimeria tenella OX=5802 GN=ETH_00004110 PE=4 SV=1	2	195.68	0	64597000	55959000	235170000	182040000	67676000	14040000	0	0
CSLFADDAALRPTK	14	1	1563.77	Q9U966	>tr|Q9U966|Q9U966_EIMTE Micronemal protein MIC4, related OS=Eimeria tenella OX=5802 GN=mic-5 PE=1 SV=1	2,3	151.66	0	0	0	153350000	3682100	0	189120000	176270000	47948000
CSNLYSETELTK	12	0	1443.66	U6KUQ1	>tr|U6KUQ1|U6KUQ1_EIMTE Uncharacterized protein OS=Eimeria tenella OX=5802 GN=ETH_00026335 PE=4 SV=1	2	55.291	0	0	11498000	0	51365000	5494600	0	0	0
CSQIMGR	7	0	850.379	U6KNU0	>tr|U6KNU0|U6KNU0_EIMTE Tyrosyl-tRNA synthetase, putative OS=Eimeria tenella OX=5802 GN=ETH_00003650 PE=3 SV=1	2	110.63	0	22263000	0	0	34266000	23626000	0	0	0
CSQISSAINLEAR	13	0	1447.71	U6KMV0	>tr|U6KMV0|U6KMV0_EIMTE Uncharacterized protein (Fragment) OS=Eimeria tenella OX=5802 GN=ETH_00035195 PE=4 SV=1	2	79.633	0	0	0	0	0	0	0	0	0
CSSSFFR	7	0	889.375	H9B9S3	>tr|H9B9S3|H9B9S3_EIMTE Uncharacterized protein OS=Eimeria tenella OX=5802 PE=2 SV=1	2	121.29	0	0	0	126510000	22303000	0	0	0	0
CSSYTFNLR	9	0	1146.51	U6KP36	>tr|U6KP36|U6KP36_EIMTE Uncharacterized protein OS=Eimeria tenella OX=5802 GN=ETH_00034060 PE=4 SV=1	2	107.15	0	0	0	0	0	0	0	14671000	0
CSVGTLR	7	0	791.396	U6KPG4	>tr|U6KPG4|U6KPG4_EIMTE Saccharopine dehydrogenase, putative OS=Eimeria tenella OX=5802 GN=ETH_00009690 PE=4 SV=1	2	124.34	0	121840000	42919000	464270000	165160000	84338000	113930000	16687000	85812000
CTAAANNSLR	10	0	1076.5	U6KYS3	>tr|U6KYS3|U6KYS3_EIMTE Cation-transporting ATPase, putative OS=Eimeria tenella OX=5802 GN=ETH_00038625 PE=4 SV=1	2	130.98	14850000	0	0	60327000	55988000	33125000	0	0	0
CTFQPQENAECVGQER	16	0	1951.82	U6KTQ0	>tr|U6KTQ0|U6KTQ0_EIMTE Leucine carboxyl methyltransferase, putative OS=Eimeria tenella OX=5802 GN=ETH_00024735 PE=4 SV=1	2	61.732	0	0	0	14135000	20103000	0	0	0	0
CTLPSALESQQLR	13	0	1501.76	U6KHR5	>tr|U6KHR5|U6KHR5_EIMTE Probable ATP-dependent 6-phosphofructokinase OS=Eimeria tenella OX=5802 GN=ETH_00027640 PE=3 SV=1	2	60.157	0	0	0	0	0	0	0	0	0
CTLQVDLTGDAGNHIEAPNVSTIEQCR	27	0	2997.39	Q9U966	>tr|Q9U966|Q9U966_EIMTE Micronemal protein MIC4, related OS=Eimeria tenella OX=5802 GN=mic-5 PE=1 SV=1	3	75.71	53421000	0	0	0	0	0	0	0	0
CTNFTSWLNK	10	0	1269.58	Q9U966	>tr|Q9U966|Q9U966_EIMTE Micronemal protein MIC4, related OS=Eimeria tenella OX=5802 GN=mic-5 PE=1 SV=1	2	112.85	81730000	56920000	68528000	32185000	28965000	17489000	13976000	8126200	10835000
CTVQVSYEDFPQEE	14	0	1729.71	U6KKD2	>tr|U6KKD2|U6KKD2_EIMTE Uncharacterized protein OS=Eimeria tenella OX=5802 GN=ETH_00012705 PE=4 SV=1	2	52.071	0	0	0	67742000	67011000	41749000	0	0	0
CTYAGENFR	9	0	1116.47	Q967Y8	>sp|Q967Y8|ENO_EIMTE Enolase OS=Eimeria tenella OX=5802 GN=ENO PE=2 SV=1	2	175.51	992030000	689540000	361820000	1251300000	853150000	262690000	417830000	45165000	22632000
CTYLGYEGR	9	0	1117.49	U6L3G0	>tr|U6L3G0|U6L3G0_EIMTE Pyrophosphate--fructose 6-phosphate 1-phosphotransferase OS=Eimeria tenella OX=5802 GN=ETH_00003915 PE=3 SV=1	2	142.92	87249000	0	0	0	0	0	0	0	0
CVALPLK	7	0	799.463	U6L098	>tr|U6L098|U6L098_EIMTE Microneme protein 4 OS=Eimeria tenella OX=5802 GN=ETH_00024085 PE=4 SV=1	2	92.692	0	0	0	0	0	0	130610000	0	55720000
CVALPLKVEVK	11	1	1254.74	U6L098	>tr|U6L098|U6L098_EIMTE Microneme protein 4 OS=Eimeria tenella OX=5802 GN=ETH_00024085 PE=4 SV=1	2,3	58.172	0	0	0	0	0	0	30659000	14025000	23992000
CVCDAGYDGAGTHESPCVDIDECSK	25	0	2801.07	U6L098	>tr|U6L098|U6L098_EIMTE Microneme protein 4 OS=Eimeria tenella OX=5802 GN=ETH_00024085 PE=4 SV=1	2,3	114.88	218500000	133280000	90605000	2922000000	1336500000	305410000	0	0	0
CVDEYVSYPFGVAIVQELPYGVDANTFATELIDR	34	0	3849.84	U6KY86	>tr|U6KY86|U6KY86_EIMTE Zinc finger DHHC domain-containing protein, putative OS=Eimeria tenella OX=5802 GN=ETH_00014680 PE=4 SV=1	4	86.543	0	0	0	49230000	22645000	0	0	0	0
CVEQNAPPAPADAEQIR	17	0	1864.87	U6KYE5	>tr|U6KYE5|U6KYE5_EIMTE Serine/threonine protein phosphatase, putative OS=Eimeria tenella OX=5802 GN=ETH_00019730 PE=4 SV=1	2	62.378	0	0	0	0	25349000	0	0	0	0
CVFLDLEPTVVDEVR	15	0	1789.89	U6KWP4	>tr|U6KWP4|U6KWP4_EIMTE Tubulin alpha chain OS=Eimeria tenella OX=5802 GN=ETH_00033310 PE=3 SV=1	2	63.128	0	0	0	0	0	0	17338000	18859000	25160000
CVFSSCQCAPSITGDK	16	0	1815.76	U6L1T3	>tr|U6L1T3|U6L1T3_EIMTE EGF-like domain-containing protein, putative OS=Eimeria tenella OX=5802 GN=ETH_00013620 PE=4 SV=1	2	89.541	52113000	57472000	44027000	0	0	0	0	0	0
CVGFELAEEEK	11	0	1309.59	U6KH39	>tr|U6KH39|U6KH39_EIMTE Peroxisomal multifunctional enzyme, putative OS=Eimeria tenella OX=5802 GN=ETH_00025420 PE=4 SV=1	2	109.6	70631000	18082000	21361000	74229000	15077000	20650000	0	0	0
CVGIAADR	8	0	860.417	U6KXT9	>tr|U6KXT9|U6KXT9_EIMTE Proteasome subunit beta type 3, putative OS=Eimeria tenella OX=5802 GN=ETH_00031210 PE=4 SV=1	2	78.334	47374000	0	0	0	0	0	0	0	0
CVKPNDTK	8	1	960.47	U6KUP6	>tr|U6KUP6|U6KUP6_EIMTE Myosin A, putative OS=Eimeria tenella OX=5802 GN=ETH_00021495 PE=3 SV=1	2	153.08	0	127430000	60952000	74307000	157640000	0	0	0	0
CVQHQEK	7	0	927.423	H9B945	>tr|H9B945|H9B945_EIMTE Small heat shock protein 20, putative OS=Eimeria tenella OX=5802 GN=ETH_00027135 PE=2 SV=1	2	128.57	0	0	60424000	0	0	0	0	0	0
CVTISGER	8	0	920.439	C6K8Q9	>tr|C6K8Q9|C6K8Q9_EIMTE Heat shock protein OS=Eimeria tenella OX=5802 PE=2 SV=1	2	136.75	106220000	112050000	43126000	288010000	104320000	113720000	0	0	0
CVTISGERPRPAADSEETMK	20	2	2233.05	C6K8Q9	>tr|C6K8Q9|C6K8Q9_EIMTE Heat shock protein OS=Eimeria tenella OX=5802 PE=2 SV=1	3	90.654	0	33502000	44656000	0	12856000	0	0	0	0
CYIEDAER	8	0	1054.44	U6KS10	>tr|U6KS10|U6KS10_EIMTE Uncharacterized protein (Fragment) OS=Eimeria tenella OX=5802 GN=ETH_00038830 PE=4 SV=1	2	94.302	0	18741000	8457800	49695000	21258000	12847000	0	0	0
DAAAAAAAAAAGPAAAVLK	19	0	1550.84	U6L0M0	>tr|U6L0M0|U6L0M0_EIMTE Proliferation-associated protein 2g4, putative OS=Eimeria tenella OX=5802 GN=ETH_00004260 PE=4 SV=1	2,3	104.44	45128000	115570000	77984000	0	0	0	63775000	63696000	70802000
DAAAAAGEDRDEAAAAADSR	20	1	1902.83	U6KYX3	>tr|U6KYX3|U6KYX3_EIMTE Uncharacterized protein OS=Eimeria tenella OX=5802 GN=ETH_00004255 PE=4 SV=1	2,3	272.32	2461400000	981250000	901190000	5595400000	3784300000	3115300000	307170000	32425000	17611000
DAAAAAGEDRDEAAAAADSRDESADASAADSR	32	2	3078.3	U6KYX3	>tr|U6KYX3|U6KYX3_EIMTE Uncharacterized protein OS=Eimeria tenella OX=5802 GN=ETH_00004255 PE=4 SV=1	3,4	268.99	1518100000	608340000	371490000	1738300000	1500100000	591700000	185890000	96037000	59644000
DAAAAEVHEAAAAPK	15	0	1420.69	U6KS91	>tr|U6KS91|U6KS91_EIMTE Uncharacterized protein OS=Eimeria tenella OX=5802 GN=ETH_00006010 PE=4 SV=1	2	58.32	0	17312000	0	78471000	87436000	31000000	0	0	0
DAAAESSQR	9	0	933.415	U6KLH3	>tr|U6KLH3|U6KLH3_EIMTE AGC kinase, putative OS=Eimeria tenella OX=5802 GN=ETH_00012950 PE=4 SV=1	2	91.867	0	0	0	0	0	0	0	37857000	108170000
DAAAVTQFLADVAAGK	16	0	1546.8	U6KSC9	>tr|U6KSC9|U6KSC9_EIMTE Protein disulfide-isomerase OS=Eimeria tenella OX=5802 GN=ETH_00006210 PE=3 SV=1	2,3	128.9	140460000	179030000	124590000	52576000	0	15843000	101900000	206900000	150020000
DAADPAAAAAAAAAATAAAAK	21	0	1710.85	U6L775	>tr|U6L775|U6L775_EIMTE Ubiquitin-activating enzyme e1, putative (Fragment) OS=Eimeria tenella OX=5802 GN=ETH_00021610 PE=4 SV=1	2	63.536	0	26521000	0	0	0	0	0	0	0
DAAEAASGAAR	11	0	988.457	U6KV18	>tr|U6KV18|U6KV18_EIMTE Uncharacterized protein OS=Eimeria tenella OX=5802 GN=ETH_00028395 PE=4 SV=1	2	84.479	32409000	27611000	0	0	0	0	0	0	0
DAAEAGEQQASDAESDSAAAAAEAAAAAR	29	0	2675.15	U6LBN1	>tr|U6LBN1|U6LBN1_EIMTE Thrombospondin type 1 domain-containing protein, putative OS=Eimeria tenella OX=5802 GN=ETH_00000645 PE=4 SV=1	3	45.957	0	0	0	15009000	0	0	0	0	0
DAAGYDLSPEDLDR	14	0	1535.67	U6KWN5	>tr|U6KWN5|U6KWN5_EIMTE Uncharacterized protein OS=Eimeria tenella OX=5802 GN=ETH_00020670 PE=4 SV=1	2	119.87	68470000	37065000	13097000	134590000	59964000	40488000	12680000	12321000	0
DAALQQQQQQLGVGR	15	0	1638.84	U6KVY5	>tr|U6KVY5|U6KVY5_EIMTE Very long-chain acyl-CoA synthetase, putative OS=Eimeria tenella OX=5802 GN=ETH_00019675 PE=4 SV=1	2	162.32	32054000	17988000	20663000	68791000	40876000	20235000	0	0	0
DAALVWFCGAAPDFDQFK	18	0	2056.94	U6KSC9	>tr|U6KSC9|U6KSC9_EIMTE Protein disulfide-isomerase OS=Eimeria tenella OX=5802 GN=ETH_00006210 PE=3 SV=1	2	40.085	0	13137000	14506000	0	0	0	0	0	0
DAANEISTTETEPQAVR	17	0	1830.86	U6L197	>tr|U6L197|U6L197_EIMTE Uncharacterized protein OS=Eimeria tenella OX=5802 GN=ETH_00007315 PE=4 SV=1	2,3	160.48	909860000	794110000	680280000	1169500000	1328300000	670680000	42460000	150180000	35530000
DAASLPTQVDYK	12	0	1306.64	U6L2D4	>tr|U6L2D4|U6L2D4_EIMTE Myosin light chain 2, putative OS=Eimeria tenella OX=5802 GN=ETH_00032040 PE=4 SV=1	2	63.611	0	0	0	0	0	0	0	47000000	29392000
DAATFAK	7	0	722.36	U6KWN1	>tr|U6KWN1|U6KWN1_EIMTE Equisetin synthetase, related OS=Eimeria tenella OX=5802 GN=ETH_00015480 PE=4 SV=1	1	142.64	47396000	23435000	16459000	35754000	21601000	14997000	0	0	0
DACTDAEAK	9	0	979.392	U6L1N2	>tr|U6L1N2|U6L1N2_EIMTE Uncharacterized protein OS=Eimeria tenella OX=5802 GN=ETH_00004435 PE=4 SV=1	1,2	166.16	0	0	0	0	0	0	0	1340700000	1625600000
DADDFTK	7	0	810.34	U6KUP6	>tr|U6KUP6|U6KUP6_EIMTE Myosin A, putative OS=Eimeria tenella OX=5802 GN=ETH_00021495 PE=3 SV=1	1,2	113.89	0	61297000	29309000	97124000	80127000	22327000	0	0	0
DADGHYWITGR	11	0	1289.58	U6KU82	>tr|U6KU82|U6KU82_EIMTE Acetyl-coenzyme A synthetase OS=Eimeria tenella OX=5802 GN=ETH_00007195 PE=3 SV=1	2	62.408	0	0	8306200	0	0	0	0	0	0
DAEAAAAESAR	11	0	1060.48	U6KW33	>tr|U6KW33|U6KW33_EIMTE CRAL/TRIO domain-containing protein, putative OS=Eimeria tenella OX=5802 GN=ETH_00017535 PE=4 SV=1	2	85.288	18470000	37986000	22866000	67845000	74803000	70214000	0	0	0
DAEENYGDTEVR	12	0	1396.57	C8TDZ0	>tr|C8TDZ0|C8TDZ0_EIMTE 26s proteasome regulatory complex subunit,putative OS=Eimeria tenella OX=5802 GN=e1045a04.tmp1 PE=4 SV=1	2	127.37	52787000	62343000	45795000	126710000	139910000	94547000	0	0	0
DAEFSLSQK	9	0	1023.49	U6KY68	>tr|U6KY68|U6KY68_EIMTE Uncharacterized protein OS=Eimeria tenella OX=5802 GN=ETH_00025790 PE=4 SV=1	2	75.294	0	11714000	0	0	16551000	16662000	0	0	0
DAENFLK	7	0	835.408	U6KTM1	>tr|U6KTM1|U6KTM1_EIMTE Clathrin heavy chain OS=Eimeria tenella OX=5802 GN=ETH_00021065 PE=3 SV=1	1,2	138.55	0	26840000	13735000	30965000	53711000	45750000	0	0	0
DAESQTEGGLRPK	13	1	1386.67	H9B9R5	>tr|H9B9R5|H9B9R5_EIMTE Uncharacterized protein OS=Eimeria tenella OX=5802 PE=2 SV=1	2	60.628	0	0	7829600	39540000	63770000	10374000	0	0	0
DAGAIAGLNVIR	12	0	1168.66	U6KNQ1	>tr|U6KNQ1|U6KNQ1_EIMTE Heat shock protein 70, putative OS=Eimeria tenella OX=5802 GN=ETH_00025545 PE=3 SV=1	2	136.48	0	164890000	157100000	130900000	112150000	98413000	412400000	469980000	495200000
DAGAIVVVLGVGSGVNSSECR	21	0	2045.02	U6KQ25	>tr|U6KQ25|U6KQ25_EIMTE Microneme protein 2, putative OS=Eimeria tenella OX=5802 GN=ETH_00026625 PE=4 SV=1	2,3	225.11	393710000	350760000	562500000	290770000	375260000	350350000	0	0	0
DAGEELVHLQLK	12	0	1350.71	U6L184	>tr|U6L184|U6L184_EIMTE Uncharacterized protein OS=Eimeria tenella OX=5802 GN=ETH_00007240 PE=4 SV=1	2	68.536	0	0	0	8150500	0	0	0	0	0
DAGGSLEGAVAAVK	14	0	1243.64	U6KU31	>tr|U6KU31|U6KU31_EIMTE Micronemal protein 8, related OS=Eimeria tenella OX=5802 GN=ETH_00029295 PE=4 SV=1	2	80.469	0	0	0	50895000	0	0	0	0	0
DAGQPGYEK	9	0	963.43	U6L4K6	>tr|U6L4K6|U6L4K6_EIMTE Uncharacterized protein OS=Eimeria tenella OX=5802 GN=ETH_00032150 PE=4 SV=1	2	72.643	0	0	10206000	50512000	70361000	45413000	0	0	0
DAGTIAGLNVLR	12	0	1198.67	U6L4T2	>tr|U6L4T2|U6L4T2_EIMTE Uncharacterized protein OS=Eimeria tenella OX=5802 GN=ETH_00000210 PE=3 SV=1	2	149.96	0	278830000	383440000	350460000	331740000	227480000	1005000000	1592400000	606320000
DAGYDVLLR	9	0	1020.52	U6KSV8	>tr|U6KSV8|U6KSV8_EIMTE Uncharacterized protein (Fragment) OS=Eimeria tenella OX=5802 GN=ETH_00039210 PE=4 SV=1	2	85.731	16499000	2852200	0	29287000	0	0	0	0	0
DAHAMDVLR	9	0	1026.49	U6KSI5	>tr|U6KSI5|U6KSI5_EIMTE Citrate synthase, putative OS=Eimeria tenella OX=5802 GN=ETH_00026655 PE=4 SV=1	2	135.71	77670000	21004000	29149000	0	0	6657000	0	0	0
DAIAAEELAR	10	0	1057.54	U6KXE0	>tr|U6KXE0|U6KXE0_EIMTE Uncharacterized protein OS=Eimeria tenella OX=5802 GN=ETH_00012285 PE=4 SV=1	2	112.36	384620000	0	260830000	652490000	262980000	538810000	90378000	20226000	0
DAIEASGEALSADER	15	0	1532.7	U6KMV0	>tr|U6KMV0|U6KMV0_EIMTE Uncharacterized protein (Fragment) OS=Eimeria tenella OX=5802 GN=ETH_00035195 PE=4 SV=1	2	111.64	30124000	22226000	0	82927000	31403000	22528000	0	0	0
DALEAPGGPTAYSVSK	16	0	1561.76	U6KTM1	>tr|U6KTM1|U6KTM1_EIMTE Clathrin heavy chain OS=Eimeria tenella OX=5802 GN=ETH_00021065 PE=3 SV=1	2	66.826	0	0	0	297600000	0	0	0	0	0
DALEHEWLK	9	0	1139.56	Q3HNM4	>tr|Q3HNM4|Q3HNM4_EIMTE Calmodulin-like domain protein kinase OS=Eimeria tenella OX=5802 PE=1 SV=1	1,2,3	141.02	137320000	229040000	236210000	272380000	257560000	167230000	248220000	8962300	9724600
DALQAEEDESCCVAR	15	0	1751.71	U6L1T3	>tr|U6L1T3|U6L1T3_EIMTE EGF-like domain-containing protein, putative OS=Eimeria tenella OX=5802 GN=ETH_00013620 PE=4 SV=1	2	146.96	184810000	329710000	136270000	349660000	505690000	257870000	0	0	0
DALVACDR	8	0	918.423	U6KKB4	>tr|U6KKB4|U6KKB4_EIMTE 40S ribosomal protein S16, putative OS=Eimeria tenella OX=5802 GN=ETH_00026510 PE=3 SV=1	1,2	145.63	227330000	342030000	94674000	387230000	231730000	112590000	118930000	0	224120000
DANLVVER	8	0	914.482	C8TDT3	>tr|C8TDT3|C8TDT3_EIMTE Putative hsp protein OS=Eimeria tenella OX=5802 GN=eimer2200f10.tmp0071 PE=4 SV=1	2	101.64	51792000	153000000	32892000	129880000	124760000	70544000	33885000	0	0
DANSSLMSVPDCSR	14	0	1537.65	U6L4D7	>tr|U6L4D7|U6L4D7_EIMTE Thrombospondin type 1 domain-containing protein, putative OS=Eimeria tenella OX=5802 GN=ETH_00025640 PE=4 SV=1	2	73.91	0	0	11219000	14764000	0	0	0	0	0
DAPASATASSSATPAAR	17	0	1530.73	U6L5C1	>tr|U6L5C1|U6L5C1_EIMTE Sybindin-like family domain-containing protein, putative OS=Eimeria tenella OX=5802 GN=ETH_00031225 PE=4 SV=1	2	48.053	9660500	0	8614900	25577000	10790000	0	0	0	0
DAPAYSALSAADLQALQNASR	21	0	2132.05	U6KGF3	>tr|U6KGF3|U6KGF3_EIMTE Uncharacterized protein OS=Eimeria tenella OX=5802 GN=ETH_00012915 PE=4 SV=1	3	37.112	12118000	0	0	0	0	0	0	0	0
DAPCLGPPPVLNIYHAAAPGLSAAQQR	27	0	2783.42	U6KKQ7	>tr|U6KKQ7|U6KKQ7_EIMTE CRAL/TRIO domain-containing protein, putative OS=Eimeria tenella OX=5802 GN=ETH_00017925 PE=4 SV=1	3	46.66	0	0	0	0	0	0	0	40496000	0
DAPGSSSSSSSNPIYYVPR	19	0	1969.9	H9B9H0	>tr|H9B9H0|H9B9H0_EIMTE Casein kinase II subunit beta OS=Eimeria tenella OX=5802 PE=2 SV=1	2	79.97	0	0	0	0	0	0	11869000	9226600	12539000
DAPITGVR	8	0	827.45	U6KV28	>tr|U6KV28|U6KV28_EIMTE Uncharacterized protein OS=Eimeria tenella OX=5802 GN=ETH_00028445 PE=4 SV=1	2	122.74	144950000	278750000	92988000	0	0	0	412160000	81837000	241090000
DAPQAEALLK	10	0	1054.57	U6KYE5	>tr|U6KYE5|U6KYE5_EIMTE Serine/threonine protein phosphatase, putative OS=Eimeria tenella OX=5802 GN=ETH_00019730 PE=4 SV=1	2	77.662	19272000	21396000	6547600	0	0	3408800	0	0	0
DAQFLQVSGGR	11	0	1176.59	A5JNY7	>tr|A5JNY7|A5JNY7_EIMTE Uncharacterized protein OS=Eimeria tenella OX=5802 GN=ETH_00030030 PE=2 SV=1	2	194.5	128950000	17468000	11451000	0	0	0	0	0	0
DAQFLQVSGGRDEGER	16	1	1762.82	A5JNY7	>tr|A5JNY7|A5JNY7_EIMTE Uncharacterized protein OS=Eimeria tenella OX=5802 GN=ETH_00030030 PE=2 SV=1	2,3	140.27	209290000	67694000	72644000	228000000	159200000	49595000	0	0	0
DAQGWAEQYGEASAR	15	0	1637.71	H9B9L6	>tr|H9B9L6|H9B9L6_EIMTE Signal recognition particle, putative OS=Eimeria tenella OX=5802 GN=ETH_00009040 PE=2 SV=1	2	64.675	0	0	0	0	8574300	0	0	0	0
DAQLQDCIDTAK	12	0	1376.62	U6KTM1	>tr|U6KTM1|U6KTM1_EIMTE Clathrin heavy chain OS=Eimeria tenella OX=5802 GN=ETH_00021065 PE=3 SV=1	2	100.38	0	25487000	15242000	39836000	44998000	24878000	0	0	0
DAQPLPQQQR	10	0	1179.6	U6KY59	>tr|U6KY59|U6KY59_EIMTE Zinc finger (C2H2 type) domain-containing protein, putative OS=Eimeria tenella OX=5802 GN=ETH_00018245 PE=4 SV=1	2	97.565	0	0	0	0	62367000	59010000	0	0	0
DASGFIQCR	9	0	1052.47	U6L5H2	>tr|U6L5H2|U6L5H2_EIMTE Uncharacterized protein OS=Eimeria tenella OX=5802 GN=ETH_00027445 PE=4 SV=1	2	95.099	50345000	34021000	15628000	0	7172800	0	0	26429000	1893000
DASGNEVTVTVDKDDGVR	18	1	1875.88	U6L837	>tr|U6L837|U6L837_EIMTE Acetyl-CoA acyltransferase B, putative OS=Eimeria tenella OX=5802 GN=ETH_00008080 PE=4 SV=1	2,3	149.09	135790000	212550000	94808000	554550000	370880000	135970000	0	0	0
DASTAGSSGTYMPGHTEEQQQQQFR	25	0	2740.18	U6KX89	>tr|U6KX89|U6KX89_EIMTE Uncharacterized protein OS=Eimeria tenella OX=5802 GN=ETH_00006755 PE=3 SV=1	3	43.888	0	0	0	60191000	0	0	0	0	0
DATADCR	7	0	807.318	U6LAF7	>tr|U6LAF7|U6LAF7_EIMTE SAG family member OS=Eimeria tenella OX=5802 GN=ETH_00003730 PE=4 SV=1	2	94.006	0	0	0	0	0	0	252500000	132240000	255440000
DATDDQITLDAAEAIK	16	0	1688.81	H9BA08	>tr|H9BA08|H9BA08_EIMTE Uncharacterized protein OS=Eimeria tenella OX=5802 PE=2 SV=1	2	103.6	0	0	0	0	83479000	57381000	0	0	0
DATEDKVTLEAAAAIK	16	1	1644.86	U6L4Y5	>tr|U6L4Y5|U6L4Y5_EIMTE Isocitrate dehydrogenase [NADP] cytoplasmic, related (Fragment) OS=Eimeria tenella OX=5802 GN=ETH_00005540 PE=4 SV=1	2,3	84.842	0	0	0	47747000	12535000	6240800	0	0	0
DATQIHIDEK	10	0	1168.57	U6L2A5	>tr|U6L2A5|U6L2A5_EIMTE TBC domain containing protein, related OS=Eimeria tenella OX=5802 GN=ETH_00002310 PE=4 SV=1	2	67.214	0	28931000	0	53825000	0	0	0	0	0
DAVAAGTELGQK	12	0	1158.59	U6KUR0	>tr|U6KUR0|U6KUR0_EIMTE Adenylate kinase, putative OS=Eimeria tenella OX=5802 GN=ETH_00010595 PE=3 SV=1	2	131.43	113960000	313680000	0	440740000	296810000	167870000	0	0	0
DAVCSEWSEYGPCVGECGK	19	0	2188.85	U6KQ25	>tr|U6KQ25|U6KQ25_EIMTE Microneme protein 2, putative OS=Eimeria tenella OX=5802 GN=ETH_00026625 PE=4 SV=1	2,3	141.13	998800000	1007200000	972260000	1353900000	310990000	395430000	530940000	231330000	214780000
DAVEATDGILHR	12	0	1295.65	U6KZZ2	>tr|U6KZZ2|U6KZZ2_EIMTE Uncharacterized protein OS=Eimeria tenella OX=5802 GN=ETH_00018910 PE=4 SV=1	2,3	180.97	115540000	47977000	52872000	129630000	36476000	23919000	0	0	0
DAVFGVWEGGR	11	0	1191.57	F8V414	>tr|F8V414|F8V414_EIMTE Apical membrane antigen-1 OS=Eimeria tenella OX=5802 GN=AMA1 PE=2 SV=1	2	134.75	0	0	4568700	111270000	0	0	0	0	0
DAVLLVFANK	10	0	1088.62	U6KXG0	>tr|U6KXG0|U6KXG0_EIMTE ADP ribosylation factor 1, putative OS=Eimeria tenella OX=5802 GN=ETH_00002790 PE=3 SV=1	2	111.06	42676000	41500000	39767000	16313000	13032000	26324000	0	0	0
DAVNDLSLDYLAK	13	0	1435.72	U6L8G0	>tr|U6L8G0|U6L8G0_EIMTE T-complex protein 1 subunit delta OS=Eimeria tenella OX=5802 GN=ETH_00000485 PE=3 SV=1	2	61.212	0	0	0	0	0	0	11699000	17566000	20537000
DAVPAAAAASEAPATFK	17	0	1586.79	U6L467	>tr|U6L467|U6L467_EIMTE Alpha-glucosidase II, putative OS=Eimeria tenella OX=5802 GN=ETH_00023295 PE=4 SV=1	2	40.52	0	0	0	0	0	0	0	12238000	10479000
DAVQQQTAAAAAAAGEQLGK	20	0	1897.95	U6L3Q8	>tr|U6L3Q8|U6L3Q8_EIMTE Uncharacterized protein OS=Eimeria tenella OX=5802 GN=ETH_00008660 PE=4 SV=1	2,3	72.644	41098000	14645000	18384000	0	0	0	0	0	0
DAVVLAVER	9	0	970.545	U6KYA5	>tr|U6KYA5|U6KYA5_EIMTE Proteasome subunit alpha type OS=Eimeria tenella OX=5802 GN=ETH_00001340 PE=3 SV=1	2	103.7	23568000	6470800	0	43043000	22148000	6046900	0	0	0
DAVYVHPEQESQR	13	0	1556.72	U6KZ08	>tr|U6KZ08|U6KZ08_EIMTE Uncharacterized protein OS=Eimeria tenella OX=5802 GN=ETH_00021965 PE=4 SV=1	2	50.562	0	7090700	0	0	0	0	0	0	0
DAWDAEGSPFK	11	0	1221.53	U6KLW4	>tr|U6KLW4|U6KLW4_EIMTE Nuclear movement domain-containing protein, putative OS=Eimeria tenella OX=5802 GN=ETH_00029100 PE=4 SV=1	2	68.44	0	0	0	9431900	0	0	0	0	0
DCAAAVR	7	0	761.349	H9B9Z8	>tr|H9B9Z8|H9B9Z8_EIMTE Uncharacterized protein OS=Eimeria tenella OX=5802 PE=2 SV=1	1,2	114.59	0	83270000	21953000	0	0	13645000	0	23024000	90061000
DCAAFNSGNR	10	0	1110.45	U6KRA5	>tr|U6KRA5|U6KRA5_EIMTE Galactosyltransferase, related, related OS=Eimeria tenella OX=5802 GN=ETH_00019635 PE=4 SV=1	2	119.68	23991000	41987000	21565000	66668000	41800000	27301000	35387000	0	20513000
DCAASNEVQFAK	12	0	1338.59	U6KWS3	>tr|U6KWS3|U6KWS3_EIMTE Proteasome A-type and B-type domain-containing protein, putative OS=Eimeria tenella OX=5802 GN=ETH_00006785 PE=4 SV=1	2	106.49	203790000	172410000	113560000	277530000	255560000	131270000	0	0	0
DCAGLSLQVEGK	12	0	1275.61	U6KUB0	>tr|U6KUB0|U6KUB0_EIMTE Adenylyl cyclase associated protein, putative OS=Eimeria tenella OX=5802 GN=ETH_00000310 PE=4 SV=1	2	102.62	0	0	0	0	0	0	0	0	0
DCCELLAVR	9	0	1134.52	U6KTP0	>tr|U6KTP0|U6KTP0_EIMTE Phosphoglycerate mutase protein, putative OS=Eimeria tenella OX=5802 GN=ETH_00024685 PE=4 SV=1	2	68.735	10389000	0	0	0	0	0	0	0	0
DCDEGIQTTTASSSR	15	0	1626.68	U6KRR2	>tr|U6KRR2|U6KRR2_EIMTE Lanthionine synthetase C-like protein 1, putative OS=Eimeria tenella OX=5802 GN=ETH_00030225 PE=4 SV=1	2	79.771	14228000	0	12091000	32405000	15536000	17079000	0	0	0
DCEEAEYTSK	10	0	1230.47	G1EN37	>tr|G1EN37|G1EN37_EIMTE Cathepsin B OS=Eimeria tenella OX=5802 GN=catB PE=2 SV=1	2	91.549	100460000	183750000	119170000	0	0	0	132100000	29089000	126480000
DCEIQSQR	8	0	1034.45	U6KNV2	>tr|U6KNV2|U6KNV2_EIMTE Calcium-transporting ATPase, putative OS=Eimeria tenella OX=5802 GN=ETH_00002655 PE=3 SV=1	2	107.9	0	32114000	17652000	113270000	52081000	42649000	0	0	0
DCGVLSSSK	9	0	951.433	U6KS74	>tr|U6KS74|U6KS74_EIMTE Uncharacterized protein OS=Eimeria tenella OX=5802 GN=ETH_00015030 PE=4 SV=1	1,2	91.265	207330000	482870000	276510000	501020000	297920000	289770000	0	0	0
DCQLNVDMDSR	11	0	1351.55	U6KNI1	>tr|U6KNI1|U6KNI1_EIMTE ATP-binding cassette sub-family F member 1, putative OS=Eimeria tenella OX=5802 GN=ETH_00005005 PE=4 SV=1	2	128.88	0	29651000	12187000	55936000	28145000	24090000	0	0	0
DCYGNLLGER	10	0	1195.53	U6KXG8	>tr|U6KXG8|U6KXG8_EIMTE Phosphate carrier protein, putative OS=Eimeria tenella OX=5802 GN=ETH_00002840 PE=3 SV=1	2	64.82	0	0	0	0	0	0	26744000	16391000	0
DCYVGDEAQSK	11	0	1270.51	H9BA70	>tr|H9BA70|H9BA70_EIMTE Actin, putative OS=Eimeria tenella OX=5802 GN=ETH_00009555 PE=2 SV=1	2	131.83	1203800000	3728000000	2046400000	4296200000	4832500000	4003900000	2893400000	329700000	1636000000
DCYVGDEAQSKR	12	1	1426.61	H9BA70	>tr|H9BA70|H9BA70_EIMTE Actin, putative OS=Eimeria tenella OX=5802 GN=ETH_00009555 PE=2 SV=1	2,3	101.89	257620000	112980000	58484000	0	0	0	236630000	42428000	71954000
DDEVMIVR	8	0	975.47	U6KPT5	>tr|U6KPT5|U6KPT5_EIMTE 60S ribosomal protein L26, putative OS=Eimeria tenella OX=5802 GN=ETH_00030745 PE=4 SV=1	2	136.11	40801000	0	27962000	74306000	72701000	50501000	0	0	0
DDKYEPLGR	9	1	1091.52	U6L0T2	>tr|U6L0T2|U6L0T2_EIMTE Heat shock protein 90 OS=Eimeria tenella OX=5802 GN=ETH_00007385 PE=3 SV=1	2,3	143.03	167180000	606480000	119030000	2331000000	905600000	234480000	188810000	52036000	4638400
DDLEAGLLEFDR	12	0	1391.66	Q07600	>tr|Q07600|Q07600_EIMTE Transhydrogenase OS=Eimeria tenella OX=5802 GN=7B2 PE=4 SV=1	2	203.51	0	17775000	14368000	825020000	240370000	67096000	16374000	25530000	15244000
DDLEAGLLEFDREER	15	1	1805.84	Q07600	>tr|Q07600|Q07600_EIMTE Transhydrogenase OS=Eimeria tenella OX=5802 GN=7B2 PE=4 SV=1	2,3	236.4	0	55088000	90436000	41145000000	14090000000	7886200000	0	0	0
DDLLAINSK	9	0	987.524	U6KZN5	>tr|U6KZN5|U6KZN5_EIMTE Malate dehydrogenase, putative OS=Eimeria tenella OX=5802 GN=ETH_00028335 PE=3 SV=1	2	113.62	164950000	122240000	22319000	164420000	99033000	33084000	0	0	0
DDQIVVDGVTVIGR	14	0	1484.78	Q07600	>tr|Q07600|Q07600_EIMTE Transhydrogenase OS=Eimeria tenella OX=5802 GN=7B2 PE=4 SV=1	2,3	166.38	3619400000	1641900000	1720700000	1213300000	1002900000	882030000	866960000	534020000	798940000
DDVDFTNVR	9	0	1079.49	U6KYQ4	>tr|U6KYQ4|U6KYQ4_EIMTE Uncharacterized protein OS=Eimeria tenella OX=5802 GN=ETH_00034425 PE=4 SV=1	2	148.52	24765000	0	9871800	73073000	20969000	23405000	0	0	0
DDVTGEDLIQR	11	0	1259.6	U6KUR0	>tr|U6KUR0|U6KUR0_EIMTE Adenylate kinase, putative OS=Eimeria tenella OX=5802 GN=ETH_00010595 PE=3 SV=1	2	124.67	0	15492000	5169100	53573000	19348000	12086000	0	0	0
DEAAAAADSRDESADASAADSR	22	1	2150.89	U6KYX3	>tr|U6KYX3|U6KYX3_EIMTE Uncharacterized protein OS=Eimeria tenella OX=5802 GN=ETH_00004255 PE=4 SV=1	3	72.145	0	0	0	25990000	0	0	0	0	0
DEAAALQQETAALR	14	0	1485.74	U6KT89	>tr|U6KT89|U6KT89_EIMTE Cyclin H, putative (Fragment) OS=Eimeria tenella OX=5802 GN=ETH_00039765 PE=4 SV=1	2	117.92	0	0	0	20096000	0	0	0	0	0
DEALSSSYGWR	11	0	1269.56	U6LBN1	>tr|U6LBN1|U6LBN1_EIMTE Thrombospondin type 1 domain-containing protein, putative OS=Eimeria tenella OX=5802 GN=ETH_00000645 PE=4 SV=1	2	115.18	0	0	0	36366000	0	0	0	0	0
DEDVSEAAAESR	12	0	1277.54	U6KUC0	>tr|U6KUC0|U6KUC0_EIMTE Uncharacterized protein (Fragment) OS=Eimeria tenella OX=5802 GN=ETH_00039395 PE=4 SV=1	2	85.845	0	0	0	11698000	4365000	0	7687000	20064000	60965000
DEEQGIFYIVR	11	0	1367.67	U6KJI2	>tr|U6KJI2|U6KJI2_EIMTE Uncharacterized protein OS=Eimeria tenella OX=5802 GN=ETH_00009365 PE=4 SV=1	2	80.763	0	0	0	7251800	0	0	0	0	0
DEFNLESK	8	0	980.445	U6L156	>tr|U6L156|U6L156_EIMTE Ras family domain-containing protein, putative (Fragment) OS=Eimeria tenella OX=5802 GN=ETH_00017580 PE=4 SV=1	2	111.17	0	65665000	0	117850000	112070000	66207000	0	18719000	0
DEFVLIEGK	9	0	1048.54	U6L1X2	>tr|U6L1X2|U6L1X2_EIMTE Uncharacterized protein OS=Eimeria tenella OX=5802 GN=ETH_00033140 PE=4 SV=1	2	64.04	5162000	0	0	0	0	0	0	0	0
DEGALGAPAENLDMEGISK	19	0	1915.88	U6KSR4	>tr|U6KSR4|U6KSR4_EIMTE Nascent polypeptide-associated complex alpha chain, putative (Fragment) OS=Eimeria tenella OX=5802 GN=ETH_00039390 PE=4 SV=1	2	95.666	0	0	0	194330000	55539000	0	0	0	0
DEGELPLLQGR	11	0	1225.63	U6L9V3	>tr|U6L9V3|U6L9V3_EIMTE Uncharacterized protein OS=Eimeria tenella OX=5802 GN=ETH_00020350 PE=4 SV=1	2	56.359	0	0	0	0	0	0	0	0	0
DEICINTIR	9	0	1132.55	U6KUY8	>tr|U6KUY8|U6KUY8_EIMTE Transketolase OS=Eimeria tenella OX=5802 GN=ETH_00010025 PE=3 SV=1	2	129.1	181870000	86139000	0	191980000	176030000	27988000	210920000	0	0
DELSGADIK	9	0	946.461	U6KML0	>tr|U6KML0|U6KML0_EIMTE 26S proteasome subunit 4, putative OS=Eimeria tenella OX=5802 GN=ETH_00015775 PE=3 SV=1	2	53.327	23353000	0	0	0	0	0	0	0	0
DELTLEGIK	9	0	1016.54	U6KUR9	>tr|U6KUR9|U6KUR9_EIMTE ATP-dependent helicase, putaive, putative OS=Eimeria tenella OX=5802 GN=ETH_00022480 PE=3 SV=1	2	66.435	7768200	0	0	0	0	0	0	0	0
DENIKPR	7	1	870.456	U6L213	>tr|U6L213|U6L213_EIMTE GE18197, related OS=Eimeria tenella OX=5802 GN=ETH_00032355 PE=4 SV=1	2	111.28	33358000	0	0	13607000	0	0	0	54702000	56679000
DENPCLFFEPK	11	0	1394.62	U6KR05	>tr|U6KR05|U6KR05_EIMTE Branched-chain alpha-keto acid dehydrogenase E1 component beta chain, putative OS=Eimeria tenella OX=5802 GN=ETH_00025495 PE=4 SV=1	2	73.848	0	0	0	139950000	27453000	0	177330000	108680000	84357000
DEPPLISAQEQQQQQQR	17	0	2021.98	U6KI69	>tr|U6KI69|U6KI69_EIMTE Uncharacterized protein OS=Eimeria tenella OX=5802 GN=ETH_00027060 PE=4 SV=1	2	76.82	13884000	0	0	0	43178000	12604000	0	0	0
DESADASAADSR	12	0	1193.48	U6KYX3	>tr|U6KYX3|U6KYX3_EIMTE Uncharacterized protein OS=Eimeria tenella OX=5802 GN=ETH_00004255 PE=4 SV=1	2	135.6	0	0	0	0	0	0	0	22478000	319730000
DESSPYAAMMAAGDVAAR	18	0	1811.78	U6KKZ7	>tr|U6KKZ7|U6KKZ7_EIMTE 40S ribosomal protein S14, putative OS=Eimeria tenella OX=5802 GN=ETH_00004575 PE=3 SV=1	2	40.349	0	11795000	0	0	0	0	0	0	0
DESVALAVR	9	0	958.508	U6L1L1	>tr|U6L1L1|U6L1L1_EIMTE DnaJ domain-containing protein, putative (Fragment) OS=Eimeria tenella OX=5802 GN=ETH_00032640 PE=4 SV=1	2	114.89	0	33795000	15088000	41199000	32905000	23277000	0	0	0
DEVLQAPPGSYELPK	15	0	1641.83	U6L8V7	>tr|U6L8V7|U6L8V7_EIMTE Uncharacterized protein OS=Eimeria tenella OX=5802 GN=ETH_00024185 PE=4 SV=1	2	63.894	41189000	58325000	54388000	138330000	0	0	68472000	53179000	58943000
DEVQANFSELQR	12	0	1434.67	U6KZS9	>tr|U6KZS9|U6KZS9_EIMTE Syntaxin family protein, putative OS=Eimeria tenella OX=5802 GN=ETH_00005800 PE=4 SV=1	2	95.018	13618000	0	0	0	0	0	0	0	0
DEVTLEGPGGSHSIASDAIK	20	0	1981.96	U6KNB5	>tr|U6KNB5|U6KNB5_EIMTE Uncharacterized protein OS=Eimeria tenella OX=5802 GN=ETH_00010360 PE=4 SV=1	3	40.349	0	0	0	0	10838000	0	0	0	0
DFAAAEDPGVK	11	0	1118.52	U6L0I8	>tr|U6L0I8|U6L0I8_EIMTE Transaldolase OS=Eimeria tenella OX=5802 GN=ETH_00011825 PE=3 SV=1	1,2	101.65	139660000	230840000	145770000	354780000	438050000	178170000	0	0	0
DFDISQYGEDLTEK	14	0	1658.73	U6KR88	>tr|U6KR88|U6KR88_EIMTE Heat shock protein, putative (Fragment) OS=Eimeria tenella OX=5802 GN=ETH_00035140 PE=4 SV=1	2	65.805	0	0	0	13165000	0	0	0	0	0
DFEETLYR	8	0	1071.49	U6L555	>tr|U6L555|U6L555_EIMTE Seryl-tRNA synthetase, putative OS=Eimeria tenella OX=5802 GN=ETH_00028570 PE=4 SV=1	2	93.992	49295000	14793000	0	53271000	22597000	0	0	0	0
DFEMAVER	8	0	995.438	U6L2M8	>tr|U6L2M8|U6L2M8_EIMTE AFG3 ATPase family protein, putative OS=Eimeria tenella OX=5802 GN=ETH_00010985 PE=3 SV=1	2	103.56	16063000	0	0	0	0	0	0	0	0
DFENALK	7	0	835.408	U6KZ06	>tr|U6KZ06|U6KZ06_EIMTE Uncharacterized protein (Fragment) OS=Eimeria tenella OX=5802 GN=ETH_00039270 PE=4 SV=1	1,2	110.81	0	0	0	0	27373000	0	0	0	0
DFGAAVDAAR	10	0	991.472	U6KTM1	>tr|U6KTM1|U6KTM1_EIMTE Clathrin heavy chain OS=Eimeria tenella OX=5802 GN=ETH_00021065 PE=3 SV=1	2	110.53	49290000	0	24080000	0	0	35857000	0	1163900	0
DFGPKPLPPPVKPAEVK	17	2	1815.03	U6L4K9	>tr|U6L4K9|U6L4K9_EIMTE Uncharacterized protein OS=Eimeria tenella OX=5802 GN=ETH_00020290 PE=4 SV=1	3,4	49.343	0	0	0	0	0	0	26503000	16386000	15128000
DFGSLENFK	9	0	1055.49	U6KZ13	>tr|U6KZ13|U6KZ13_EIMTE Superoxide dismutase OS=Eimeria tenella OX=5802 GN=ETH_00022520 PE=3 SV=1	2	115.71	0	0	0	90344000	0	5254200	0	0	0
DFIVSLVADETR	12	0	1363.7	Q9UAR9	>tr|Q9UAR9|Q9UAR9_EIMTE Microneme protein Etmic-2 OS=Eimeria tenella OX=5802 PE=4 SV=1	2	184.03	98397000	103110000	71864000	141220000	203780000	207500000	0	0	0
DFIVSLVADETRK	13	1	1491.79	Q9UAR9	>tr|Q9UAR9|Q9UAR9_EIMTE Microneme protein Etmic-2 OS=Eimeria tenella OX=5802 PE=4 SV=1	2,3	187.51	74443000	90490000	78579000	29604000	11728000	0	0	0	0
DFNTYGSR	8	0	958.414	U6L9U2	>tr|U6L9U2|U6L9U2_EIMTE Aconitate hydratase OS=Eimeria tenella OX=5802 GN=ETH_00020300 PE=3 SV=1	2	107.69	82102000	58137000	21746000	147450000	91668000	45969000	0	0	0
DFPELTPVAIK	11	0	1228.67	U6L8F1	>tr|U6L8F1|U6L8F1_EIMTE Thioredoxin reductase, putative (Fragment) OS=Eimeria tenella OX=5802 GN=ETH_00021540 PE=4 SV=1	2	58.676	0	0	0	0	0	0	13151000	12510000	0
DFPLLPVGQLTLTK	14	0	1540.89	U6L000	>tr|U6L000|U6L000_EIMTE Peroxisomal catalase, putative OS=Eimeria tenella OX=5802 GN=ETH_00012035 PE=4 SV=1	2	93.478	37869000	49380000	42420000	29730000	30077000	24246000	112580000	414110000	129510000
DFQDNKGDVIAK	12	1	1348.66	U6KMS2	>tr|U6KMS2|U6KMS2_EIMTE Eukaryotic translation initiation factor 1A, putative OS=Eimeria tenella OX=5802 GN=ETH_00030190 PE=4 SV=1	2	71.176	0	40034000	0	139930000	61139000	0	0	0	0
DFQGARPPPCLAAALAR	17	1	1809.93	U6L9H8	>tr|U6L9H8|U6L9H8_EIMTE Uncharacterized protein OS=Eimeria tenella OX=5802 GN=ETH_00023355 PE=4 SV=1	2,3	120.3	0	0	0	0	0	0	100040000	99581000	108760000
DFQGARPPPCLAAALARPENQR	22	2	2434.23	U6L9H8	>tr|U6L9H8|U6L9H8_EIMTE Uncharacterized protein OS=Eimeria tenella OX=5802 GN=ETH_00023355 PE=4 SV=1	3,4	68.49	12995000	27280000	25975000	15490000	11022000	0	0	18551000	33592000
DFTEDSSSCSISFYGDGR	18	0	2028.8	U6L5Q4	>tr|U6L5Q4|U6L5Q4_EIMTE Uncharacterized protein (Fragment) OS=Eimeria tenella OX=5802 GN=ETH_00008965 PE=4 SV=1	2	81.317	0	0	0	22387000	0	0	0	0	0
DFTFNDQNYDVAILGK	16	0	1858.87	U6KUS0	>tr|U6KUS0|U6KUS0_EIMTE Profilin OS=Eimeria tenella OX=5802 GN=ETH_00010645 PE=3 SV=1	2	110.77	237290000	227240000	186200000	184070000	155260000	134170000	0	0	44727000
DFTGVEEPPR	10	0	1145.54	U6KWN5	>tr|U6KWN5|U6KWN5_EIMTE Uncharacterized protein OS=Eimeria tenella OX=5802 GN=ETH_00020670 PE=4 SV=1	2	135.55	95366000	82145000	0	150930000	105010000	130960000	20170000	13559000	9298300
DFTQFER	7	0	941.424	U6KQI1	>tr|U6KQI1|U6KQI1_EIMTE Uncharacterized protein OS=Eimeria tenella OX=5802 GN=ETH_00043935 PE=4 SV=1	2	114.72	71672000	21172000	7666700	0	35535000	0	0	0	0
DGAVLPTPGTPEAEK	15	0	1480.74	U6KTF3	>tr|U6KTF3|U6KTF3_EIMTE Lactoylglutathione lyase OS=Eimeria tenella OX=5802 GN=ETH_00003665 PE=3 SV=1	2	97.417	440330000	51079000	45930000	378090000	421090000	287700000	21565000	143110000	45146000
DGAVTVDVANR	11	0	1115.56	Q564H2	>tr|Q564H2|Q564H2_EIMTE SERPIN1 protein OS=Eimeria tenella OX=5802 GN=serpin1 PE=2 SV=1	2	143.89	0	178680000	84585000	320090000	462170000	186570000	20466000	85238000	66779000
DGCLPAPTPEEVK	13	0	1411.67	H9BA54	>tr|H9BA54|H9BA54_EIMTE Uncharacterized protein OS=Eimeria tenella OX=5802 PE=2 SV=1	2	52.265	0	32161000	19002000	25816000	28605000	35877000	0	0	0
DGCNPEEASLR	11	0	1246.52	U6L158	>tr|U6L158|U6L158_EIMTE Uncharacterized protein OS=Eimeria tenella OX=5802 GN=ETH_00018790 PE=4 SV=1	2	68.536	26060000	0	0	0	0	0	0	0	0
DGCSLNVR	8	0	919.418	Q9U966	>tr|Q9U966|Q9U966_EIMTE Micronemal protein MIC4, related OS=Eimeria tenella OX=5802 GN=mic-5 PE=1 SV=1	2	145.34	56962000	0	35841000	69372000	91027000	53963000	0	0	0
DGCSLNVRPVDQAGK	15	1	1614.78	Q9U966	>tr|Q9U966|Q9U966_EIMTE Micronemal protein MIC4, related OS=Eimeria tenella OX=5802 GN=mic-5 PE=1 SV=1	2,3	215.48	1421700000	1026100000	528460000	4146200000	347880000	26414000	2577600000	467270000	60902000
DGDGELTSSEALLAIR	16	0	1645.82	U6KY15	>tr|U6KY15|U6KY15_EIMTE Calmodulin, putative OS=Eimeria tenella OX=5802 GN=ETH_00031680 PE=4 SV=1	2	78.069	29490000	12726000	27237000	0	0	0	0	0	0
DGDGKIDEAELR	12	1	1316.62	U6KPI6	>tr|U6KPI6|U6KPI6_EIMTE Membrane-associated calcum-binding protein, related, putative OS=Eimeria tenella OX=5802 GN=ETH_00009450 PE=4 SV=1	2,3	162.31	152740000	143570000	41839000	345940000	247920000	26772000	0	0	0
DGDLEDSNGETVCYSTDPSK	20	0	2187.88	U6KVZ8	>tr|U6KVZ8|U6KVZ8_EIMTE Cathepsin C, putative OS=Eimeria tenella OX=5802 GN=ETH_00019755 PE=3 SV=1	2	63.578	0	6964500	0	62852000	91933000	84859000	0	0	0
DGDLMFTCGK	10	0	1142.47	H9BA24	>tr|H9BA24|H9BA24_EIMTE Eukaryotic translation initiation factor 3 subunit I OS=Eimeria tenella OX=5802 PE=2 SV=1	2	66.595	35016000	30469000	5702700	31653000	22193000	0	0	0	0
DGDNYGGPADPVIK	14	0	1416.65	U6L8A7	>tr|U6L8A7|U6L8A7_EIMTE Uncharacterized protein OS=Eimeria tenella OX=5802 GN=ETH_00017720 PE=4 SV=1	2	54.951	95107000	19468000	24999000	210070000	0	0	0	0	0
DGEAPPEAGPTAEDIK	16	0	1595.73	U6KTK7	>tr|U6KTK7|U6KTK7_EIMTE DnaJ domain-containing protein, putative OS=Eimeria tenella OX=5802 GN=ETH_00034365 PE=4 SV=1	2	68.257	24402000	23657000	18190000	31677000	41995000	25750000	0	0	0
DGEGCETLADGSK	13	0	1337.54	U6L3J2	>tr|U6L3J2|U6L3J2_EIMTE MORN repeat-containing protein, putative OS=Eimeria tenella OX=5802 GN=ETH_00033095 PE=4 SV=1	2	109	0	0	18256000	69268000	55498000	59957000	0	0	0
DGEIAIVTSK	10	0	1031.55	U6KXQ3	>tr|U6KXQ3|U6KXQ3_EIMTE Glucosamine: fructose-6-phosphate aminotransferase OS=Eimeria tenella OX=5802 GN=ETH_00019125 PE=4 SV=1	1,2	107.95	76149000	87375000	21616000	103630000	95707000	103360000	20392000	0	0
DGENPEKEHMQLK	13	1	1553.71	U6KWB2	>tr|U6KWB2|U6KWB2_EIMTE Ubiquitin-like protein SMT3, putative OS=Eimeria tenella OX=5802 GN=ETH_00043500 PE=4 SV=1	2,3	64.65	19458000	0	0	66545000	0	0	0	0	0
DGETLQEAQTK	11	0	1218.57	U6KML7	>tr|U6KML7|U6KML7_EIMTE Oxidoreductase, putative OS=Eimeria tenella OX=5802 GN=ETH_00002550 PE=4 SV=1	2	89.403	37806000	71068000	38789000	0	131300000	82047000	0	0	0
DGETTEIVLGPER	13	0	1414.69	U6L4X7	>tr|U6L4X7|U6L4X7_EIMTE Actin, putative OS=Eimeria tenella OX=5802 GN=ETH_00003460 PE=3 SV=1	2	145.29	72091000	51599000	18296000	166100000	113730000	66671000	0	0	0
DGEYEEGQCVLR	12	0	1453.61	U6KPI1	>tr|U6KPI1|U6KPI1_EIMTE Glutaminyl-tRNA synthetase, putative OS=Eimeria tenella OX=5802 GN=ETH_00009425 PE=3 SV=1	2	112.13	39809000	0	19905000	69602000	31271000	31236000	0	0	0
DGGESDPTQQDKR	13	1	1431.62	U6L3E1	>tr|U6L3E1|U6L3E1_EIMTE Uncharacterized protein OS=Eimeria tenella OX=5802 GN=ETH_00000560 PE=4 SV=1	2	91.858	0	19321000	0	0	80885000	47995000	0	0	0
DGGGEIVNLMK	11	0	1131.56	U6KZN5	>tr|U6KZN5|U6KZN5_EIMTE Malate dehydrogenase, putative OS=Eimeria tenella OX=5802 GN=ETH_00028335 PE=3 SV=1	2	141.88	77448000	30632000	42306000	216820000	50891000	7619600	0	0	3546000
DGGLKDETAMK	11	1	1163.55	U6L0Q0	>tr|U6L0Q0|U6L0Q0_EIMTE Uncharacterized protein OS=Eimeria tenella OX=5802 GN=ETH_00032035 PE=4 SV=1	2	122.18	0	0	0	92419000	0	16962000	0	0	0
DGGLLAALAAEEK	13	0	1256.66	U6KZU2	>tr|U6KZU2|U6KZU2_EIMTE Uncharacterized protein OS=Eimeria tenella OX=5802 GN=ETH_00003290 PE=4 SV=1	2	61.212	0	0	0	0	0	0	0	0	0
DGGLNLEHR	9	0	1009.49	U6KSQ3	>tr|U6KSQ3|U6KSQ3_EIMTE Uncharacterized protein OS=Eimeria tenella OX=5802 GN=ETH_00023945 PE=3 SV=1	2	69.275	0	0	0	0	0	0	0	0	0
DGGLTWIEAHK	11	0	1225.61	U6KU16	>tr|U6KU16|U6KU16_EIMTE Sortilin OS=Eimeria tenella OX=5802 GN=ETH_00034385 PE=4 SV=1	2	57.019	0	0	0	14361000	0	0	0	0	0
DGGSGGLCR	9	0	877.371	U6KPM2	>tr|U6KPM2|U6KPM2_EIMTE Proteasome subunit beta (Fragment) OS=Eimeria tenella OX=5802 GN=ETH_00009675 PE=3 SV=1	2	93.649	0	0	0	0	59936000	85698000	0	0	0
DGGYGYDSTDLAAIR	15	0	1572.71	U6KZ54	>tr|U6KZ54|U6KZ54_EIMTE Arginyl-tRNA synthetase, putative OS=Eimeria tenella OX=5802 GN=ETH_00014410 PE=3 SV=1	2	46.89	0	0	3729400	38469000	0	0	0	0	0
DGHEANAADTNDATEVFSASK	21	0	2148.92	U6KYX8	>tr|U6KYX8|U6KYX8_EIMTE Uncharacterized protein OS=Eimeria tenella OX=5802 GN=ETH_00007210 PE=4 SV=1	3	61.703	0	0	0	26945000	0	0	0	0	0
DGHIMHLVK	9	0	1048.55	U6KXU5	>tr|U6KXU5|U6KXU5_EIMTE Transmembrane domain-containing protein, putative OS=Eimeria tenella OX=5802 GN=ETH_00009935 PE=4 SV=1	2	69.954	0	0	0	0	0	0	0	0	0
DGIDAVKK	8	1	844.465	U6L2N5	>tr|U6L2N5|U6L2N5_EIMTE Eukaryotic translation initiation factor 2 alpha subunit, putative OS=Eimeria tenella OX=5802 GN=ETH_00031135 PE=4 SV=1	2	71.501	0	0	0	0	0	0	0	0	0
DGKEVEWYK	9	1	1152.55	C8TDT9	>tr|C8TDT9|C8TDT9_EIMTE Uncharacterized protein OS=Eimeria tenella OX=5802 GN=e1096f12.tmp0005 PE=4 SV=1	2	101.38	32060000	0	0	138540000	0	21448000	12139000	0	0
DGLAGPLSNFASPNEK	16	0	1615.78	U6KU66	>tr|U6KU66|U6KU66_EIMTE Heat shock protein, putative OS=Eimeria tenella OX=5802 GN=ETH_00010625 PE=3 SV=1	2	91.616	0	0	0	0	0	0	93289000	109370000	51352000
DGLASTPACSAILR	14	0	1430.72	U6KU02	>tr|U6KU02|U6KU02_EIMTE Phosphoglucomutase/parafusin related protein 1, putative OS=Eimeria tenella OX=5802 GN=ETH_00002785 PE=3 SV=1	2	117.7	0	0	0	0	0	0	326990000	243490000	228860000
DGLVEPGVGLNR	12	0	1224.65	U6KT28	>tr|U6KT28|U6KT28_EIMTE Glyceraldehyde-3-phosphate dehydrogenase, putative OS=Eimeria tenella OX=5802 GN=ETH_00016495 PE=3 SV=1	2	96.229	0	16840000	34456000	158450000	25808000	0	232070000	91973000	118180000
DGNLVVEGK	9	0	929.482	E3VWM6	>tr|E3VWM6|E3VWM6_EIMTE Glyceraldehyde-3-phosphate dehydrogenase OS=Eimeria tenella OX=5802 GN=ETH_00008865 PE=2 SV=1	2	98.943	2211500000	3549200000	2053900000	4651500000	6488000000	3083500000	1324100000	1390700000	2134200000
DGNTEATKK	9	1	962.467	U6KRM0	>tr|U6KRM0|U6KRM0_EIMTE SAG family member OS=Eimeria tenella OX=5802 GN=ETH_00035010 PE=4 SV=1	2	137.95	0	0	0	0	0	0	0	0	0
DGNVELAVQR	10	0	1099.56	U6L478	>tr|U6L478|U6L478_EIMTE DnaK family domain containing protein, putative OS=Eimeria tenella OX=5802 GN=ETH_00042945 PE=4 SV=1	2	100.48	0	43498000	0	0	0	0	0	0	0
DGPTACVITGEGK	13	0	1303.61	U6KUT8	>tr|U6KUT8|U6KUT8_EIMTE Enoyl-CoA hydratase/isomerase family protein, putative OS=Eimeria tenella OX=5802 GN=ETH_00026145 PE=3 SV=1	2	90.731	78700000	96831000	44377000	72027000	85365000	44266000	0	8951000	6033200
DGQDSAQGIGR	11	0	1102.5	U6KWS0	>tr|U6KWS0|U6KWS0_EIMTE Poly [ADP-ribose] polymerase OS=Eimeria tenella OX=5802 GN=ETH_00024490 PE=4 SV=1	2	58.676	0	0	0	0	0	0	0	0	0
DGQIDLK	7	0	787.408	U6LAL0	>tr|U6LAL0|U6LAL0_EIMTE Uncharacterized protein OS=Eimeria tenella OX=5802 GN=ETH_00003425 PE=4 SV=1	2	101.6	21985000	0	0	0	0	0	0	0	0
DGQMYNYSGAR	11	0	1260.52	U6L3H6	>tr|U6L3H6|U6L3H6_EIMTE Thioredoxin, putative OS=Eimeria tenella OX=5802 GN=ETH_00013700 PE=4 SV=1	2	100.55	95993000	101210000	58214000	84675000	48726000	0	0	0	0
DGSGALVAFR	10	0	991.509	U6L229	>tr|U6L229|U6L229_EIMTE Uncharacterized protein (Fragment) OS=Eimeria tenella OX=5802 GN=ETH_00034245 PE=4 SV=1	2	54.608	3899600	0	0	0	0	0	0	0	0
DGSHLIYK	8	0	931.476	U6KU76	>tr|U6KU76|U6KU76_EIMTE Heat shock protein 40, putative OS=Eimeria tenella OX=5802 GN=ETH_00029665 PE=4 SV=1	2	89.046	171870000	0	0	0	0	0	0	0	0
DGSLDLQLQQQQR	13	0	1527.76	U6L1X2	>tr|U6L1X2|U6L1X2_EIMTE Uncharacterized protein OS=Eimeria tenella OX=5802 GN=ETH_00033140 PE=4 SV=1	2	62.14	0	0	0	23397000	0	0	0	0	0
DGSSGGMIR	9	0	878.392	U6L5M7	>tr|U6L5M7|U6L5M7_EIMTE Proteasome component PRE3, putative OS=Eimeria tenella OX=5802 GN=ETH_00000830 PE=4 SV=1	2	124.98	0	90432000	41768000	184490000	92373000	85520000	0	0	0
DGSSTDGSSFNSSSSSSSTAHR	22	0	2146.86	U6KMU0	>tr|U6KMU0|U6KMU0_EIMTE Histidine acid phosphatase domain containing protein, putative OS=Eimeria tenella OX=5802 GN=ETH_00001530 PE=4 SV=1	2	39.507	0	0	0	0	13123000	0	0	0	0
DGTEFHEGHCTR	12	0	1444.58	A5JNY6	>tr|A5JNY6|A5JNY6_EIMTE Uncharacterized protein OS=Eimeria tenella OX=5802 PE=2 SV=1	2,3	98.406	180400000	0	0	106940000	73209000	0	0	0	0
DGTHLPCDR	9	0	1069.46	U6KXD7	>tr|U6KXD7|U6KXD7_EIMTE Uncharacterized protein OS=Eimeria tenella OX=5802 GN=ETH_00005745 PE=4 SV=1	2	78.816	109470000	0	0	0	0	0	0	0	0
DGTIGIQPSELAR	13	0	1355.7	U6L5H4	>tr|U6L5H4|U6L5H4_EIMTE Uncharacterized protein OS=Eimeria tenella OX=5802 GN=ETH_00031645 PE=4 SV=1	2	107.37	34071000	58495000	3862600	156410000	3226500	0	184570000	39558000	49549000
DGTLSCLSETCK	12	0	1369.59	U6KL82	>tr|U6KL82|U6KL82_EIMTE Haloacid dehalogenase-like hydrolase domain-containing protein, putative OS=Eimeria tenella OX=5802 GN=ETH_00027645 PE=4 SV=1	2	131.37	370920000	385840000	149200000	181790000	399890000	138300000	273010000	215380000	45290000
DGTYAFK	7	0	800.37	Q70CD6	>tr|Q70CD6|Q70CD6_EIMTE SAG family member (Sag11) OS=Eimeria tenella OX=5802 GN=sag11 PE=2 SV=1	1	110.63	89884000	0	0	0	0	0	0	0	0
DGVAMLWDVSEGK	13	0	1405.65	U6KQ29	>tr|U6KQ29|U6KQ29_EIMTE Activated protein kinase c receptor OS=Eimeria tenella OX=5802 GN=ETH_00026650 PE=4 SV=1	2	69.352	0	0	0	58839000	0	0	0	0	0
DGVCIDINECSTNR	14	0	1651.69	U6KPE0	>tr|U6KPE0|U6KPE0_EIMTE Microneme protein 7, putative OS=Eimeria tenella OX=5802 GN=ETH_00007985 PE=4 SV=1	2	63.128	0	0	0	21216000	44040000	8357300	0	0	0
DGVVFAAEVPR	11	0	1158.6	U6KHD6	>tr|U6KHD6|U6KHD6_EIMTE Proteasome subunit alpha type OS=Eimeria tenella OX=5802 GN=ETH_00021820 PE=3 SV=1	2	62.408	0	0	0	0	0	0	0	0	0
DGVVLAADK	9	0	886.476	U6L0F4	>tr|U6L0F4|U6L0F4_EIMTE Proteasome subunit alpha type OS=Eimeria tenella OX=5802 GN=ETH_00011175 PE=3 SV=1	2	60.518	0	0	0	15650000	151210000	0	0	13190000	0
DGVVLASER	9	0	944.493	U6L7D9	>tr|U6L7D9|U6L7D9_EIMTE Proteasome subunit alpha type OS=Eimeria tenella OX=5802 GN=ETH_00011410 PE=3 SV=1	2	123.86	114840000	0	82641000	0	398050000	111790000	66181000	0	0
DGYDDGYGGPDDR	13	0	1400.51	U6KZN3	>tr|U6KZN3|U6KZN3_EIMTE RNA binding motif-containing protein, putative OS=Eimeria tenella OX=5802 GN=ETH_00020730 PE=4 SV=1	2	59.185	0	10759000	0	23144000	12806000	11864000	0	0	0
DGYGVQVWDDGAR	13	0	1436.63	U6KPJ8	>tr|U6KPJ8|U6KPJ8_EIMTE Uncharacterized protein (Fragment) OS=Eimeria tenella OX=5802 GN=ETH_00036900 PE=4 SV=1	2	68.809	20107000	0	0	0	0	0	0	0	0
DHEGWDLYVK	10	0	1260.58	U6L9T1	>tr|U6L9T1|U6L9T1_EIMTE p97 protein, putative OS=Eimeria tenella OX=5802 GN=ETH_00020250 PE=4 SV=1	2	104.42	5342900	0	13001000	0	0	0	0	0	0
DHHESMFELK	10	0	1271.56	U6L1U7	>tr|U6L1U7|U6L1U7_EIMTE Eukaryotic translation initiation factor 3 subunit 5, putative OS=Eimeria tenella OX=5802 GN=ETH_00013695 PE=4 SV=1	3	88.495	6759600	0	31269000	0	0	0	0	0	0
DHHGYDSFGR	10	0	1189.49	U6KXH4	>tr|U6KXH4|U6KXH4_EIMTE Uncharacterized protein OS=Eimeria tenella OX=5802 GN=ETH_00002865 PE=4 SV=1	2,3	98.044	91291000	24014000	20376000	0	4328600	8166500	0	0	0
DHMLATGK	8	0	871.422	U6L9T1	>tr|U6L9T1|U6L9T1_EIMTE p97 protein, putative OS=Eimeria tenella OX=5802 GN=ETH_00020250 PE=4 SV=1	2	115.49	0	56613000	22331000	0	43946000	50046000	0	0	0
DHMMVGFMR	9	0	1122.48	Q9GN67	>tr|Q9GN67|Q9GN67_EIMTE Aspartyl proteinase (Eimepsin) OS=Eimeria tenella OX=5802 GN=eimepsin PE=2 SV=1	2	155.75	27309000	28860000	26923000	11179000	13678000	12566000	0	0	0
DHVHATSK	8	0	893.436	U6KQM5	>tr|U6KQM5|U6KQM5_EIMTE Pyruvate dehydrogenase E1 component subunit alpha OS=Eimeria tenella OX=5802 GN=ETH_00020990 PE=4 SV=1	2	82.75	0	0	0	0	0	0	0	0	0
DIAEAYDVLSDK	12	0	1337.64	U6KU76	>tr|U6KU76|U6KU76_EIMTE Heat shock protein 40, putative OS=Eimeria tenella OX=5802 GN=ETH_00029665 PE=4 SV=1	2	80.469	0	0	0	41540000	0	0	6244900	0	0
DIAEAYDVLSDKER	14	1	1622.78	U6KU76	>tr|U6KU76|U6KU76_EIMTE Heat shock protein 40, putative OS=Eimeria tenella OX=5802 GN=ETH_00029665 PE=4 SV=1	2,3	230.06	0	0	0	350770000	188690000	52668000	2713000	0	0
DIAEFEQVQR	10	0	1233.6	U6KYE5	>tr|U6KYE5|U6KYE5_EIMTE Serine/threonine protein phosphatase, putative OS=Eimeria tenella OX=5802 GN=ETH_00019730 PE=4 SV=1	2	178.22	0	17516000	0	0	28270000	15269000	0	0	0
DIAMECIVTVDDIPEDQKER	20	1	2375.1	U6KY42	>tr|U6KY42|U6KY42_EIMTE Long-chain fatty acid CoA ligase, putative OS=Eimeria tenella OX=5802 GN=ETH_00011645 PE=4 SV=1	3	38.915	0	0	0	10795000	0	0	0	0	0
DIAVATNAQLISK	13	0	1342.75	U6L3M2	>tr|U6L3M2|U6L3M2_EIMTE TCP-1/cpn60 chaperonin family protein, putative OS=Eimeria tenella OX=5802 GN=ETH_00008485 PE=3 SV=1	2	79.875	0	22057000	0	0	0	0	0	0	0
DIDEDAKGFER	11	1	1293.58	U6L2S2	>tr|U6L2S2|U6L2S2_EIMTE Acyl-protein thioesterase 1, related OS=Eimeria tenella OX=5802 GN=ETH_00011255 PE=4 SV=1	2	114.86	0	0	0	0	0	0	0	0	0
DIDFITDR	8	0	993.477	H9B9Y8	>tr|H9B9Y8|H9B9Y8_EIMTE Inosine-5'-monophosphate dehydrogenase OS=Eimeria tenella OX=5802 PE=2 SV=1	2	114.28	39014000	25793000	8275300	30379000	0	9803400	0	0	0
DIDGLNQADSEDPAVR	16	0	1713.78	U6KT08	>tr|U6KT08|U6KT08_EIMTE Kinesin heavy chain, putative OS=Eimeria tenella OX=5802 GN=ETH_00019085 PE=3 SV=1	2	78.285	0	12142000	4015800	26160000	34460000	13911000	0	0	0
DIDLPAEEGTPPAAHR	16	0	1687.82	U6L912	>tr|U6L912|U6L912_EIMTE Uncharacterized protein OS=Eimeria tenella OX=5802 GN=ETH_00028240 PE=4 SV=1	2,3	138.77	29768000	78690000	53437000	373250000	35525000	22932000	4529600	11306000	0
DIERDDIEFLSK	12	1	1478.73	U6L8G0	>tr|U6L8G0|U6L8G0_EIMTE T-complex protein 1 subunit delta OS=Eimeria tenella OX=5802 GN=ETH_00000485 PE=3 SV=1	2,3	149.23	0	15056000	71006000	39645000	128660000	76726000	0	0	0
DIGKPASDLLGK	12	1	1212.67	U6KV24	>tr|U6KV24|U6KV24_EIMTE Porin, putative OS=Eimeria tenella OX=5802 GN=ETH_00023750 PE=4 SV=1	2,3	66.393	0	10576000	13201000	15155000	18393000	14596000	109610000	190740000	114260000
DIGSSSSSSSSGR	13	0	1212.52	U6KHJ1	>tr|U6KHJ1|U6KHJ1_EIMTE Uncharacterized protein OS=Eimeria tenella OX=5802 GN=ETH_00030930 PE=4 SV=1	1,2	196.15	4563000000	6318900000	5670700000	11309000000	8187000000	6540400000	364950000	7317800000	6473400000
DIIAEFPR	8	0	959.508	U6KNT2	>tr|U6KNT2|U6KNT2_EIMTE Uncharacterized protein OS=Eimeria tenella OX=5802 GN=ETH_00017760 PE=4 SV=1	2	96.253	0	4817600	0	0	0	0	0	0	0
DIKVETQNGR	10	1	1158.6	H9B9S3	>tr|H9B9S3|H9B9S3_EIMTE Uncharacterized protein OS=Eimeria tenella OX=5802 PE=2 SV=1	2	98.04	0	0	0	98356000	37259000	21539000	0	0	0
DILFETADKPK	11	1	1275.67	U6L0U5	>tr|U6L0U5|U6L0U5_EIMTE Subtilisin-like protein, related OS=Eimeria tenella OX=5802 GN=ETH_00005950 PE=4 SV=1	2,3	118.28	1149800000	1105100000	540090000	676290000	309490000	88466000	86433000	87726000	106830000
DILSTQEK	8	0	932.481	U6KQI8	>tr|U6KQI8|U6KQI8_EIMTE Uncharacterized protein OS=Eimeria tenella OX=5802 GN=ETH_00026925 PE=4 SV=1	2	116.73	0	125500000	23912000	48579000	0	53268000	0	0	0
DIMAYAGR	8	0	895.422	U6L206	>tr|U6L206|U6L206_EIMTE Peroxidoxin 2, putative OS=Eimeria tenella OX=5802 GN=ETH_00032305 PE=4 SV=1	1,2	174.21	201130000	72173000	158920000	58425000	0	0	53344000	64905000	79764000
DIMEGTR	7	0	820.375	U6L4E6	>tr|U6L4E6|U6L4E6_EIMTE 2-oxoglutarate dehydrogenase, putative OS=Eimeria tenella OX=5802 GN=ETH_00028175 PE=4 SV=1	2	114.02	0	24740000	0	10384000	17384000	0	0	0	0
DINVATLR	8	0	900.503	U6KL33	>tr|U6KL33|U6KL33_EIMTE ATP-binding cassette protein subfamily B member 2, putative OS=Eimeria tenella OX=5802 GN=ETH_00002570 PE=4 SV=1	2	126.52	18122000	20734000	0	60675000	0	0	42611000	0	0
DIPLMHVPPQEILR	14	0	1656.9	U6KNB5	>tr|U6KNB5|U6KNB5_EIMTE Uncharacterized protein OS=Eimeria tenella OX=5802 GN=ETH_00010360 PE=4 SV=1	3	66.533	0	0	0	0	0	0	23313000	17311000	13276000
DIQCAASSPK	10	0	1075.5	U6KQ85	>tr|U6KQ85|U6KQ85_EIMTE Mitochondrial alternative NADH dehydrogenase 1, putative OS=Eimeria tenella OX=5802 GN=ETH_00001560 PE=4 SV=1	2	81.017	0	74609000	35218000	0	92938000	72572000	35796000	0	0
DIQCAASSPKDPK	13	1	1415.67	U6KQ85	>tr|U6KQ85|U6KQ85_EIMTE Mitochondrial alternative NADH dehydrogenase 1, putative OS=Eimeria tenella OX=5802 GN=ETH_00001560 PE=4 SV=1	2	52.5	0	0	0	64014000	58639000	0	0	0	0
DISAVVER	8	0	887.471	U6KGF3	>tr|U6KGF3|U6KGF3_EIMTE Uncharacterized protein OS=Eimeria tenella OX=5802 GN=ETH_00012915 PE=4 SV=1	2	82.279	0	0	20634000	0	0	0	0	2714600	0
DISENAAAAQVLAEMAGR	18	0	1815.88	U6KKW2	>tr|U6KKW2|U6KKW2_EIMTE 60S ribosomal protein L18a OS=Eimeria tenella OX=5802 GN=ETH_00030710 PE=3 SV=1	2	60.764	0	0	0	0	0	0	0	18465000	19956000
DISMQQFR	8	0	1023.48	U6KXH4	>tr|U6KXH4|U6KXH4_EIMTE Uncharacterized protein OS=Eimeria tenella OX=5802 GN=ETH_00002865 PE=4 SV=1	2	141.78	0	6213300	0	52890000	0	0	19685000	28962000	31232000
DISNFKR	7	1	878.461	U6KW36	>tr|U6KW36|U6KW36_EIMTE Uncharacterized protein OS=Eimeria tenella OX=5802 GN=ETH_00038020 PE=4 SV=1	2	99.384	0	0	0	99696000	0	0	0	0	0
DITEADLR	8	0	931.461	U6KSQ3	>tr|U6KSQ3|U6KSQ3_EIMTE Uncharacterized protein OS=Eimeria tenella OX=5802 GN=ETH_00023945 PE=3 SV=1	2	98.458	0	0	0	35712000	0	11416000	0	5180800	0
DITLDMMGLFK	11	0	1282.63	H9B9T9	>tr|H9B9T9|H9B9T9_EIMTE Uncharacterized protein OS=Eimeria tenella OX=5802 PE=2 SV=1	2	83.397	16587000	16535000	11234000	5656500	9151500	0	0	0	0
DITLDMMGLFKPGSR	15	1	1679.84	H9B9T9	>tr|H9B9T9|H9B9T9_EIMTE Uncharacterized protein OS=Eimeria tenella OX=5802 PE=2 SV=1	2	113.4	24390000	31465000	18257000	26480000	26169000	0	0	0	0
DIVEIGGIK	9	0	942.539	Q9GN67	>tr|Q9GN67|Q9GN67_EIMTE Aspartyl proteinase (Eimepsin) OS=Eimeria tenella OX=5802 GN=eimepsin PE=2 SV=1	1,2	107.47	2952400000	1805000000	3548600000	8123700000	1398700000	501710000	4552400000	1875600000	1616100000
DIVNCSFSADHR	12	0	1419.62	H9B9E0	>tr|H9B9E0|H9B9E0_EIMTE Dihydrolipoamide acetyltransferase component of pyruvate dehydrogenase complex OS=Eimeria tenella OX=5802 GN=ETH_00006100 PE=2 SV=1	2,3	116.01	42715000	0	13798000	70874000	0	0	0	0	0
DIVPLAGPK	9	0	908.533	U6KS51	>tr|U6KS51|U6KS51_EIMTE Aldo/keto reductase family oxidoreductase, putative OS=Eimeria tenella OX=5802 GN=ETH_00024730 PE=4 SV=1	2	68.224	25555000	0	0	0	0	0	0	0	0
DIYETPTGWK	10	0	1208.57	U6KU02	>tr|U6KU02|U6KU02_EIMTE Phosphoglucomutase/parafusin related protein 1, putative OS=Eimeria tenella OX=5802 GN=ETH_00002785 PE=3 SV=1	1,2	112.75	42118000	21904000	0	1043700000	18654000	3905400	388140000	97482000	121490000
DIYYITGESR	10	0	1215.58	U6L0T2	>tr|U6L0T2|U6L0T2_EIMTE Heat shock protein 90 OS=Eimeria tenella OX=5802 GN=ETH_00007385 PE=3 SV=1	2	150.35	1044400000	546580000	0	2030500000	671840000	0	0	0	0
DKAAGLQQR	9	1	985.53	U6KIN6	>tr|U6KIN6|U6KIN6_EIMTE Uncharacterized protein OS=Eimeria tenella OX=5802 GN=ETH_00030440 PE=4 SV=1	2	135.83	455890000	233170000	176730000	610240000	489570000	327330000	295680000	28620000	185300000
DKADLTSR	8	1	904.461	U6L7A8	>tr|U6L7A8|U6L7A8_EIMTE V-type proton ATPase subunit OS=Eimeria tenella OX=5802 GN=ETH_00033485 PE=3 SV=1	2	108.81	59088000	0	0	0	0	0	0	0	0
DKAQEIEAR	9	1	1058.54	H9B9Y9	>tr|H9B9Y9|H9B9Y9_EIMTE Uncharacterized protein OS=Eimeria tenella OX=5802 PE=2 SV=1	2	104.05	0	0	0	116510000	106290000	0	0	0	0
DKAVAAK	7	1	701.407	U6KIN6	>tr|U6KIN6|U6KIN6_EIMTE Uncharacterized protein OS=Eimeria tenella OX=5802 GN=ETH_00030440 PE=4 SV=1	2	116.73	0	0	0	0	0	0	2679200000	1180900000	1987000000
DKCDGIEKPPK	11	2	1285.63	U6KVP1	>tr|U6KVP1|U6KVP1_EIMTE Membrane-attack complex / perforin domain-containing protein, putative OS=Eimeria tenella OX=5802 GN=ETH_00005740 PE=4 SV=1	2,3	71.241	0	0	0	164010000	8193300	5090900	0	0	0
DKDDAPTEVLAEEVLR	16	1	1798.89	U6KVY5	>tr|U6KVY5|U6KVY5_EIMTE Very long-chain acyl-CoA synthetase, putative OS=Eimeria tenella OX=5802 GN=ETH_00019675 PE=4 SV=1	2,3	136.63	0	0	0	220610000	19638000	0	0	0	0
DKDGNTPLHVAAK	13	1	1364.7	U6KWL2	>tr|U6KWL2|U6KWL2_EIMTE Uncharacterized protein OS=Eimeria tenella OX=5802 GN=ETH_00015380 PE=4 SV=1	2,3	73.881	88716000	6662400	14874000	44849000	33716000	0	0	0	0
DKDYQTK	7	1	896.424	U6KYA9	>tr|U6KYA9|U6KYA9_EIMTE Uncharacterized protein OS=Eimeria tenella OX=5802 GN=ETH_00019505 PE=4 SV=1	2	125.81	0	176980000	136410000	92459000	268040000	233820000	0	0	0
DKELLPYEIINK	12	1	1473.81	U6KNQ1	>tr|U6KNQ1|U6KNQ1_EIMTE Heat shock protein 70, putative OS=Eimeria tenella OX=5802 GN=ETH_00025545 PE=3 SV=1	2,3	104.59	0	29192000	0	147740000	22243000	0	146170000	172960000	135240000
DKENGVQALAK	11	1	1171.62	U6KQP2	>tr|U6KQP2|U6KQP2_EIMTE Carbonyl reductase, putative (Fragment) OS=Eimeria tenella OX=5802 GN=ETH_00021285 PE=3 SV=1	2,3	160.18	119900000	0	0	959950000	12771000	6958600	72278000	0	0
DKEVAGR	7	1	773.403	U6KH66	>tr|U6KH66|U6KH66_EIMTE Rhoptry kinase family protein ROP25, putative OS=Eimeria tenella OX=5802 GN=ETH_00027700 PE=4 SV=1	1,2	122.13	0	77934000	322230000	455100000	955400000	531290000	0	0	0
DKFGHHR	7	1	895.441	U6KR05	>tr|U6KR05|U6KR05_EIMTE Branched-chain alpha-keto acid dehydrogenase E1 component beta chain, putative OS=Eimeria tenella OX=5802 GN=ETH_00025495 PE=4 SV=1	2	89.673	0	0	0	0	0	0	0	0	0
DKISAEDKTDLESR	14	2	1605.78	U6KR86	>tr|U6KR86|U6KR86_EIMTE Organellar heat shock protein OS=Eimeria tenella OX=5802 GN=ETH_00019510 PE=3 SV=1	3	73.245	0	0	0	37020000	0	0	0	0	0
DKIVFDR	7	1	891.481	U6L9H8	>tr|U6L9H8|U6L9H8_EIMTE Uncharacterized protein OS=Eimeria tenella OX=5802 GN=ETH_00023355 PE=4 SV=1	2	113.89	285250000	74391000	137500000	0	5636700	37998000	0	0	0
DKKDEVYK	8	2	1023.52	U6KMM2	>tr|U6KMM2|U6KMM2_EIMTE Thioredoxin, putative OS=Eimeria tenella OX=5802 GN=ETH_00002575 PE=4 SV=1	2	145.9	121400000	63216000	0	197160000	165290000	0	0	0	0
DKLEATLR	8	1	944.529	U6KWA1	>tr|U6KWA1|U6KWA1_EIMTE Uncharacterized protein OS=Eimeria tenella OX=5802 GN=ETH_00001685 PE=4 SV=1	2	133.86	71650000	0	18194000	151920000	0	11044000	0	0	0
DKPPAAALQR	10	1	1065.59	U6L038	>tr|U6L038|U6L038_EIMTE 26S Proteasome non-ATPase regulatory subunit 9, putative OS=Eimeria tenella OX=5802 GN=ETH_00033290 PE=4 SV=1	2	79.148	0	0	0	30923000	0	0	0	0	0
DKQLDDAAAAASTEQQK	17	1	1788.85	U6KXX0	>tr|U6KXX0|U6KXX0_EIMTE Uncharacterized protein OS=Eimeria tenella OX=5802 GN=ETH_00024055 PE=4 SV=1	2,3	126.63	0	33287000	0	210070000	93634000	33247000	0	0	0
DKQQQQQQQQEFPVR	15	1	1913.93	U6L4L5	>tr|U6L4L5|U6L4L5_EIMTE Uncharacterized protein OS=Eimeria tenella OX=5802 GN=ETH_00022780 PE=4 SV=1	2,3	159.75	23411000	37545000	6370900	68117000	36663000	0	0	0	0
DKQTGAER	8	1	903.441	Q3HNM5	>tr|Q3HNM5|Q3HNM5_EIMTE Calmodulin-like domain protein kinase isoform 2 OS=Eimeria tenella OX=5802 PE=2 SV=1	2	68.625	0	0	0	0	0	0	202090000	0	159450000
DKTDAIDAIR	10	1	1116.58	H9B9L2	>tr|H9B9L2|H9B9L2_EIMTE Uncharacterized protein OS=Eimeria tenella OX=5802 GN=ETH_00008250 PE=2 SV=1	2	80.763	0	0	0	0	0	0	5355100	0	0
DKTDAIDAIRK	11	2	1244.67	H9B9L2	>tr|H9B9L2|H9B9L2_EIMTE Uncharacterized protein OS=Eimeria tenella OX=5802 GN=ETH_00008250 PE=2 SV=1	3	51.013	0	8801000	0	0	0	0	0	0	0
DKVTGQEYAVK	11	1	1236.63	Q3HNM4	>tr|Q3HNM4|Q3HNM4_EIMTE Calmodulin-like domain protein kinase OS=Eimeria tenella OX=5802 PE=1 SV=1	2,3	87.001	200190000	164840000	83822000	1031200000	428910000	85348000	250970000	5364500	111380000
DKYDLSK	7	1	867.434	U6KZX2	>tr|U6KZX2|U6KZX2_EIMTE 2-oxoisovalerate dehydrogenase subunit alpha OS=Eimeria tenella OX=5802 GN=ETH_00001945 PE=3 SV=1	2	110.12	480360000	759280000	88922000	1034000000	0	718520000	210640000	34104000	0
DLAEAAAAYR	10	0	1049.51	H9B9C8	>tr|H9B9C8|H9B9C8_EIMTE Peptidylprolyl isomerase OS=Eimeria tenella OX=5802 PE=2 SV=1	2	168.8	93373000	140430000	50717000	138070000	91270000	10521000	379830000	71409000	45247000
DLANLQIHER	10	0	1207.63	U6KYX0	>tr|U6KYX0|U6KYX0_EIMTE N-terminal acetyltransferase complex subunit NARG1, putative OS=Eimeria tenella OX=5802 GN=ETH_00007160 PE=4 SV=1	2	62.303	0	0	15283000	0	0	0	0	0	0
DLAQSPCCAK	10	0	1148.5	A5JNY6	>tr|A5JNY6|A5JNY6_EIMTE Uncharacterized protein OS=Eimeria tenella OX=5802 PE=2 SV=1	2	76.228	53314000	0	0	239520000	0	0	83912000	0	32221000
DLASDWSR	8	0	948.43	V5UX72	>tr|V5UX72|V5UX72_EIMTE Uncharacterized protein (Fragment) OS=Eimeria tenella OX=5802 PE=4 SV=1	2	155.75	1211100000	1247600000	463530000	326720000	244230000	76649000	0	0	0
DLATAIKGEQVSEK	14	1	1487.78	U6KT00	>tr|U6KT00|U6KT00_EIMTE Isocitrate dehydrogenase, putative (Fragment) OS=Eimeria tenella OX=5802 GN=ETH_00037035 PE=4 SV=1	2,3	145.71	22894000	0	0	122260000	18944000	0	0	0	0
DLATLEFSR	9	0	1050.53	U6KNV2	>tr|U6KNV2|U6KNV2_EIMTE Calcium-transporting ATPase, putative OS=Eimeria tenella OX=5802 GN=ETH_00002655 PE=3 SV=1	2	108.98	15643000	0	8936000	167300000	1111500	2294300	0	4161900	10340000
DLEATVEEAVDR	12	0	1345.64	U6L0I8	>tr|U6L0I8|U6L0I8_EIMTE Transaldolase OS=Eimeria tenella OX=5802 GN=ETH_00011825 PE=3 SV=1	2	184.03	114930000	56379000	175060000	116840000	106010000	115000000	0	0	0
DLEEAVAAAK	10	0	1015.52	U6KJH1	>tr|U6KJH1|U6KJH1_EIMTE Carbamoyl phosphate synthetase II, putative OS=Eimeria tenella OX=5802 GN=ETH_00030005 PE=3 SV=1	2	86.624	13291000	0	0	0	9251500	3527800	0	0	0
DLELYIER	8	0	1049.54	U6L0I2	>tr|U6L0I2|U6L0I2_EIMTE Exportin 7, putative OS=Eimeria tenella OX=5802 GN=ETH_00011775 PE=4 SV=1	2	95.099	0	8597200	0	0	8371000	0	4578800	0	0
DLEPPGLLLESK	12	0	1309.71	U6KKP0	>tr|U6KKP0|U6KKP0_EIMTE Vacuolar protein sorting 26, putative OS=Eimeria tenella OX=5802 GN=ETH_00002010 PE=4 SV=1	2	73.466	0	0	0	38094000	0	0	0	0	0
DLEVQHPAAK	10	0	1106.57	U6KYU4	>tr|U6KYU4|U6KYU4_EIMTE TCP-1/cpn60 family chaperonin, putative OS=Eimeria tenella OX=5802 GN=ETH_00034715 PE=3 SV=1	2	93.111	267980000	13334000	19198000	254530000	131420000	0	0	0	0
DLFAGIVMEK	10	0	1121.58	U6KUP6	>tr|U6KUP6|U6KUP6_EIMTE Myosin A, putative OS=Eimeria tenella OX=5802 GN=ETH_00021495 PE=3 SV=1	2	69.979	0	40505000	32177000	0	41621000	33958000	0	0	0
DLGAEVAHR	9	0	966.488	U6KZ54	>tr|U6KZ54|U6KZ54_EIMTE Arginyl-tRNA synthetase, putative OS=Eimeria tenella OX=5802 GN=ETH_00014410 PE=3 SV=1	2	78.264	0	0	0	33518000	0	0	0	0	0
DLGDKTEGNADVQDLK	16	1	1716.82	U6KRN4	>tr|U6KRN4|U6KRN4_EIMTE TPR domain-containing protein, putative OS=Eimeria tenella OX=5802 GN=ETH_00030100 PE=4 SV=1	2	59.709	0	0	0	0	0	0	0	0	0
DLGPNAEAK	9	0	913.451	U6L2S4	>tr|U6L2S4|U6L2S4_EIMTE Heterogeneous nuclear ribonucleoprotein A3, putative (Fragment) OS=Eimeria tenella OX=5802 GN=ETH_00018150 PE=4 SV=1	2	81.972	0	0	32367000	0	98047000	76995000	0	0	0
DLGSHTDVGSLTVLPSSR	18	0	1839.93	U6KU03	>tr|U6KU03|U6KU03_EIMTE Kelch motif domain-containing protein, putative OS=Eimeria tenella OX=5802 GN=ETH_00029095 PE=4 SV=1	3	80.738	0	0	0	0	0	0	9899800	9659400	0
DLKDTTNIPVGGENLYR	17	1	1903.96	U6KXU8	>tr|U6KXU8|U6KXU8_EIMTE Chromosome II, complete genome, related OS=Eimeria tenella OX=5802 GN=ETH_00031260 PE=4 SV=1	3	49.463	0	0	0	0	0	0	16836000	14388000	0
DLKDVIDKPSK	11	2	1256.7	H9B9X1	>tr|H9B9X1|H9B9X1_EIMTE Uncharacterized protein OS=Eimeria tenella OX=5802 PE=2 SV=1	2,3	67.519	0	0	22457000	11529000	0	0	0	0	0
DLKEEYAQIDIIVSDPVVSYR	21	1	2451.25	U6KN00	>tr|U6KN00|U6KN00_EIMTE Elongation factor 2, putative OS=Eimeria tenella OX=5802 GN=ETH_00015895 PE=4 SV=1	3	35.834	0	0	0	0	2668000	0	0	0	0
DLKGENAVVVITSR	14	1	1499.83	U6KQP2	>tr|U6KQP2|U6KQP2_EIMTE Carbonyl reductase, putative (Fragment) OS=Eimeria tenella OX=5802 GN=ETH_00021285 PE=3 SV=1	2,3	107.46	31596000	61897000	54321000	44993000	68233000	56835000	0	0	0
DLKPENLLLENK	12	1	1424.79	Q3HNM4	>tr|Q3HNM4|Q3HNM4_EIMTE Calmodulin-like domain protein kinase OS=Eimeria tenella OX=5802 PE=1 SV=1	2,3	119.39	0	0	0	247650000	0	0	47992000	33701000	49293000
DLKPENLLLESK	12	1	1397.78	Q3HNM5	>tr|Q3HNM5|Q3HNM5_EIMTE Calmodulin-like domain protein kinase isoform 2 OS=Eimeria tenella OX=5802 PE=2 SV=1	2,3	92.19	0	0	0	154360000	0	0	90495000	47878000	24115000
DLLIHGR	7	0	822.471	U6KK17	>tr|U6KK17|U6KK17_EIMTE Acyltransferase, putative (Fragment) OS=Eimeria tenella OX=5802 GN=ETH_00010215 PE=4 SV=1	2	99.919	0	40095000	39631000	0	10265000	0	0	0	0
DLLISDSEDR	10	0	1161.55	U6KS61	>tr|U6KS61|U6KS61_EIMTE Coatomer alpha subunit, putative OS=Eimeria tenella OX=5802 GN=ETH_00021415 PE=4 SV=1	2	150.08	32780000	32254000	0	63415000	61929000	17382000	0	0	0
DLLLEEEAGR	10	0	1143.58	U6KMU4	>tr|U6KMU4|U6KMU4_EIMTE Ubiquitin carboxyl-terminal hydrolase, putative OS=Eimeria tenella OX=5802 GN=ETH_00001555 PE=3 SV=1	2	107.24	0	0	0	15016000	0	0	11222000	0	0
DLLPVNVK	8	0	896.533	A0A024DAD9	>tr|A0A024DAD9|A0A024DAD9_EIMTE Lactate dehydrogenase OS=Eimeria tenella OX=5802 PE=2 SV=1	2	91.9	92323000	81822000	88225000	29710000	21988000	0	31805000	261760000	236290000
DLLQSDKPR	9	1	1070.57	U6L5H4	>tr|U6L5H4|U6L5H4_EIMTE Uncharacterized protein OS=Eimeria tenella OX=5802 GN=ETH_00031645 PE=4 SV=1	2,3	149.94	250090000	55672000	3708800	158680000	0	7016300	0	0	0
DLMACAQTGSGK	12	0	1237.54	U6KZH0	>tr|U6KZH0|U6KZH0_EIMTE ATP-dependent RNA helicase, putative OS=Eimeria tenella OX=5802 GN=ETH_00026135 PE=3 SV=1	2	82.543	0	18107000	9478900	21181000	10554000	6585600	0	0	0
DLNDEASAAHAAR	13	0	1339.61	U6KQN6	>tr|U6KQN6|U6KQN6_EIMTE Uncharacterized protein OS=Eimeria tenella OX=5802 GN=ETH_00030515 PE=4 SV=1	2	72.089	0	0	0	0	0	0	0	0	0
DLPHWFDLAK	10	0	1240.62	Q2MJS6	>tr|Q2MJS6|Q2MJS6_EIMTE RHOMBOID-like protein OS=Eimeria tenella OX=5802 PE=2 SV=1	2	97.813	85235000	107120000	97588000	144980000	125120000	128760000	0	0	0
DLPYGEKPPPVNTHLR	16	1	1831.96	U6KVU2	>tr|U6KVU2|U6KVU2_EIMTE 40S ribosomal protein S15, putative OS=Eimeria tenella OX=5802 GN=ETH_00019450 PE=3 SV=1	4	51.147	0	0	0	0	0	0	0	0	13339000
DLQMVSITCR	10	0	1221.58	U6L3Y3	>tr|U6L3Y3|U6L3Y3_EIMTE Prohibitin, putative OS=Eimeria tenella OX=5802 GN=ETH_00017420 PE=4 SV=1	2	104.79	0	0	0	0	0	0	0	0	0
DLQQQLQQQQR	11	0	1411.72	U6KHH7	>tr|U6KHH7|U6KHH7_EIMTE Uncharacterized protein OS=Eimeria tenella OX=5802 GN=ETH_00030855 PE=4 SV=1	2	146.11	0	56443000	24636000	78796000	4843700	19886000	0	0	0
DLSASAFDAATVER	14	0	1451.69	U6KPN8	>tr|U6KPN8|U6KPN8_EIMTE WD-repeat protein, putative OS=Eimeria tenella OX=5802 GN=ETH_00027215 PE=4 SV=1	2	113.72	0	1470600	0	21082000	15689000	0	0	0	0
DLSDKPFFR	9	1	1123.57	U6KIW7	>tr|U6KIW7|U6KIW7_EIMTE Nucleoside diphosphate kinase OS=Eimeria tenella OX=5802 GN=ETH_00005865 PE=3 SV=1	2,3	94.302	17599000	20865000	0	0	0	0	7539700	0	5309400
DLSGDDLLPQMR	12	0	1358.65	U6KU82	>tr|U6KU82|U6KU82_EIMTE Acetyl-coenzyme A synthetase OS=Eimeria tenella OX=5802 GN=ETH_00007195 PE=3 SV=1	2	97.911	0	0	0	36312000	0	0	0	0	0
DLSPTEQR	8	0	944.456	U6KNM0	>tr|U6KNM0|U6KNM0_EIMTE Uncharacterized protein (Fragment) OS=Eimeria tenella OX=5802 GN=ETH_00037060 PE=4 SV=1	2	87.181	0	50441000	14917000	0	85870000	56018000	0	0	0
DLTEYMMTILHER	13	0	1650.77	H9BA70	>tr|H9BA70|H9BA70_EIMTE Actin, putative OS=Eimeria tenella OX=5802 GN=ETH_00009555 PE=2 SV=1	2,3	217.09	189220000	267270000	231230000	318390000	327240000	185270000	0	0	0
DLTSAQQCLAAGFTVEQCSK	20	0	2213.01	H9BA61	>tr|H9BA61|H9BA61_EIMTE GRA9 protein, putative OS=Eimeria tenella OX=5802 GN=ETH_00028350 PE=2 SV=1	2	103.85	0	0	0	0	0	0	0	0	0
DLTVNLSDCGPSSLR	15	0	1632.78	Q9UAR9	>tr|Q9UAR9|Q9UAR9_EIMTE Microneme protein Etmic-2 OS=Eimeria tenella OX=5802 PE=4 SV=1	2,3	230.36	1458300000	1039800000	1005100000	65872000	139740000	106630000	818410000	2474300000	2145100000
DLVQAANFSER	11	0	1248.61	U6L4E8	>tr|U6L4E8|U6L4E8_EIMTE Protein phosphatase 2b regulatory subunit, putative OS=Eimeria tenella OX=5802 GN=ETH_00025715 PE=4 SV=1	2	75.819	0	0	11400000	0	0	0	65816000	0	12226000
DLVTALR	7	0	786.46	A7DZP6	>tr|A7DZP6|A7DZP6_EIMTE Putative rhoptry neck protein OS=Eimeria tenella OX=5802 GN=ropn3 PE=2 SV=1	2	95.62	3310300	0	0	0	0	0	0	0	0
DLYGNVVLSGGTTMYEGIGER	21	0	2230.06	H9BA70	>tr|H9BA70|H9BA70_EIMTE Actin, putative OS=Eimeria tenella OX=5802 GN=ETH_00009555 PE=2 SV=1	2	178.77	193500000	113460000	33774000	113210000	34267000	153020000	0	0	0
DMDSFEAEVYR	11	0	1360.56	U6KRL4	>tr|U6KRL4|U6KRL4_EIMTE RNA-binding protein, putative OS=Eimeria tenella OX=5802 GN=ETH_00015495 PE=4 SV=1	2	151.15	59023000	26631000	29689000	0	23240000	19442000	0	0	0
DMELIQDEDISYINCGTGSVSGSSALVTASGSK	33	0	3390.54	U6KGK1	>tr|U6KGK1|U6KGK1_EIMTE Acid phosphatase, putative OS=Eimeria tenella OX=5802 GN=ETH_00005385 PE=4 SV=1	3	58.137	0	0	0	0	0	0	0	0	0
DMGYNVAMMADSTSR	15	0	1647.67	U6KTJ8	>tr|U6KTJ8|U6KTJ8_EIMTE Vacuolar ATP synthase subunit b, putative OS=Eimeria tenella OX=5802 GN=ETH_00020925 PE=3 SV=1	2	52.254	0	0	20036000	0	0	0	0	0	0
DMIGIAETGSGK	12	0	1177.56	U6KS28	>tr|U6KS28|U6KS28_EIMTE Uncharacterized protein (Fragment) OS=Eimeria tenella OX=5802 GN=ETH_00035740 PE=4 SV=1	2	80.318	83901000	0	0	66677000	168650000	0	0	0	0
DMIVTAEASGR	11	0	1148.55	U6KLR2	>tr|U6KLR2|U6KLR2_EIMTE Cystathionine beta-synthase, putative OS=Eimeria tenella OX=5802 GN=ETH_00004510 PE=4 SV=1	2	128.01	0	0	0	42618000	45328000	5698200	0	0	0
DMPHVCTLSDNGR	13	0	1500.64	U6KI46	>tr|U6KI46|U6KI46_EIMTE Hypoxanthine phosphoribosyltransferase OS=Eimeria tenella OX=5802 GN=ETH_00001615 PE=3 SV=1	2	83.617	0	0	0	43135000	0	0	0	0	0
DMQIQQSLDNR	11	0	1346.62	U6KY27	>tr|U6KY27|U6KY27_EIMTE Replication protein A 70kDa DNA-binding subunit, related OS=Eimeria tenella OX=5802 GN=ETH_00018370 PE=4 SV=1	2	106.67	0	9268000	0	27871000	7515900	0	0	0	0
DMVITCCCPGWCK	13	0	1685.65	U6KQP2	>tr|U6KQP2|U6KQP2_EIMTE Carbonyl reductase, putative (Fragment) OS=Eimeria tenella OX=5802 GN=ETH_00021285 PE=3 SV=1	2	92.925	0	96599000	97733000	0	0	0	150080000	146890000	103470000
DNDQAPLPGQTGAR	14	0	1438.68	U6KY43	>tr|U6KY43|U6KY43_EIMTE Ubiquitin conjugation factor, putative OS=Eimeria tenella OX=5802 GN=ETH_00009055 PE=4 SV=1	2	83.499	0	13487000	7436000	73519000	30786000	0	0	0	0
DNDVCDLYIPPR	12	0	1475.67	U6L8B5	>tr|U6L8B5|U6L8B5_EIMTE Purine nucleoside phosphorylase, putative OS=Eimeria tenella OX=5802 GN=ETH_00009730 PE=4 SV=1	2	112.64	140920000	171490000	164630000	285610000	0	18824000	338770000	0	0
DNEAATVAQR	10	0	1073.51	H9B9M2	>tr|H9B9M2|H9B9M2_EIMTE Ubiquitin-conjugating enzyme e2, putative OS=Eimeria tenella OX=5802 GN=ETH_00002250 PE=2 SV=1	2	151.83	0	38634000	20303000	55862000	0	62416000	0	0	0
DNFPDQAADEDVTPVK	16	0	1759.79	U6KVG2	>tr|U6KVG2|U6KVG2_EIMTE Eukaryotic translation initiation factor 3 subunit B, related OS=Eimeria tenella OX=5802 GN=ETH_00007025 PE=4 SV=1	2	104.45	37627000	0	20805000	112650000	75466000	62059000	0	0	0
DNIQGITK	8	0	887.471	U6KWE1	>tr|U6KWE1|U6KWE1_EIMTE Histone H4 OS=Eimeria tenella OX=5802 GN=ETH_00028080 PE=3 SV=1	2	98.233	65610000	106090000	0	0	93090000	119210000	0	0	0
DNIQGITKPAIR	12	1	1324.75	U6KWE1	>tr|U6KWE1|U6KWE1_EIMTE Histone H4 OS=Eimeria tenella OX=5802 GN=ETH_00028080 PE=3 SV=1	2,3	138.45	41191000	0	44688000	28631000	36376000	26979000	431780000	318060000	433070000
DNLTLWTSDLQTQEQQQQPVGEGAEAPK	28	0	3110.48	U6KKY2	>tr|U6KKY2|U6KKY2_EIMTE 14-3-3 protein OS=Eimeria tenella OX=5802 GN=ETH_00007980 PE=3 SV=1	2,3	84.214	320600000	266750000	319040000	0	0	38600000	0	0	0
DNPFGICLVDDGDGEDKHQTR	21	1	2387.04	H9B9R5	>tr|H9B9R5|H9B9R5_EIMTE Uncharacterized protein OS=Eimeria tenella OX=5802 PE=2 SV=1	3,4	76.027	0	0	0	62305000	0	0	0	0	0
DNPGAVAYQISSR	13	0	1376.67	U6KTA2	>tr|U6KTA2|U6KTA2_EIMTE Uncharacterized protein OS=Eimeria tenella OX=5802 GN=ETH_00012250 PE=4 SV=1	2	66.285	0	0	0	0	0	0	0	0	0
DNSMTSYMVSK	11	0	1261.53	U6L0T2	>tr|U6L0T2|U6L0T2_EIMTE Heat shock protein 90 OS=Eimeria tenella OX=5802 GN=ETH_00007385 PE=3 SV=1	1,2	102.06	352470000	512860000	316480000	1271800000	219240000	65090000	622480000	286430000	306350000
DNTTLYSK	8	0	940.45	U6LAF7	>tr|U6LAF7|U6LAF7_EIMTE SAG family member OS=Eimeria tenella OX=5802 GN=ETH_00003730 PE=4 SV=1	2	80.165	0	572570000	296300000	1172000000	1069800000	523630000	0	0	0
DNVGVVILGEDR	12	0	1284.67	U6KJT4	>tr|U6KJT4|U6KJT4_EIMTE ATP synthase subunit alpha OS=Eimeria tenella OX=5802 GN=ETH_00005270 PE=3 SV=1	2	188.15	209090000	99902000	137390000	428660000	194620000	99801000	0	5229800	9695200
DNVSLFGTR	9	0	1007.5	U6L5H4	>tr|U6L5H4|U6L5H4_EIMTE Uncharacterized protein OS=Eimeria tenella OX=5802 GN=ETH_00031645 PE=4 SV=1	2	123.35	47585000	7011100	0	257630000	0	0	37460000	47404000	48689000
DPAAIPWGK	9	0	953.497	E3VWM6	>tr|E3VWM6|E3VWM6_EIMTE Glyceraldehyde-3-phosphate dehydrogenase OS=Eimeria tenella OX=5802 GN=ETH_00008865 PE=2 SV=1	2	101.64	96802000	142240000	113150000	36005000	0	0	121630000	92528000	108710000
DPADPVIR	8	0	881.461	U6KGE7	>tr|U6KGE7|U6KGE7_EIMTE Uncharacterized protein OS=Eimeria tenella OX=5802 GN=ETH_00012890 PE=4 SV=1	2	114.28	45966000	61399000	19597000	129960000	66534000	37116000	37275000	0	0
DPAGASIHAK	10	0	965.493	C8TDT0	>tr|C8TDT0|C8TDT0_EIMTE Uncharacterized protein OS=Eimeria tenella OX=5802 GN=eimer2200f10.tmp0041 PE=4 SV=1	2	66.92	0	13905000	0	0	0	0	0	0	0
DPEELDKR	8	1	1000.48	H9B8Z9	>tr|H9B8Z9|H9B8Z9_EIMTE 40S ribosomal protein SA OS=Eimeria tenella OX=5802 PE=2 SV=1	2	167.33	213170000	140430000	61251000	651310000	294130000	175050000	62828000	15770000	0
DPEGSAAAAGVAAR	14	0	1241.6	U6KLM3	>tr|U6KLM3|U6KLM3_EIMTE Mitochondrial carrier family protein, putative OS=Eimeria tenella OX=5802 GN=ETH_00013250 PE=3 SV=1	2	77.078	10872000	0	0	28494000	18122000	0	0	0	0
DPGAPGALGGPYAALR	16	0	1481.76	U6KW36	>tr|U6KW36|U6KW36_EIMTE Uncharacterized protein OS=Eimeria tenella OX=5802 GN=ETH_00038020 PE=4 SV=1	2	84.566	120020000	99367000	138950000	0	0	0	146040000	131360000	95409000
DPLGPSNPYGHSK	13	0	1367.65	U6KSG2	>tr|U6KSG2|U6KSG2_EIMTE UDP-N-acetylglucosamine 4-epimerase OS=Eimeria tenella OX=5802 GN=ETH_00015660 PE=3 SV=1	2	92.151	0	0	0	55253000	0	0	0	0	0
DPNEPLPVADAAASSSK	17	0	1667.8	U6KWK3	>tr|U6KWK3|U6KWK3_EIMTE Succinate-semialdehyde dehydrogenase, putative OS=Eimeria tenella OX=5802 GN=ETH_00000170 PE=3 SV=1	2	55.688	0	27826000	0	48779000	28448000	30082000	0	0	0
DPPSDAITPGPCSSNPCK	18	0	1898.81	U6L1T3	>tr|U6L1T3|U6L1T3_EIMTE EGF-like domain-containing protein, putative OS=Eimeria tenella OX=5802 GN=ETH_00013620 PE=4 SV=1	2	82.007	0	39596000	31096000	80364000	38114000	16624000	0	0	0
DPPTGQWVCR	10	0	1214.55	U6L7H6	>tr|U6L7H6|U6L7H6_EIMTE Uncharacterized protein OS=Eimeria tenella OX=5802 GN=ETH_00021345 PE=4 SV=1	2	102.06	17314000	17843000	16421000	0	0	0	0	0	0
DPQNIPIR	8	0	951.514	H9BA54	>tr|H9BA54|H9BA54_EIMTE Uncharacterized protein OS=Eimeria tenella OX=5802 PE=2 SV=1	2	98.009	0	30737000	0	58214000	19418000	0	0	0	0
DPTIFASCSLDR	12	0	1380.63	U6KMW3	>tr|U6KMW3|U6KMW3_EIMTE Uncharacterized protein OS=Eimeria tenella OX=5802 GN=ETH_00016825 PE=4 SV=1	2	69.451	0	1610900	0	11409000	0	0	0	0	0
DPTPAALPHR	10	0	1073.56	U6KLJ0	>tr|U6KLJ0|U6KLJ0_EIMTE Uncharacterized protein OS=Eimeria tenella OX=5802 GN=ETH_00013050 PE=4 SV=1	2,3	101.11	51062000	0	17451000	339660000	12590000	0	0	0	0
DPVALLVQR	9	0	1009.59	U6KQJ2	>tr|U6KQJ2|U6KQJ2_EIMTE Rhoptry neck protein 2, putative (Fragment) OS=Eimeria tenella OX=5802 GN=ETH_00012760 PE=1 SV=1	2	167.33	24074000	26851000	23787000	0	19443000	0	52778000	72636000	45310000
DQAACDAAAAEVR	13	0	1346.59	U6L4Y0	>tr|U6L4Y0|U6L4Y0_EIMTE Oxoacyl-ACP reductase, putative OS=Eimeria tenella OX=5802 GN=ETH_00013835 PE=4 SV=1	2	126.1	88551000	120440000	67596000	250070000	116700000	90136000	29162000	0	0
DQAEQSAAAQPPVR	14	0	1466.71	U6KNI5	>tr|U6KNI5|U6KNI5_EIMTE Patched transmembrane domain-containing protein, putative OS=Eimeria tenella OX=5802 GN=ETH_00005030 PE=4 SV=1	2	77.527	18559000	0	0	0	16625000	0	0	0	0
DQEAGQTHLQSR	12	0	1368.64	H9B9R5	>tr|H9B9R5|H9B9R5_EIMTE Uncharacterized protein OS=Eimeria tenella OX=5802 PE=2 SV=1	2	153.74	51737000	31487000	0	129920000	65065000	38183000	0	0	0
DQETAADIDELELLR	15	0	1729.84	U6KVY0	>tr|U6KVY0|U6KVY0_EIMTE Uncharacterized protein OS=Eimeria tenella OX=5802 GN=ETH_00004220 PE=4 SV=1	2	140.74	0	0	0	37824000	24695000	0	0	0	0
DQFGIPQVK	9	0	1030.54	H9B919	>tr|H9B919|H9B919_EIMTE Uncharacterized protein OS=Eimeria tenella OX=5802 PE=2 SV=1	2	90.761	107540000	96930000	95496000	0	0	0	218320000	0	0
DQGDCGSCWAFASTEALNDR	20	0	2258.9	G1EN37	>tr|G1EN37|G1EN37_EIMTE Cathepsin B OS=Eimeria tenella OX=5802 GN=catB PE=2 SV=1	2	83.849	50077000	29625000	29034000	0	0	0	0	0	0
DQGGEQLCLR	10	0	1174.54	U6L6Z7	>tr|U6L6Z7|U6L6Z7_EIMTE Histidyl-tRNA synthetase, putative (Fragment) OS=Eimeria tenella OX=5802 GN=ETH_00040975 PE=4 SV=1	2	85.622	46741000	0	0	0	0	0	0	0	0
DQGYVLEAPPLSK	13	0	1415.73	U6KZ59	>tr|U6KZ59|U6KZ59_EIMTE Sulfate adenylyltransferas-adenylylsulfate kinase, putative OS=Eimeria tenella OX=5802 GN=ETH_00014435 PE=4 SV=1	2	74.475	0	18936000	13126000	0	0	0	0	0	0
DQIDDIEIPDPR	12	0	1424.68	U6KPQ9	>tr|U6KPQ9|U6KPQ9_EIMTE Isoleucine-tRNA synthetase, putative OS=Eimeria tenella OX=5802 GN=ETH_00021785 PE=3 SV=1	2	77.185	0	0	0	27305000	0	0	0	0	0
DQKENHFISEEAANDR	16	1	1901.85	U6KJ49	>tr|U6KJ49|U6KJ49_EIMTE O-acetylserine (Thiol) lyase, putative OS=Eimeria tenella OX=5802 GN=ETH_00015120 PE=4 SV=1	3,4	118.52	0	12708000	0	0	34966000	42723000	0	0	0
DQLLQIEEDVQK	12	0	1456.74	U6KGV1	>tr|U6KGV1|U6KGV1_EIMTE Leucyl-tRNA synthetase, putative OS=Eimeria tenella OX=5802 GN=ETH_00013185 PE=3 SV=1	2	101.56	35403000	14953000	38039000	31607000	34511000	13588000	0	0	2243000
DQLQQGPGR	9	0	997.494	U6KH89	>tr|U6KH89|U6KH89_EIMTE Uncharacterized protein OS=Eimeria tenella OX=5802 GN=ETH_00002005 PE=4 SV=1	2	126.41	0	0	29898000	207150000	7700400	124390000	0	0	0
DQLSLAEER	9	0	1059.52	U6KW04	>tr|U6KW04|U6KW04_EIMTE Vacuolar (H+)-ATPase G subunit domain-containing protein, putative OS=Eimeria tenella OX=5802 GN=ETH_00018680 PE=4 SV=1	2	63.426	0	0	0	0	14016000	11229000	31401000	0	15234000
DQQLQASCTSVYNDYK	16	0	1918.84	U6KWS9	>tr|U6KWS9|U6KWS9_EIMTE Uncharacterized protein OS=Eimeria tenella OX=5802 GN=ETH_00007500 PE=4 SV=1	2	81.428	0	0	0	84348000	11501000	8533600	0	0	0
DQQQEEQDSSQQQQQQQQQQQQIVQSSAQADGQNR	35	0	4083.81	H9BA60	>tr|H9BA60|H9BA60_EIMTE Uncharacterized protein OS=Eimeria tenella OX=5802 PE=2 SV=1	3	30.459	0	29618000	21196000	63031000	138040000	64724000	0	0	0
DQQQEQQQQQNSTAIDFK	18	0	2162.98	U6KPX6	>tr|U6KPX6|U6KPX6_EIMTE Nucleosome assembly protein, putative OS=Eimeria tenella OX=5802 GN=ETH_00029060 PE=3 SV=1	2	62.475	23857000	0	0	72955000	37309000	27180000	0	0	0
DQQQNFLADSR	11	0	1320.61	U6L5Q4	>tr|U6L5Q4|U6L5Q4_EIMTE Uncharacterized protein (Fragment) OS=Eimeria tenella OX=5802 GN=ETH_00008965 PE=4 SV=1	2	142.89	53866000	70826000	20590000	70787000	95500000	71953000	0	0	0
DQTADAEQQALTK	13	0	1417.67	U6KT08	>tr|U6KT08|U6KT08_EIMTE Kinesin heavy chain, putative OS=Eimeria tenella OX=5802 GN=ETH_00019085 PE=3 SV=1	2	112.42	0	29707000	15325000	68868000	44029000	0	0	0	0
DQYAGDGIAIR	11	0	1177.57	U6KZX2	>tr|U6KZX2|U6KZX2_EIMTE 2-oxoisovalerate dehydrogenase subunit alpha OS=Eimeria tenella OX=5802 GN=ETH_00001945 PE=3 SV=1	2	121.36	1230300000	688390000	396140000	1857200000	908510000	427300000	190470000	156780000	166520000
DRDSPFR	7	1	891.42	H9B9C8	>tr|H9B9C8|H9B9C8_EIMTE Peptidylprolyl isomerase OS=Eimeria tenella OX=5802 PE=2 SV=1	2	117.4	94735000	71557000	0	367770000	106990000	18557000	0	0	0
DREAVDR	7	1	859.415	V5T9T8	>tr|V5T9T8|V5T9T8_EIMTE Aminopeptidase 1 OS=Eimeria tenella OX=5802 GN=ApN1 PE=2 SV=1	2	94.309	0	187200000	83351000	0	0	0	0	0	0
DREEWEIENCPDEEKQEMIEIYR	23	2	3039.32	U6KWS1	>tr|U6KWS1|U6KWS1_EIMTE Integral membrane protein, putative OS=Eimeria tenella OX=5802 GN=ETH_00007450 PE=4 SV=1	4	75.646	0	0	0	26298000	0	0	0	0	0
DREGAYR	7	1	865.404	U6KZP2	>tr|U6KZP2|U6KZP2_EIMTE Amine oxidase OS=Eimeria tenella OX=5802 GN=ETH_00028385 PE=3 SV=1	2	117.4	0	99389000	22398000	255110000	0	104340000	0	0	0
DRELASNILDR	11	1	1300.67	U6KU64	>tr|U6KU64|U6KU64_EIMTE MA3 domain protein, putative OS=Eimeria tenella OX=5802 GN=ETH_00019395 PE=4 SV=1	2	96.866	32384000	0	0	0	0	0	0	0	0
DRGYGEECAR	10	1	1211.5	U6L4K2	>tr|U6L4K2|U6L4K2_EIMTE Chitinase class I, putative OS=Eimeria tenella OX=5802 GN=ETH_00032125 PE=4 SV=1	2	79.693	0	27378000	10291000	132370000	26546000	0	0	0	0
DRHEVEHLR	9	1	1189.6	H9B9R6	>tr|H9B9R6|H9B9R6_EIMTE Uncharacterized protein OS=Eimeria tenella OX=5802 GN=ETH_00023120 PE=2 SV=1	2,3	129.16	0	33110000	68055000	0	36565000	28294000	0	0	0
DRPPEEAQQLLR	12	1	1450.75	C8TDS8	>tr|C8TDS8|C8TDS8_EIMTE Uncharacterized protein OS=Eimeria tenella OX=5802 GN=eimer2200f10.tmp0021 PE=4 SV=1	2,3	128.31	28487000	17345000	31968000	178140000	16831000	0	0	0	0
DRREELSTIK	10	2	1245.67	A7DZP6	>tr|A7DZP6|A7DZP6_EIMTE Putative rhoptry neck protein OS=Eimeria tenella OX=5802 GN=ropn3 PE=2 SV=1	3	73.985	0	47212000	0	0	20485000	12453000	0	0	0
DRTPNYGDEEANDDVALCSALEK	23	1	2581.12	H9B9Z8	>tr|H9B9Z8|H9B9Z8_EIMTE Uncharacterized protein OS=Eimeria tenella OX=5802 PE=2 SV=1	3	47.728	0	0	0	20660000	18210000	0	0	0	0
DSAAAACSGRPK	12	1	1189.55	U6L0I0	>tr|U6L0I0|U6L0I0_EIMTE Chromosome III, complete sequence, related (Fragment) OS=Eimeria tenella OX=5802 GN=ETH_00027545 PE=4 SV=1	2	83.314	0	0	0	0	0	0	0	0	0
DSAAAMPPTYFK	12	0	1297.6	U6L9I7	>tr|U6L9I7|U6L9I7_EIMTE V-type proton ATPase subunit a OS=Eimeria tenella OX=5802 GN=ETH_00023405 PE=3 SV=1	2	56.493	0	0	0	0	0	0	0	0	0
DSAFLWTDGR	10	0	1166.54	U6KLZ3	>tr|U6KLZ3|U6KLZ3_EIMTE X-prolyl aminopeptidase, putative OS=Eimeria tenella OX=5802 GN=ETH_00029300 PE=3 SV=1	2	103.26	0	0	0	27230000	3721700	0	0	0	0
DSAGAPAAGPAIADPSAGAPAAAGGASEQHLR	32	0	2811.35	U6KNB5	>tr|U6KNB5|U6KNB5_EIMTE Uncharacterized protein OS=Eimeria tenella OX=5802 GN=ETH_00010360 PE=4 SV=1	3	72.292	0	0	0	150000000	0	0	184750000	296770000	305230000
DSAGGPAGASFQK	13	0	1191.55	U6KNU7	>tr|U6KNU7|U6KNU7_EIMTE Protein tyrosine phosphatase-like domian-containing protein, putative OS=Eimeria tenella OX=5802 GN=ETH_00003675 PE=4 SV=1	2	138.24	128500000	171090000	89440000	209050000	260540000	126310000	98273000	0	72143000
DSALLQQQGYR	11	0	1277.64	U6L3G0	>tr|U6L3G0|U6L3G0_EIMTE Pyrophosphate--fructose 6-phosphate 1-phosphotransferase OS=Eimeria tenella OX=5802 GN=ETH_00003915 PE=3 SV=1	2	176.83	70068000	169780000	93351000	0	0	0	0	0	6460800
DSAMAVDGGGSCAAK	15	0	1395.58	M1RUT5	>tr|M1RUT5|M1RUT5_EIMTE Serine/threonine protein phosphatase 5 OS=Eimeria tenella OX=5802 GN=PP5 PE=2 SV=1	2	89.466	0	47617000	35329000	87268000	79571000	45589000	0	0	0
DSAVAAAQHSK	11	0	1083.53	U6KIN6	>tr|U6KIN6|U6KIN6_EIMTE Uncharacterized protein OS=Eimeria tenella OX=5802 GN=ETH_00030440 PE=4 SV=1	1,2,3	134.75	6951500000	3773100000	2466500000	9490000000	7167600000	4598100000	228550000	4838600000	4719500000
DSCEDLVAK	9	0	1035.45	U6L555	>tr|U6L555|U6L555_EIMTE Seryl-tRNA synthetase, putative OS=Eimeria tenella OX=5802 GN=ETH_00028570 PE=4 SV=1	2	64.04	0	67781000	50865000	0	0	56658000	0	0	0
DSDGAEEGGVSHQPVKPEFTR	21	1	2241.03	U6KQA5	>tr|U6KQA5|U6KQA5_EIMTE Uncharacterized protein OS=Eimeria tenella OX=5802 GN=ETH_00000325 PE=4 SV=1	3	67.645	38028000	5573700	0	0	16222000	5935200	0	0	0
DSDGNLDEVALQVK	14	0	1501.73	U6KT65	>tr|U6KT65|U6KT65_EIMTE Eukaryotic translation initiation factor 5A OS=Eimeria tenella OX=5802 GN=ETH_00015190 PE=3 SV=1	2	146.79	757810000	286550000	109870000	1377600000	963950000	293230000	6633300	13393000	16444000
DSELLEGQCVQR	12	0	1432.66	U6KV65	>tr|U6KV65|U6KV65_EIMTE Oocyst wall protein, putative OS=Eimeria tenella OX=5802 GN=ETH_00012470 PE=4 SV=1	2	127.83	151330000	168040000	66023000	0	381120000	232600000	0	0	0
DSELVDGFALK	11	0	1192.6	H9B9F7	>tr|H9B9F7|H9B9F7_EIMTE Uncharacterized protein OS=Eimeria tenella OX=5802 PE=2 SV=1	2	126.71	0	3720900	4937800	171750000	95848000	21507000	55069000	28231000	8355100
DSEVPLSQETPSR	13	0	1443.68	U6KV74	>tr|U6KV74|U6KV74_EIMTE Patatin-like phospholipase domain-containing protein, putative OS=Eimeria tenella OX=5802 GN=ETH_00022375 PE=4 SV=1	2	96.059	43621000	36665000	0	74077000	98054000	52877000	0	0	0
DSGIDKR	7	1	789.398	U6L4T2	>tr|U6L4T2|U6L4T2_EIMTE Uncharacterized protein OS=Eimeria tenella OX=5802 GN=ETH_00000210 PE=3 SV=1	2	113.89	2266100000	2852800000	1380800000	5080200000	4926900000	2871800000	2589500000	2083800000	1223300000
DSHIFNTDVR	10	0	1202.57	U6L127	>tr|U6L127|U6L127_EIMTE Glycerol-3-phosphate dehydrogenase [NAD(+)] OS=Eimeria tenella OX=5802 GN=ETH_00034505 PE=3 SV=1	2,3	115.78	274990000	23122000	77910000	107240000	86507000	0	298120000	0	0
DSIEHQQQPDTGLR	14	0	1622.76	U6KZ44	>tr|U6KZ44|U6KZ44_EIMTE Glycerol-3-phosphate acyltransferase, putative OS=Eimeria tenella OX=5802 GN=ETH_00014360 PE=4 SV=1	2,3	99.941	60935000	59893000	8906400	103600000	65958000	0	0	0	29729000
DSLEIAGFK	9	0	978.502	C8TDT3	>tr|C8TDT3|C8TDT3_EIMTE Putative hsp protein OS=Eimeria tenella OX=5802 GN=eimer2200f10.tmp0071 PE=4 SV=1	2	80.239	34183000	0	0	0	0	0	0	0	0
DSMDLLK	7	0	820.4	U6L3G3	>tr|U6L3G3|U6L3G3_EIMTE Uncharacterized protein OS=Eimeria tenella OX=5802 GN=ETH_00013625 PE=4 SV=1	1	122.79	0	11241000	0	67939000	23601000	0	0	0	0
DSNGSVMVPVAPK	13	0	1299.65	Q07600	>tr|Q07600|Q07600_EIMTE Transhydrogenase OS=Eimeria tenella OX=5802 GN=7B2 PE=4 SV=1	2	82.362	71214000	1420200000	859530000	3986400000	1855400000	0	2199500000	1538900000	481730000
DSNNPIHQK	9	0	1051.5	U6KZ13	>tr|U6KZ13|U6KZ13_EIMTE Superoxide dismutase OS=Eimeria tenella OX=5802 GN=ETH_00022520 PE=3 SV=1	2	137.14	434410000	542750000	181050000	418560000	234220000	315850000	136740000	21989000	235210000
DSPEVSFSGLR	11	0	1192.57	U6L717	>tr|U6L717|U6L717_EIMTE Uncharacterized protein (Fragment) OS=Eimeria tenella OX=5802 GN=ETH_00032510 PE=4 SV=1	2	120.06	0	0	0	54962000	0	0	0	0	0
DSPGLSPDTLEIVQR	15	0	1625.83	U6KIP4	>tr|U6KIP4|U6KIP4_EIMTE Uncharacterized protein OS=Eimeria tenella OX=5802 GN=ETH_00021875 PE=4 SV=1	2	39.143	0	0	0	0	0	0	7787700	0	0
DSPLGFTILGSAENVEK	17	0	1775.89	U6KT33	>tr|U6KT33|U6KT33_EIMTE Mitochondrial-processing peptidase beta subunit, putative OS=Eimeria tenella OX=5802 GN=ETH_00011835 PE=3 SV=1	2	70.942	0	0	0	0	0	0	0	10478000	39577000
DSQLQQQQQQQTR	13	0	1614.77	U6KGP5	>tr|U6KGP5|U6KGP5_EIMTE DEAD/DEAH box helicase, putative OS=Eimeria tenella OX=5802 GN=ETH_00013340 PE=4 SV=1	2	121.28	0	17359000	0	28285000	39574000	44768000	0	0	0
DSSEGATHGLSPQR	14	0	1440.66	V5T9T8	>tr|V5T9T8|V5T9T8_EIMTE Aminopeptidase 1 OS=Eimeria tenella OX=5802 GN=ApN1 PE=2 SV=1	2,3	192.14	103680000	109530000	31366000	478480000	281160000	108260000	85088000	0	38275000
DSSGSRPEPLASGASALSDSSSCSSCSSSSSR	32	1	3149.31	U6KTU8	>tr|U6KTU8|U6KTU8_EIMTE Uncharacterized protein OS=Eimeria tenella OX=5802 GN=ETH_00007490 PE=4 SV=1	3	46.464	0	27929000	12246000	0	0	0	0	0	0
DSSHLAALLR	10	0	1081.59	U6L3N8	>tr|U6L3N8|U6L3N8_EIMTE Intracellular protease, putative OS=Eimeria tenella OX=5802 GN=ETH_00008560 PE=4 SV=1	2,3	138.08	44087000	0	42583000	44808000	46340000	35742000	0	12434000	31085000
DSSSEGQRPAAK	12	1	1231.58	U6L2M8	>tr|U6L2M8|U6L2M8_EIMTE AFG3 ATPase family protein, putative OS=Eimeria tenella OX=5802 GN=ETH_00010985 PE=3 SV=1	2	123.67	0	13862000	0	20315000	30280000	25834000	0	13692000	0
DSTAATTAAPTGAVER	16	0	1517.73	U6KSV4	>tr|U6KSV4|U6KSV4_EIMTE Uncharacterized protein OS=Eimeria tenella OX=5802 GN=ETH_00017920 PE=4 SV=1	2	45.723	0	8918700	0	23250000	0	0	0	0	0
DSTLIMQLLR	10	0	1188.65	U6KKY2	>tr|U6KKY2|U6KKY2_EIMTE 14-3-3 protein OS=Eimeria tenella OX=5802 GN=ETH_00007980 PE=3 SV=1	2	120.99	0	71327000	60082000	68490000	55413000	42402000	0	21771000	24125000
DSVAEGVSK	9	0	890.435	U6KIN6	>tr|U6KIN6|U6KIN6_EIMTE Uncharacterized protein OS=Eimeria tenella OX=5802 GN=ETH_00030440 PE=4 SV=1	1,2	175.51	1636300000	2703500000	2376800000	5533700000	6334200000	6125600000	24233000	432110000	2835900000
DSVTYTEHAR	10	0	1177.54	U6KWE1	>tr|U6KWE1|U6KWE1_EIMTE Histone H4 OS=Eimeria tenella OX=5802 GN=ETH_00028080 PE=3 SV=1	2,3	173.37	716680000	400910000	194290000	158010000	61610000	21769000	0	0	0
DSYGDGWNR	9	0	1068.43	U6KZP2	>tr|U6KZP2|U6KZP2_EIMTE Amine oxidase OS=Eimeria tenella OX=5802 GN=ETH_00028385 PE=3 SV=1	2	99.802	162720000	0	6147000	210150000	241670000	194130000	80769000	0	0
DTAAAEVSPTPPPPLQQQQQQQQQR	25	0	2770.36	U6KSU7	>tr|U6KSU7|U6KSU7_EIMTE Uncharacterized protein (Fragment) OS=Eimeria tenella OX=5802 GN=ETH_00038430 PE=4 SV=1	3	38.583	0	0	0	14563000	5664100	0	0	0	0
DTAAPILMQPAGLCR	15	0	1612.81	U6L4K6	>tr|U6L4K6|U6L4K6_EIMTE Uncharacterized protein OS=Eimeria tenella OX=5802 GN=ETH_00032150 PE=4 SV=1	2	68.809	0	0	0	0	0	0	24734000	0	0
DTADAFQR	8	0	922.414	U6KV48	>tr|U6KV48|U6KV48_EIMTE 26S proteasome regulatory particle non-ATPase subunit, putative OS=Eimeria tenella OX=5802 GN=ETH_00004335 PE=4 SV=1	2	124.83	0	0	0	62538000	85179000	0	0	0	0
DTAFYLGK	8	0	913.455	U6L209	>tr|U6L209|U6L209_EIMTE 60s ribosomal protein L33-A, putative OS=Eimeria tenella OX=5802 GN=ETH_00032330 PE=3 SV=1	1	102.72	0	0	14750000	95044000	0	0	0	0	0
DTAPTSSQQQQQQPEEAAAAAAAAK	25	0	2497.17	U6KSC8	>tr|U6KSC8|U6KSC8_EIMTE Uncharacterized protein (Fragment) OS=Eimeria tenella OX=5802 GN=ETH_00039180 PE=4 SV=1	2	37.856	0	0	0	48063000	20542000	0	0	0	0
DTCYQDGVSFTGGK	14	0	1533.64	Q9U966	>tr|Q9U966|Q9U966_EIMTE Micronemal protein MIC4, related OS=Eimeria tenella OX=5802 GN=mic-5 PE=1 SV=1	1,2	153.81	3356800000	4351800000	2287100000	5410900000	3417100000	1255300000	373190000	894000000	254960000
DTCYQNGVSFTGGK	14	0	1532.66	Q9U966	>tr|Q9U966|Q9U966_EIMTE Micronemal protein MIC4, related OS=Eimeria tenella OX=5802 GN=mic-5 PE=1 SV=1	2	106.17	0	0	0	90754000	0	0	0	0	0
DTDDKVEDASQR	12	1	1377.6	U6KV18	>tr|U6KV18|U6KV18_EIMTE Uncharacterized protein OS=Eimeria tenella OX=5802 GN=ETH_00028395 PE=4 SV=1	2	165.35	51402000	27721000	10349000	0	0	0	0	0	0
DTDSEEELIEAFK	13	0	1524.68	H9B932	>tr|H9B932|H9B932_EIMTE Calmodulin, putative OS=Eimeria tenella OX=5802 GN=ETH_00032320 PE=2 SV=1	2	174.05	126680000	77749000	118910000	232760000	148810000	144580000	54319000	48823000	23676000
DTEALPASMR	10	0	1089.51	U6KNV2	>tr|U6KNV2|U6KNV2_EIMTE Calcium-transporting ATPase, putative OS=Eimeria tenella OX=5802 GN=ETH_00002655 PE=3 SV=1	2	157.66	93571000	61915000	37874000	12662000	88426000	61782000	0	0	0
DTETAAAPVR	10	0	1029.51	U6L6L6	>tr|U6L6L6|U6L6L6_EIMTE FAD-depdendent monooxygenase, putative OS=Eimeria tenella OX=5802 GN=ETH_00022030 PE=4 SV=1	2	105.4	0	16354000	19299000	34631000	45960000	0	0	0	0
DTEWSTR	7	0	893.388	U6KLY6	>tr|U6KLY6|U6KLY6_EIMTE Penicillin amidase domain-containing protein, putative OS=Eimeria tenella OX=5802 GN=ETH_00029250 PE=4 SV=1	2	107.43	0	89713000	30199000	108300000	74840000	51634000	0	0	0
DTFTKDEQR	9	1	1138.53	U6KUY4	>tr|U6KUY4|U6KUY4_EIMTE DnaJ domain-containing protein, putative OS=Eimeria tenella OX=5802 GN=ETH_00015375 PE=4 SV=1	2	85.862	10991000	0	0	0	0	0	0	0	0
DTGDNLLLHADLPGLDKK	18	1	1934.01	H9B9S3	>tr|H9B9S3|H9B9S3_EIMTE Uncharacterized protein OS=Eimeria tenella OX=5802 PE=2 SV=1	3	54.805	0	12802000	0	25046000	151590000	16507000	0	0	15388000
DTGFGEVFAR	10	0	1097.51	A7DZP6	>tr|A7DZP6|A7DZP6_EIMTE Putative rhoptry neck protein OS=Eimeria tenella OX=5802 GN=ropn3 PE=2 SV=1	2	138.08	155580000	70221000	260000000	420070000	71951000	46872000	65226000	143470000	76317000
DTGIDNEEYSR	11	0	1297.54	U6KU35	>tr|U6KU35|U6KU35_EIMTE Uncharacterized protein OS=Eimeria tenella OX=5802 GN=ETH_00034575 PE=4 SV=1	2	101.93	13230000	0	0	0	0	0	0	0	0
DTGQGCQVR	9	0	1019.45	U6L8G0	>tr|U6L8G0|U6L8G0_EIMTE T-complex protein 1 subunit delta OS=Eimeria tenella OX=5802 GN=ETH_00000485 PE=3 SV=1	2	103.83	0	0	0	0	0	0	0	39298000	59675000
DTLNICCR	8	0	1050.46	U6KXA6	>tr|U6KXA6|U6KXA6_EIMTE Uncharacterized protein (Fragment) OS=Eimeria tenella OX=5802 GN=ETH_00038955 PE=4 SV=1	2	113.7	0	26958000	0	0	0	0	0	0	0
DTMEPVFLR	9	0	1106.54	C8TDT3	>tr|C8TDT3|C8TDT3_EIMTE Putative hsp protein OS=Eimeria tenella OX=5802 GN=eimer2200f10.tmp0071 PE=4 SV=1	2	111.95	0	0	26352000	0	10774000	0	0	10828000	9474500
DTPVLAVQGR	10	0	1054.58	U6L3G7	>tr|U6L3G7|U6L3G7_EIMTE Nucleotidase, putative OS=Eimeria tenella OX=5802 GN=ETH_00013650 PE=4 SV=1	2	76.345	13703000	22168000	9409800	41582000	10801000	0	0	0	0
DTQAGGPQTPILDDK	15	0	1554.75	U6KSF4	>tr|U6KSF4|U6KSF4_EIMTE Cleft lip and palate transmembrane protein 1, putative OS=Eimeria tenella OX=5802 GN=ETH_00026455 PE=4 SV=1	2	75.574	16952000	32152000	14391000	38367000	32920000	28675000	0	0	0
DTTNIPVGGENLYR	14	0	1547.76	U6KXU8	>tr|U6KXU8|U6KXU8_EIMTE Chromosome II, complete genome, related OS=Eimeria tenella OX=5802 GN=ETH_00031260 PE=4 SV=1	2	78.529	33380000	31847000	37758000	132500000	0	0	57777000	21575000	41045000
DTVADAVSSTAAAAK	15	0	1376.68	U6KIN6	>tr|U6KIN6|U6KIN6_EIMTE Uncharacterized protein OS=Eimeria tenella OX=5802 GN=ETH_00030440 PE=4 SV=1	1,2,3	148.41	1255700000	2025300000	1988900000	6856200000	2088300000	1491400000	2508200000	4539100000	4048200000
DTVTADVLR	9	0	988.519	U6KWN5	>tr|U6KWN5|U6KWN5_EIMTE Uncharacterized protein OS=Eimeria tenella OX=5802 GN=ETH_00020670 PE=4 SV=1	2	86.136	0	0	0	0	0	64911000	0	0	0
DVAATPAQDDVAFNLK	16	0	1673.83	U6L151	>tr|U6L151|U6L151_EIMTE Vacuolar protein sorting-associated protein 13C isoform 2B, related OS=Eimeria tenella OX=5802 GN=ETH_00009255 PE=4 SV=1	2	68.257	0	0	0	46359000	0	0	0	0	0
DVADKTEGFSGR	12	1	1280.6	U6KJU3	>tr|U6KJU3|U6KJU3_EIMTE ATPase, AAA family domain-containing protein, putative OS=Eimeria tenella OX=5802 GN=ETH_00005320 PE=4 SV=1	2	79.492	9737000	0	0	0	0	0	0	0	0
DVAFEQPIEVTEEVKEEEVVEK	22	1	2574.26	H9B970	>tr|H9B970|H9B970_EIMTE Membrane skeletal protein IMC1, putative OS=Eimeria tenella OX=5802 GN=ETH_00015470 PE=2 SV=1	3	130.09	0	0	0	614970000	128250000	0	0	0	0
DVAIVGLK	8	0	813.496	U6KHT9	>tr|U6KHT9|U6KHT9_EIMTE Uncharacterized protein OS=Eimeria tenella OX=5802 GN=ETH_00031000 PE=4 SV=1	1	113.7	0	0	0	0	0	0	16614000	24219000	17794000
DVEAIVECASR	11	0	1247.58	U6KPA3	>tr|U6KPA3|U6KPA3_EIMTE Alkylglycerone-phosphate synthase OS=Eimeria tenella OX=5802 GN=ETH_00007785 PE=3 SV=1	2	145.91	29913000	29440000	8248200	48413000	22589000	0	333500	0	0
DVESLSK	7	0	776.392	U6KMM2	>tr|U6KMM2|U6KMM2_EIMTE Thioredoxin, putative OS=Eimeria tenella OX=5802 GN=ETH_00002575 PE=4 SV=1	1	143.85	225830000	0	0	0	0	0	0	0	0
DVESVCNPIISK	12	0	1359.67	U6KNQ1	>tr|U6KNQ1|U6KNQ1_EIMTE Heat shock protein 70, putative OS=Eimeria tenella OX=5802 GN=ETH_00025545 PE=3 SV=1	2	93.011	0	106230000	73332000	155640000	75210000	0	137370000	116360000	101460000
DVGAAPPQQQR	11	0	1165.58	U6L6L6	>tr|U6L6L6|U6L6L6_EIMTE FAD-depdendent monooxygenase, putative OS=Eimeria tenella OX=5802 GN=ETH_00022030 PE=4 SV=1	2	135.86	31466000	0	0	94668000	74470000	0	19422000	3076500	21252000
DVGNQAQHALDR	12	0	1322.63	U6KH89	>tr|U6KH89|U6KH89_EIMTE Uncharacterized protein OS=Eimeria tenella OX=5802 GN=ETH_00002005 PE=4 SV=1	2,3	135.02	71185000	28045000	13382000	143040000	33058000	2477800	0	0	0
DVHAADSSWR	10	0	1142.51	U6KSG2	>tr|U6KSG2|U6KSG2_EIMTE UDP-N-acetylglucosamine 4-epimerase OS=Eimeria tenella OX=5802 GN=ETH_00015660 PE=3 SV=1	1,2,3	170.47	268940000	144280000	32497000	79512000	89501000	38542000	0	0	19388000
DVHHMEDDTECVK	13	0	1613.64	U6KS51	>tr|U6KS51|U6KS51_EIMTE Aldo/keto reductase family oxidoreductase, putative OS=Eimeria tenella OX=5802 GN=ETH_00024730 PE=4 SV=1	2	69.352	36244000	0	0	61807000	0	0	0	0	0
DVIDKPSK	8	1	900.492	H9B9X1	>tr|H9B9X1|H9B9X1_EIMTE Uncharacterized protein OS=Eimeria tenella OX=5802 PE=2 SV=1	2	99.139	0	17916000	0	70532000	40801000	16751000	0	0	0
DVIGSCELQSR	11	0	1262.59	U6KMZ8	>tr|U6KMZ8|U6KMZ8_EIMTE Ubiquitin-transferase domain containing protein, putative OS=Eimeria tenella OX=5802 GN=ETH_00009420 PE=4 SV=1	2	97.911	18260000	0	0	0	0	0	0	0	0
DVIMHVQEEK	10	0	1226.6	U6KTD5	>tr|U6KTD5|U6KTD5_EIMTE Uncharacterized protein OS=Eimeria tenella OX=5802 GN=ETH_00007420 PE=4 SV=1	2	121.83	59623000	4003500	0	0	13251000	0	0	0	0
DVIVQSQSGTGK	12	0	1217.63	U6KUR9	>tr|U6KUR9|U6KUR9_EIMTE ATP-dependent helicase, putaive, putative OS=Eimeria tenella OX=5802 GN=ETH_00022480 PE=3 SV=1	2	122.33	0	72619000	44937000	150570000	78261000	58666000	21799000	8965200	26666000
DVLAVANR	8	0	856.477	U6L197	>tr|U6L197|U6L197_EIMTE Uncharacterized protein OS=Eimeria tenella OX=5802 GN=ETH_00007315 PE=4 SV=1	2	129.4	164850000	204200000	109670000	130150000	34505000	0	433020000	109400000	19483000
DVLDGQMLSSR	11	0	1219.59	U6L4K6	>tr|U6L4K6|U6L4K6_EIMTE Uncharacterized protein OS=Eimeria tenella OX=5802 GN=ETH_00032150 PE=4 SV=1	2	67.385	0	0	0	42676000	8626900	0	0	0	0
DVLHLVQASK	10	0	1108.62	A7DZP6	>tr|A7DZP6|A7DZP6_EIMTE Putative rhoptry neck protein OS=Eimeria tenella OX=5802 GN=ropn3 PE=2 SV=1	2	79.07	0	0	0	0	0	0	27753000	3670800	20958000
DVLNEVER	8	0	972.488	U6KT45	>tr|U6KT45|U6KT45_EIMTE TCP-1/cpn60 family chaperonin, putative OS=Eimeria tenella OX=5802 GN=ETH_00014910 PE=3 SV=1	2	107.29	41668000	19438000	0	0	43839000	20115000	0	0	0
DVMTPEDR	8	0	961.418	U6L000	>tr|U6L000|U6L000_EIMTE Peroxisomal catalase, putative OS=Eimeria tenella OX=5802 GN=ETH_00012035 PE=4 SV=1	2	139.88	184090000	324410000	150680000	489720000	269020000	143350000	505390000	110220000	379630000
DVNAAVATIK	10	0	1000.56	U6KWP4	>tr|U6KWP4|U6KWP4_EIMTE Tubulin alpha chain OS=Eimeria tenella OX=5802 GN=ETH_00033310 PE=3 SV=1	2	116.77	464420000	850170000	258970000	552140000	297450000	130590000	52828000	321810000	75238000
DVNLDMIR	8	0	974.486	U6L7P8	>tr|U6L7P8|U6L7P8_EIMTE TCP-1/cpn60 family chaperonin, putative (Fragment) OS=Eimeria tenella OX=5802 GN=ETH_00021595 PE=3 SV=1	2	105.57	21582000	0	0	48514000	0	0	0	0	0
DVNQAVITVPAYFNDSQR	18	0	2036	U6KR86	>tr|U6KR86|U6KR86_EIMTE Organellar heat shock protein OS=Eimeria tenella OX=5802 GN=ETH_00019510 PE=3 SV=1	2	100.35	70321000	49058000	63384000	0	0	0	0	0	0
DVPAGDIGVGTR	12	0	1155.59	U6L466	>tr|U6L466|U6L466_EIMTE Glutamate dehydrogenase OS=Eimeria tenella OX=5802 GN=ETH_00033375 PE=3 SV=1	2	89.301	138360000	97975000	0	262550000	136570000	0	0	0	0
DVPLTEDIK	9	0	1028.54	U6KV17	>tr|U6KV17|U6KV17_EIMTE Transmembrane 9 superfamily member OS=Eimeria tenella OX=5802 GN=ETH_00015815 PE=3 SV=1	2	72.643	0	0	5988000	0	0	0	0	0	0
DVPMEQQELLQK	12	0	1456.72	U6L467	>tr|U6L467|U6L467_EIMTE Alpha-glucosidase II, putative OS=Eimeria tenella OX=5802 GN=ETH_00023295 PE=4 SV=1	2	71.085	0	12005000	0	13017000	27995000	0	0	0	0
DVPQQQQYDCSK	12	0	1494.64	U6L737	>tr|U6L737|U6L737_EIMTE GPI transamidase subunit PIG-U, putative (Fragment) OS=Eimeria tenella OX=5802 GN=ETH_00033600 PE=4 SV=1	2	126.76	38434000	83692000	55020000	108140000	145370000	136700000	27898000	2425800	24486000
DVQAMVLGVHGDNMVPLSR	19	0	2037.01	A0A024DAD9	>tr|A0A024DAD9|A0A024DAD9_EIMTE Lactate dehydrogenase OS=Eimeria tenella OX=5802 PE=2 SV=1	2,3	134.06	0	39694000	80567000	102750000	66816000	76639000	19836000	29900000	37285000
DVQISPR	7	0	813.434	H9B9R6	>tr|H9B9R6|H9B9R6_EIMTE Uncharacterized protein OS=Eimeria tenella OX=5802 GN=ETH_00023120 PE=2 SV=1	2	113.1	148230000	0	0	211790000	0	3237400	0	0	0
DVQLLACSVDSK	12	0	1333.65	H9B900	>tr|H9B900|H9B900_EIMTE Peroxiredoxin, putative OS=Eimeria tenella OX=5802 GN=ETH_00042525 PE=2 SV=1	2	169.23	2008000000	594670000	304880000	3294100000	829410000	203620000	1336700000	511350000	535280000
DVQQQELVR	9	0	1113.58	U6L1M1	>tr|U6L1M1|U6L1M1_EIMTE Uncharacterized protein OS=Eimeria tenella OX=5802 GN=ETH_00000055 PE=4 SV=1	2	128.36	0	12936000	0	26574000	0	5334200	0	0	0
DVSASAAVLER	11	0	1116.58	M1RUT5	>tr|M1RUT5|M1RUT5_EIMTE Serine/threonine protein phosphatase 5 OS=Eimeria tenella OX=5802 GN=PP5 PE=2 SV=1	2	85.813	0	17038000	0	0	41497000	11074000	0	0	0
DVSATTAVGDK	11	0	1062.52	U6L4E6	>tr|U6L4E6|U6L4E6_EIMTE 2-oxoglutarate dehydrogenase, putative OS=Eimeria tenella OX=5802 GN=ETH_00028175 PE=4 SV=1	2	68.44	27940000	110590000	137010000	125460000	141610000	96584000	0	0	0
DVTENLQALQK	11	0	1257.66	U6KWN5	>tr|U6KWN5|U6KWN5_EIMTE Uncharacterized protein OS=Eimeria tenella OX=5802 GN=ETH_00020670 PE=4 SV=1	2	125.75	45377000	82804000	0	133480000	11810000	0	160480000	54854000	48346000
DVTQQDYICGEVR	13	0	1581.71	U6KZP2	>tr|U6KZP2|U6KZP2_EIMTE Amine oxidase OS=Eimeria tenella OX=5802 GN=ETH_00028385 PE=3 SV=1	2	144.47	220000000	206530000	143670000	921320000	309790000	143090000	5507200	0	0
DVVEGWLEEK	10	0	1202.58	U6KWQ6	>tr|U6KWQ6|U6KWQ6_EIMTE Dynein heavy chain protein, related OS=Eimeria tenella OX=5802 GN=ETH_00024390 PE=4 SV=1	2	60.434	7702000	0	0	0	0	0	0	0	0
DVVIGIDLGTTYSCVGVYR	19	0	2086.04	U6KNQ1	>tr|U6KNQ1|U6KNQ1_EIMTE Heat shock protein 70, putative OS=Eimeria tenella OX=5802 GN=ETH_00025545 PE=3 SV=1	2	46.159	0	0	8400000	0	0	0	0	0	0
DVYDLLNNR	9	0	1120.55	U6KM17	>tr|U6KM17|U6KM17_EIMTE Uncharacterized protein OS=Eimeria tenella OX=5802 GN=ETH_00029545 PE=4 SV=1	2	88.948	0	0	21822000	36519000	0	0	0	16518000	11058000
DWSAQLTAR	9	0	1046.51	U6KNE1	>tr|U6KNE1|U6KNE1_EIMTE Uncharacterized protein OS=Eimeria tenella OX=5802 GN=ETH_00004780 PE=4 SV=1	2	115.71	19201000	23696000	14702000	0	0	0	0	0	0
DWVAAGGCGGGK	12	0	1133.49	U6L8F1	>tr|U6L8F1|U6L8F1_EIMTE Thioredoxin reductase, putative (Fragment) OS=Eimeria tenella OX=5802 GN=ETH_00021540 PE=4 SV=1	1,2	99.802	30858000	69020000	0	99477000	67632000	21775000	0	0	0
DYDYLFK	7	0	962.439	U6KXY9	>tr|U6KXY9|U6KXY9_EIMTE Ras family domain-containing protein, putative OS=Eimeria tenella OX=5802 GN=ETH_00028380 PE=4 SV=1	1	107.43	0	0	0	28402000	0	0	0	0	0
DYGSLSEAAR	10	0	1067.49	U6L912	>tr|U6L912|U6L912_EIMTE Uncharacterized protein OS=Eimeria tenella OX=5802 GN=ETH_00028240 PE=4 SV=1	2	120.45	72640000	0	0	131410000	104320000	55425000	0	0	0
DYGSTGEDGYER	12	0	1347.52	U6L078	>tr|U6L078|U6L078_EIMTE Splicing factor, putative OS=Eimeria tenella OX=5802 GN=ETH_00023985 PE=4 SV=1	2	128.28	0	40535000	21199000	40017000	55008000	39688000	0	0	17135000
DYLLTAVK	8	0	921.517	H9B971	>tr|H9B971|H9B971_EIMTE Uncharacterized protein OS=Eimeria tenella OX=5802 GN=ETH_00024270 PE=2 SV=1	1,2	119.21	0	0	71986000	0	0	25518000	6767200	28446000	0
DYLNTTGAR	9	0	1009.48	U6KQ85	>tr|U6KQ85|U6KQ85_EIMTE Mitochondrial alternative NADH dehydrogenase 1, putative OS=Eimeria tenella OX=5802 GN=ETH_00001560 PE=4 SV=1	2	152.47	90550000	75837000	40076000	122870000	78518000	19676000	63546000	3776800	0
DYSPAGGNDPLEK	13	0	1361.61	U6L6D1	>tr|U6L6D1|U6L6D1_EIMTE Tudor / staphylococcal nuclease domain-containing protein, putative OS=Eimeria tenella OX=5802 GN=ETH_00008315 PE=4 SV=1	2	79.639	72077000	0	0	0	0	0	0	0	0
DYSQLAK	7	0	823.408	U6L7D4	>tr|U6L7D4|U6L7D4_EIMTE Transmembrane trafficking protein, transmembrane protein Tmp21, putative OS=Eimeria tenella OX=5802 GN=ETH_00011415 PE=4 SV=1	1	102.71	0	0	0	0	0	0	20110000	6986100	26047000
DYSYALGQR	9	0	1071.5	U6KZC0	>tr|U6KZC0|U6KZC0_EIMTE KH domain-containing protein, putative OS=Eimeria tenella OX=5802 GN=ETH_00001845 PE=4 SV=1	2	101.54	0	29736000	11425000	120750000	0	0	0	0	0
DYVVEELDAR	10	0	1207.57	Q9GN67	>tr|Q9GN67|Q9GN67_EIMTE Aspartyl proteinase (Eimepsin) OS=Eimeria tenella OX=5802 GN=eimepsin PE=2 SV=1	1,2	166.19	6236100000	2388900000	2956600000	13676000000	4979500000	2208100000	1291900000	2122400000	2450200000
EAAAAAAAAAAPPALEPWNK	20	0	1889.96	U6L2F5	>tr|U6L2F5|U6L2F5_EIMTE 1,4-alpha-glucan branching enzyme, putative (Fragment) OS=Eimeria tenella OX=5802 GN=ETH_00033740 PE=4 SV=1	2	36.214	0	17335000	0	0	0	0	0	0	0
EAAAAAAAAAQGHPR	15	0	1361.68	U6KP66	>tr|U6KP66|U6KP66_EIMTE Uncharacterized protein OS=Eimeria tenella OX=5802 GN=ETH_00023020 PE=4 SV=1	2,3	142.57	0	0	0	118140000	0	0	0	0	0
EAAAAAETTAAAATAR	16	0	1445.71	U6LB90	>tr|U6LB90|U6LB90_EIMTE Uncharacterized protein OS=Eimeria tenella OX=5802 GN=ETH_00028195 PE=4 SV=1	2	138.57	39064000	29559000	23007000	70999000	55270000	11788000	0	0	3324300
EAAAAAMAAAK	11	0	974.486	U6KUP1	>tr|U6KUP1|U6KUP1_EIMTE Interferon gamma-inducible protein 30, putative OS=Eimeria tenella OX=5802 GN=ETH_00010490 PE=4 SV=1	1,2	128.38	275070000	241450000	103550000	0	410810000	0	157350000	34257000	153150000
EAAAAATATETR	12	0	1161.56	U6L3J2	>tr|U6L3J2|U6L3J2_EIMTE MORN repeat-containing protein, putative OS=Eimeria tenella OX=5802 GN=ETH_00033095 PE=4 SV=1	2	182.35	93145000	114810000	0	216180000	277330000	179050000	18478000	10677000	51768000
EAAAANAAEAEAAPPAEPEPAGAAR	25	0	2302.08	U6KPX6	>tr|U6KPX6|U6KPX6_EIMTE Nucleosome assembly protein, putative OS=Eimeria tenella OX=5802 GN=ETH_00029060 PE=3 SV=1	2,3	77.045	0	11255000	0	89383000	52709000	72810000	0	0	0
EAAAANLQLQSTR	13	0	1371.71	U6KW23	>tr|U6KW23|U6KW23_EIMTE Peroxisomal biogenesis factor 11 domain-containing protein, putative (Fragment) OS=Eimeria tenella OX=5802 GN=ETH_00040370 PE=4 SV=1	2	212.59	111060000	104110000	97408000	17448000	57873000	79070000	3139200	5691600	0
EAAAAVEVQQEIK	13	0	1384.72	U6KW33	>tr|U6KW33|U6KW33_EIMTE CRAL/TRIO domain-containing protein, putative OS=Eimeria tenella OX=5802 GN=ETH_00017535 PE=4 SV=1	2	131.69	40332000	29933000	11396000	73294000	36341000	15504000	0	0	0
EAAAEAAAGAPGVPPR	16	0	1433.73	U6L782	>tr|U6L782|U6L782_EIMTE Uncharacterized protein OS=Eimeria tenella OX=5802 GN=ETH_00011450 PE=4 SV=1	2	93.243	10822000	0	12308000	75786000	8813600	5778700	13148000	0	0
EAAAEALEAGDLNK	14	0	1400.68	U6KWM1	>tr|U6KWM1|U6KWM1_EIMTE 58 kDa phosphoprotein, putative OS=Eimeria tenella OX=5802 GN=ETH_00014235 PE=4 SV=1	2	176.25	234680000	132680000	43782000	962170000	234910000	72767000	10384000	0	0
EAAAGGEPPSVEALK	15	0	1424.71	U6KZP2	>tr|U6KZP2|U6KZP2_EIMTE Amine oxidase OS=Eimeria tenella OX=5802 GN=ETH_00028385 PE=3 SV=1	2	70.281	0	60862000	26337000	143510000	137680000	71181000	0	0	0
EAAAGGEPPSVEALKK	16	1	1552.81	U6KZP2	>tr|U6KZP2|U6KZP2_EIMTE Amine oxidase OS=Eimeria tenella OX=5802 GN=ETH_00028385 PE=3 SV=1	2,3	94.487	159240000	150110000	27271000	182880000	49231000	0	0	0	0
EAAAYELYYK	10	0	1219.58	U6L304	>tr|U6L304|U6L304_EIMTE Proteasome endopeptidase complex OS=Eimeria tenella OX=5802 GN=ETH_00027335 PE=3 SV=1	1,2	105.14	39991000	0	0	92113000	0	0	0	0	0
EAACGSDSVK	10	0	1022.43	U6L5S7	>tr|U6L5S7|U6L5S7_EIMTE Uncharacterized protein OS=Eimeria tenella OX=5802 GN=ETH_00013630 PE=4 SV=1	2	66.056	0	18151000	12981000	54069000	43362000	27909000	0	0	0
EAADAEQQR	9	0	1016.45	U6KM07	>tr|U6KM07|U6KM07_EIMTE Uncharacterized protein (Fragment) OS=Eimeria tenella OX=5802 GN=ETH_00043355 PE=4 SV=1	2	169.12	0	0	0	0	0	0	0	40275000	159590000
EAADAVDVEELDEADKK	17	1	1845.85	U6KPI3	>tr|U6KPI3|U6KPI3_EIMTE Uncharacterized protein (Fragment) OS=Eimeria tenella OX=5802 GN=ETH_00040825 PE=4 SV=1	2,3	130.01	288050000	91433000	44218000	756190000	197410000	139170000	0	0	0
EAADAVDVEELDEADKKEK	19	2	2102.99	U6KPI3	>tr|U6KPI3|U6KPI3_EIMTE Uncharacterized protein (Fragment) OS=Eimeria tenella OX=5802 GN=ETH_00040825 PE=4 SV=1	2,3,4	124.18	24264000	12616000	0	240760000	56384000	40970000	0	0	0
EAADLENPVCVPGVAYLR	18	0	1971.97	U6L1J8	>tr|U6L1J8|U6L1J8_EIMTE Chromosome II, complete genome, related OS=Eimeria tenella OX=5802 GN=ETH_00009035 PE=4 SV=1	2	83.54	0	0	0	0	0	0	0	0	0
EAAEAVTNIPK	11	0	1141.6	U6KWQ6	>tr|U6KWQ6|U6KWQ6_EIMTE Dynein heavy chain protein, related OS=Eimeria tenella OX=5802 GN=ETH_00024390 PE=4 SV=1	2	91.937	0	41052000	28278000	100720000	0	46568000	68358000	7678600	6373900
EAAEFNPQGTVCCVVK	16	0	1807.82	U6KLF0	>tr|U6KLF0|U6KLF0_EIMTE Uncharacterized protein OS=Eimeria tenella OX=5802 GN=ETH_00012505 PE=4 SV=1	2	101.36	65246000	56397000	55367000	0	0	0	0	0	0
EAAELMACCKATR	13	1	1509.67	U6KY08	>tr|U6KY08|U6KY08_EIMTE Uncharacterized protein OS=Eimeria tenella OX=5802 GN=ETH_00031760 PE=4 SV=1	2	73.848	0	33730000	39921000	0	0	0	0	0	0
EAAETAAALSR	11	0	1088.55	U6KVP8	>tr|U6KVP8|U6KVP8_EIMTE Uncharacterized protein OS=Eimeria tenella OX=5802 GN=ETH_00019225 PE=4 SV=1	2	70.728	0	15293000	0	0	0	0	0	0	0
EAAETAQFR	9	0	1021.48	U6KPS8	>tr|U6KPS8|U6KPS8_EIMTE Uncharacterized protein OS=Eimeria tenella OX=5802 GN=ETH_00037270 PE=4 SV=1	2	122.13	0	0	0	35799000	0	0	0	0	0
EAAETVPFEVLR	12	0	1359.7	U6L231	>tr|U6L231|U6L231_EIMTE Uncharacterized protein OS=Eimeria tenella OX=5802 GN=ETH_00003520 PE=4 SV=1	2	161.94	0	21191000	16802000	283640000	24596000	14438000	85625000	60057000	207400000
EAAFTEEAER	10	0	1151.51	U6KRU7	>tr|U6KRU7|U6KRU7_EIMTE Myosin heavy chain, putative OS=Eimeria tenella OX=5802 GN=ETH_00029760 PE=4 SV=1	2	85.958	0	0	0	24374000	17394000	11640000	0	0	0
EAAGAAETPAAAK	13	0	1156.57	U6L8F1	>tr|U6L8F1|U6L8F1_EIMTE Thioredoxin reductase, putative (Fragment) OS=Eimeria tenella OX=5802 GN=ETH_00021540 PE=4 SV=1	2	82.774	114540000	134070000	116980000	257410000	436500000	254920000	0	12695000	74938000
EAAGFANFIK	10	0	1066.54	U6KRM0	>tr|U6KRM0|U6KRM0_EIMTE SAG family member OS=Eimeria tenella OX=5802 GN=ETH_00035010 PE=4 SV=1	2	85.744	0	15491000	0	8505600	0	0	44803000	113130000	118270000
EAAGLANFADAATK	14	0	1348.66	Q70CD6	>tr|Q70CD6|Q70CD6_EIMTE SAG family member (Sag11) OS=Eimeria tenella OX=5802 GN=sag11 PE=2 SV=1	2	115.06	109730000	64880000	123760000	2007200000	22668000	3882100	75045000	111850000	52073000
EAAGLANFADAATKEEK	17	1	1734.84	Q70CD6	>tr|Q70CD6|Q70CD6_EIMTE SAG family member (Sag11) OS=Eimeria tenella OX=5802 GN=sag11 PE=2 SV=1	2,3	113.69	66404000	68022000	142300000	162640000	152460000	24084000	26039000	24822000	30187000
EAAGLHDFGQASGDAELSIPAPEEGELSEK	30	0	3053.41	B0LVE0	>tr|B0LVE0|B0LVE0_EIMTE Surface antigen 10 OS=Eimeria tenella OX=5802 PE=2 SV=1	3	79.382	0	0	0	129890000	0	0	0	0	0
EAAGLPAAR	9	0	854.461	A0A024DAD9	>tr|A0A024DAD9|A0A024DAD9_EIMTE Lactate dehydrogenase OS=Eimeria tenella OX=5802 PE=2 SV=1	2	110.12	873440000	1178300000	535690000	391270000	425820000	181640000	527070000	0	600070000
EAAGLPNFTK	10	0	1046.54	U6KW76	>tr|U6KW76|U6KW76_EIMTE SAG family member OS=Eimeria tenella OX=5802 GN=ETH_00034925 PE=4 SV=1	2	57.203	0	0	0	0	0	0	34813000	27032000	31879000
EAALEASK	8	0	817.418	A7DZP6	>tr|A7DZP6|A7DZP6_EIMTE Putative rhoptry neck protein OS=Eimeria tenella OX=5802 GN=ropn3 PE=2 SV=1	2	114.64	115580000	262890000	87105000	409330000	7264000	9656400	0	0	0
EAALELSAVR	10	0	1057.58	U6KYT7	>tr|U6KYT7|U6KYT7_EIMTE Uncharacterized protein (Fragment) OS=Eimeria tenella OX=5802 GN=ETH_00037365 PE=4 SV=1	2	127.76	24621000	0	0	48671000	0	0	0	0	0
EAAMAAAARPEDIA	14	1	1385.66	U6L194	>tr|U6L194|U6L194_EIMTE Signal peptidase subunit, putative OS=Eimeria tenella OX=5802 GN=ETH_00007290 PE=4 SV=1	2	145.71	195460000	43383000	18440000	223230000	0	0	12944000	21250000	33434000
EAANTWDSGR	10	0	1105.48	U6KK90	>tr|U6KK90|U6KK90_EIMTE Uncharacterized protein (Fragment) OS=Eimeria tenella OX=5802 GN=ETH_00023035 PE=4 SV=1	2	54.259	0	14252000	0	0	0	0	0	0	0
EAAPEDLR	8	0	899.435	O43980	>sp|O43980|M1PAS_EIMTE Mannitol-1-phosphatase OS=Eimeria tenella OX=5802 PE=1 SV=1	2	127.56	0	6517000	0	28869000	14910000	0	0	0	0
EAAPEDLRR	9	1	1055.54	O43980	>sp|O43980|M1PAS_EIMTE Mannitol-1-phosphatase OS=Eimeria tenella OX=5802 PE=1 SV=1	3	102.61	0	13748000	11938000	97981000	10971000	0	24657000	0	0
EAAPGVEER	9	0	956.456	U6KV23	>tr|U6KV23|U6KV23_EIMTE Uncharacterized protein OS=Eimeria tenella OX=5802 GN=ETH_00028420 PE=4 SV=1	2	67.704	0	0	0	0	0	0	0	0	0
EAAQASSEPQPK	12	0	1241.59	U6L414	>tr|U6L414|U6L414_EIMTE Uncharacterized protein (Fragment) OS=Eimeria tenella OX=5802 GN=ETH_00010175 PE=4 SV=1	2	87.641	86211000	60451000	41537000	158600000	148650000	147130000	0	59092000	61224000
EAASAAIQR	9	0	915.477	U6L4T2	>tr|U6L4T2|U6L4T2_EIMTE Uncharacterized protein OS=Eimeria tenella OX=5802 GN=ETH_00000210 PE=3 SV=1	2	146.81	33433000	108180000	1311900000	72485000	6518300000	3831300000	3619300000	1332400000	1576400000
EAASTETAATDGTK	14	0	1351.61	U6KV18	>tr|U6KV18|U6KV18_EIMTE Uncharacterized protein OS=Eimeria tenella OX=5802 GN=ETH_00028395 PE=4 SV=1	2	63.709	0	0	0	0	0	0	0	0	0
EACEALLEK	9	0	1061.51	U6KUP6	>tr|U6KUP6|U6KUP6_EIMTE Myosin A, putative OS=Eimeria tenella OX=5802 GN=ETH_00021495 PE=3 SV=1	2	110.76	211810000	228340000	110390000	636590000	144040000	123970000	341120000	194470000	38199000
EADAAETHDELPHGLSSYDYSNKR	24	1	2704.2	U6KV18	>tr|U6KV18|U6KV18_EIMTE Uncharacterized protein OS=Eimeria tenella OX=5802 GN=ETH_00028395 PE=4 SV=1	3,4	64.954	0	0	0	109290000	0	0	0	0	0
EADEAYRR	8	1	1008.46	U6KTE5	>tr|U6KTE5|U6KTE5_EIMTE Uncharacterized protein OS=Eimeria tenella OX=5802 GN=ETH_00011540 PE=4 SV=1	2	141.39	440560000	106640000	46991000	0	48715000	243690000	0	36118000	83857000
EADNTACLDVAETK	14	0	1535.68	U6KNB5	>tr|U6KNB5|U6KNB5_EIMTE Uncharacterized protein OS=Eimeria tenella OX=5802 GN=ETH_00010360 PE=4 SV=1	2	84.566	546100000	551940000	280920000	1073800000	1010500000	421550000	16324000	0	0
EADTVDLAGLSATEPAGGAGAAGAAEAR	28	0	2498.19	U6L446	>tr|U6L446|U6L446_EIMTE Uncharacterized protein OS=Eimeria tenella OX=5802 GN=ETH_00013525 PE=4 SV=1	2,3	38.234	25956000	0	0	0	0	62852000	0	0	0
EAEAAPEPPPR	11	0	1162.56	U6KLW4	>tr|U6KLW4|U6KLW4_EIMTE Nuclear movement domain-containing protein, putative OS=Eimeria tenella OX=5802 GN=ETH_00029100 PE=4 SV=1	2	59.542	0	0	0	0	26787000	5466400	0	0	0
EAEAASGGGSSTSSKPPPR	19	1	1771.83	U6KH97	>tr|U6KH97|U6KH97_EIMTE RNA binding protein, putative OS=Eimeria tenella OX=5802 GN=ETH_00003190 PE=4 SV=1	3	54.288	0	0	0	0	0	0	0	26825000	11509000
EAEAASGNAESSPGSAAVAR	20	0	1830.83	U6KP27	>tr|U6KP27|U6KP27_EIMTE KH domain-containing protein, putative OS=Eimeria tenella OX=5802 GN=ETH_00030365 PE=4 SV=1	2	94.384	105270000	91631000	81349000	475590000	277870000	199760000	60872000	10134000	46364000
EAEAEISCSNR	11	0	1264.54	U6KTQ0	>tr|U6KTQ0|U6KTQ0_EIMTE Leucine carboxyl methyltransferase, putative OS=Eimeria tenella OX=5802 GN=ETH_00024735 PE=4 SV=1	2	68.536	8688400	0	0	0	0	0	0	0	0
EAEAQTNNTSSAHTNTSQADTSTAAAGK	28	0	2763.22	U6KU51	>tr|U6KU51|U6KU51_EIMTE Ubiquitinyl hydrolase 1 OS=Eimeria tenella OX=5802 GN=ETH_00034675 PE=3 SV=1	3	37.283	34671000	43658000	23555000	153340000	108580000	74840000	0	0	0
EAEEHSAELA	10	0	1084.47	U6KXD7	>tr|U6KXD7|U6KXD7_EIMTE Uncharacterized protein OS=Eimeria tenella OX=5802 GN=ETH_00005745 PE=4 SV=1	2	67.897	0	88072000	50891000	0	0	0	85591000	28676000	68267000
EAELQDALSK	10	0	1102.55	U6KHF0	>tr|U6KHF0|U6KHF0_EIMTE High molecular mass nuclear antigen, putative OS=Eimeria tenella OX=5802 GN=ETH_00006415 PE=4 SV=1	2	56.359	0	0	0	0	0	7209200	0	0	0
EAELTIQK	8	0	930.502	U6KP27	>tr|U6KP27|U6KP27_EIMTE KH domain-containing protein, putative OS=Eimeria tenella OX=5802 GN=ETH_00030365 PE=4 SV=1	2	84.568	0	102230000	7549800	252140000	152520000	0	0	0	0
EAEQLGDQQR	10	0	1172.54	U6KJH1	>tr|U6KJH1|U6KJH1_EIMTE Carbamoyl phosphate synthetase II, putative OS=Eimeria tenella OX=5802 GN=ETH_00030005 PE=3 SV=1	2	60.064	0	0	0	0	0	18679000	0	0	0
EAEQLVEK	8	0	944.481	U6KT02	>tr|U6KT02|U6KT02_EIMTE TCP-1/cpn60 family chaperonin, putative OS=Eimeria tenella OX=5802 GN=ETH_00011965 PE=4 SV=1	2	92.439	56372000	0	0	0	128600000	111190000	93002000	26066000	70989000
EAEQQTQQQEEQQHNQQQQEEGRR	24	1	2993.32	U6KVL2	>tr|U6KVL2|U6KVL2_EIMTE Uncharacterized protein OS=Eimeria tenella OX=5802 GN=ETH_00041180 PE=4 SV=1	4	114.02	0	0	0	116850000	0	101320000	0	0	0
EAETLLDEFGR	11	0	1278.61	U6KWZ2	>tr|U6KWZ2|U6KWZ2_EIMTE Uncharacterized protein OS=Eimeria tenella OX=5802 GN=ETH_00042795 PE=4 SV=1	2	80.979	0	0	0	7608600	8492900	5226200	18580000	0	0
EAEVPFR	7	0	846.424	V5T9T8	>tr|V5T9T8|V5T9T8_EIMTE Aminopeptidase 1 OS=Eimeria tenella OX=5802 GN=ApN1 PE=2 SV=1	2	119.89	0	35784000	18565000	97957000	38885000	31145000	0	0	0
EAEVVELEWR	10	0	1258.62	U6L1X2	>tr|U6L1X2|U6L1X2_EIMTE Uncharacterized protein OS=Eimeria tenella OX=5802 GN=ETH_00033140 PE=4 SV=1	2	71.03	0	0	0	11759000	0	0	0	0	0
EAFALFDR	8	0	967.476	U6KY15	>tr|U6KY15|U6KY15_EIMTE Calmodulin, putative OS=Eimeria tenella OX=5802 GN=ETH_00031680 PE=4 SV=1	2	124.23	0	11410000	21512000	31654000	0	0	0	0	0
EAFFGEAAR	9	0	996.466	U6KQJ2	>tr|U6KQJ2|U6KQJ2_EIMTE Rhoptry neck protein 2, putative (Fragment) OS=Eimeria tenella OX=5802 GN=ETH_00012760 PE=1 SV=1	2	104.2	0	0	0	0	0	0	0	0	0
EAFPQCAEVIGHVR	14	0	1611.78	G1EN37	>tr|G1EN37|G1EN37_EIMTE Cathepsin B OS=Eimeria tenella OX=5802 GN=catB PE=2 SV=1	3	79.089	0	0	0	0	0	0	41165000	55702000	72863000
EAFSLFDKDGDGTITTK	17	1	1843.88	H9B932	>tr|H9B932|H9B932_EIMTE Calmodulin, putative OS=Eimeria tenella OX=5802 GN=ETH_00032320 PE=2 SV=1	2,3	118.47	0	0	0	519260000	0	0	0	0	0
EAGAAAAETVR	11	0	1044.52	U6KIY0	>tr|U6KIY0|U6KIY0_EIMTE Uncharacterized protein OS=Eimeria tenella OX=5802 GN=ETH_00030435 PE=4 SV=1	2	139.31	163030000	247480000	179240000	1428400000	899660000	430120000	109740000	9781800	23683000
EAGAAAEAAAAAANAAADSSK	21	0	1787.83	U6KQ59	>tr|U6KQ59|U6KQ59_EIMTE Uncharacterized protein OS=Eimeria tenella OX=5802 GN=ETH_00002060 PE=4 SV=1	2,3	156.67	26014000	32012000	58453000	40737000	0	28900000	0	0	0
EAGDMIR	7	0	790.364	U6L3D6	>tr|U6L3D6|U6L3D6_EIMTE Phosphoglycerate mutase OS=Eimeria tenella OX=5802 GN=ETH_00039380 PE=3 SV=1	2	105.12	155470000	392260000	129580000	731730000	444400000	290410000	93893000	56713000	292320000
EAGGESPATK	10	0	945.44	U6L607	>tr|U6L607|U6L607_EIMTE Uncharacterized protein OS=Eimeria tenella OX=5802 GN=ETH_00008590 PE=4 SV=1	2	101.38	0	155390000	116760000	0	0	0	242880000	206250000	264600000
EAGGIEVLVK	10	0	1013.58	U6KRE2	>tr|U6KRE2|U6KRE2_EIMTE Armadillo/beta-catenin-like repeat-containing protein, putative OS=Eimeria tenella OX=5802 GN=ETH_00027380 PE=4 SV=1	2	74.162	0	0	0	78725000	11670000	0	0	0	0
EAGNVVPCSEK	11	0	1188.54	M1RUT5	>tr|M1RUT5|M1RUT5_EIMTE Serine/threonine protein phosphatase 5 OS=Eimeria tenella OX=5802 GN=PP5 PE=2 SV=1	2	68.44	0	46139000	24319000	156680000	74973000	44846000	0	0	0
EAGTSGYSTAEGSSSR	16	0	1545.65	U6KTM5	>tr|U6KTM5|U6KTM5_EIMTE Uncharacterized protein (Fragment) OS=Eimeria tenella OX=5802 GN=ETH_00041020 PE=4 SV=1	2	61.097	0	0	0	0	0	11809000	0	0	0
EAGVALYHQEK	11	0	1243.62	U6KZW5	>tr|U6KZW5|U6KZW5_EIMTE Long chain acyl-CoA synthetase, putative OS=Eimeria tenella OX=5802 GN=ETH_00022465 PE=4 SV=1	2,3	93.561	0	47952000	4892900	343430000	21665000	19641000	0	0	0
EAGYEVEHGGK	11	0	1174.53	M1RUT5	>tr|M1RUT5|M1RUT5_EIMTE Serine/threonine protein phosphatase 5 OS=Eimeria tenella OX=5802 GN=PP5 PE=2 SV=1	2	68.536	74006000	0	0	0	0	0	0	0	0
EAHENAPK	8	0	894.42	U6KIY0	>tr|U6KIY0|U6KIY0_EIMTE Uncharacterized protein OS=Eimeria tenella OX=5802 GN=ETH_00030435 PE=4 SV=1	2	110.41	0	50297000	30457000	0	5352100	199540000	0	96674000	120280000
EAHGPGHHPHEVSPER	16	0	1771.81	U6KT19	>tr|U6KT19|U6KT19_EIMTE Uncharacterized protein OS=Eimeria tenella OX=5802 GN=ETH_00019135 PE=4 SV=1	3,4	75.316	0	22110000	0	6383900	0	9701000	0	0	0
EAHKEAHK	8	1	948.478	U6KIY0	>tr|U6KIY0|U6KIY0_EIMTE Uncharacterized protein OS=Eimeria tenella OX=5802 GN=ETH_00030435 PE=4 SV=1	2	141.2	0	34287000	28973000	17782000	19056000	19829000	0	0	0
EAIELIR	7	0	842.486	U6L0J6	>tr|U6L0J6|U6L0J6_EIMTE Lysine decarboxylase, putative OS=Eimeria tenella OX=5802 GN=ETH_00004110 PE=4 SV=1	2	124.34	0	21795000	35472000	57880000	30033000	0	7777600	0	20786000
EAIESSEESEVETDAEHSPTAGDK	24	0	2546.08	U6KPK1	>tr|U6KPK1|U6KPK1_EIMTE Uncharacterized protein OS=Eimeria tenella OX=5802 GN=ETH_00006410 PE=4 SV=1	3	73.546	0	0	0	65528000	0	0	0	0	0
EAIPTSPEQAK	11	0	1169.59	U6LB52	>tr|U6LB52|U6LB52_EIMTE Uncharacterized protein OS=Eimeria tenella OX=5802 GN=ETH_00010675 PE=4 SV=1	2	112.13	300000000	869270000	340350000	2054600000	1028700000	539120000	631870000	23144000	339240000
EAIPTSPEQAKR	12	1	1325.69	U6LB52	>tr|U6LB52|U6LB52_EIMTE Uncharacterized protein OS=Eimeria tenella OX=5802 GN=ETH_00010675 PE=4 SV=1	2	53.967	0	0	0	0	0	0	22325000	0	0
EAIREEAESAAAR	13	1	1401.68	U6KRR2	>tr|U6KRR2|U6KRR2_EIMTE Lanthionine synthetase C-like protein 1, putative OS=Eimeria tenella OX=5802 GN=ETH_00030225 PE=4 SV=1	2	90.444	24487000	0	0	0	0	0	0	0	0
EAKPVTLK	8	1	884.533	H9BA60	>tr|H9BA60|H9BA60_EIMTE Uncharacterized protein OS=Eimeria tenella OX=5802 PE=2 SV=1	2	80.438	183560000	0	0	0	0	0	0	0	0
EALAAAEAAAK	11	0	1014.53	U6L6D1	>tr|U6L6D1|U6L6D1_EIMTE Tudor / staphylococcal nuclease domain-containing protein, putative OS=Eimeria tenella OX=5802 GN=ETH_00008315 PE=4 SV=1	2	73.666	0	117910000	64637000	347780000	242220000	96567000	0	0	0
EALCTVHTENK	11	0	1300.61	U6KXJ1	>tr|U6KXJ1|U6KXJ1_EIMTE CAAX prenyl protease OS=Eimeria tenella OX=5802 GN=ETH_00017305 PE=3 SV=1	2	110.84	67185000	33088000	0	77351000	0	13411000	0	0	0
EALEQQLER	9	0	1114.56	C8TDT3	>tr|C8TDT3|C8TDT3_EIMTE Putative hsp protein OS=Eimeria tenella OX=5802 GN=eimer2200f10.tmp0071 PE=4 SV=1	2	127.4	172610000	70520000	50961000	487150000	152120000	100440000	82662000	35868000	8017700
EALGLLVEAIR	11	0	1182.7	Q967Y8	>sp|Q967Y8|ENO_EIMTE Enolase OS=Eimeria tenella OX=5802 GN=ENO PE=2 SV=1	2	179.57	262820000	319140000	257660000	137230000	207700000	146780000	0	0	0
EALIGNIVDHLK	12	0	1320.74	U6L000	>tr|U6L000|U6L000_EIMTE Peroxisomal catalase, putative OS=Eimeria tenella OX=5802 GN=ETH_00012035 PE=4 SV=1	2	109.72	0	45985000	38181000	38386000	63603000	25418000	0	0	0
EALKEALQSSDAQGGTSGDSSANMSR	26	1	2596.17	U6KU12	>tr|U6KU12|U6KU12_EIMTE Alpha-glucan water dikinase 1, putative OS=Eimeria tenella OX=5802 GN=ETH_00029170 PE=4 SV=1	3	65.741	0	0	0	67112000	0	0	0	0	0
EALKEYK	7	1	879.47	H9B922	>tr|H9B922|H9B922_EIMTE 40S ribosomal protein S6 OS=Eimeria tenella OX=5802 GN=ETH_00018290 PE=2 SV=1	2	121.31	0	100200000	32870000	0	315880000	74760000	0	0	0
EALLVPTK	8	0	869.522	U6KT24	>tr|U6KT24|U6KT24_EIMTE Zinc metalloprotease 2, putative (Fragment) OS=Eimeria tenella OX=5802 GN=ETH_00012015 PE=4 SV=1	2	89.698	174340000	126070000	48449000	0	142110000	22417000	22423000	9719900	2296800
EALQQAAAAAAADDSSK	17	0	1616.76	U6LB52	>tr|U6LB52|U6LB52_EIMTE Uncharacterized protein OS=Eimeria tenella OX=5802 GN=ETH_00010675 PE=4 SV=1	2,3	153.72	80044000	70725000	55585000	104240000	136990000	103740000	0	0	0
EALQQAAAAAAADDSSKDTVNLK	23	1	2287.13	U6LB52	>tr|U6LB52|U6LB52_EIMTE Uncharacterized protein OS=Eimeria tenella OX=5802 GN=ETH_00010675 PE=4 SV=1	3	101.6	0	0	28793000	459370000	46902000	19532000	48423000	12248000	14629000
EALQSSDAQGGTSGDSSANMSR	22	0	2154.91	U6KU12	>tr|U6KU12|U6KU12_EIMTE Alpha-glucan water dikinase 1, putative OS=Eimeria tenella OX=5802 GN=ETH_00029170 PE=4 SV=1	2	89.663	86769000	60138000	49860000	193500000	116900000	73359000	0	0	0
EALQTLNPR	9	0	1040.56	U6L804	>tr|U6L804|U6L804_EIMTE Glycogen debranching enzyme, putative (Fragment) OS=Eimeria tenella OX=5802 GN=ETH_00034230 PE=4 SV=1	2	85.67	145670000	0	0	0	0	0	0	0	0
EALVAAVSSSSR	12	0	1175.61	U6L775	>tr|U6L775|U6L775_EIMTE Ubiquitin-activating enzyme e1, putative (Fragment) OS=Eimeria tenella OX=5802 GN=ETH_00021610 PE=4 SV=1	2	143.97	60257000	28668000	0	0	0	0	0	0	2726700
EALVASGSADR	11	0	1074.53	U6KPN8	>tr|U6KPN8|U6KPN8_EIMTE WD-repeat protein, putative OS=Eimeria tenella OX=5802 GN=ETH_00027215 PE=4 SV=1	2	73.781	0	0	0	38268000	0	49697000	0	0	0
EALVEVPQTVVR	12	0	1338.75	U6KGQ6	>tr|U6KGQ6|U6KGQ6_EIMTE Inner membrane complex protein IMC3, putative OS=Eimeria tenella OX=5802 GN=ETH_00012960 PE=4 SV=1	2	126.76	59494000	0	0	216260000	0	0	79377000	0	0
EALYALHAPMAAAPDDIAALR	21	0	2179.11	A7DZP6	>tr|A7DZP6|A7DZP6_EIMTE Putative rhoptry neck protein OS=Eimeria tenella OX=5802 GN=ropn3 PE=2 SV=1	3	96.391	0	0	0	0	0	0	66944000	60232000	48942000
EAMADPLLER	10	0	1143.56	U6KL00	>tr|U6KL00|U6KL00_EIMTE ATP-dependent RNA helicase, putative (Fragment) OS=Eimeria tenella OX=5802 GN=ETH_00038750 PE=4 SV=1	2	93.058	0	0	0	19133000	0	0	0	0	0
EAMGESAETSVQK	13	0	1365.61	H9B9L6	>tr|H9B9L6|H9B9L6_EIMTE Signal recognition particle, putative OS=Eimeria tenella OX=5802 GN=ETH_00009040 PE=2 SV=1	2	101.6	0	0	11541000	48147000	39147000	15451000	0	0	0
EAMGNPQLLPLYYQGSK	17	0	1907.95	H9B970	>tr|H9B970|H9B970_EIMTE Membrane skeletal protein IMC1, putative OS=Eimeria tenella OX=5802 GN=ETH_00015470 PE=2 SV=1	2	93.495	0	0	0	0	0	0	47512000	129280000	170130000
EAMSDLFR	8	0	967.443	U6KLZ3	>tr|U6KLZ3|U6KLZ3_EIMTE X-prolyl aminopeptidase, putative OS=Eimeria tenella OX=5802 GN=ETH_00029300 PE=3 SV=1	2	100.15	0	5989900	0	22150000	0	0	0	0	0
EANADGFITR	10	0	1092.52	U6KL33	>tr|U6KL33|U6KL33_EIMTE ATP-binding cassette protein subfamily B member 2, putative OS=Eimeria tenella OX=5802 GN=ETH_00002570 PE=4 SV=1	2	106.4	82576000	50647000	0	144180000	108040000	52362000	0	0	0
EAPAEEGKPQR	11	1	1210.59	U6KGF3	>tr|U6KGF3|U6KGF3_EIMTE Uncharacterized protein OS=Eimeria tenella OX=5802 GN=ETH_00012915 PE=4 SV=1	2,3	142.83	229510000	259060000	104460000	551970000	612450000	253260000	28343000	82732000	0
EAPAFEIR	8	0	931.476	U6L231	>tr|U6L231|U6L231_EIMTE Uncharacterized protein OS=Eimeria tenella OX=5802 GN=ETH_00003520 PE=4 SV=1	2	134.81	209860000	116220000	25224000	0	111660000	31101000	224130000	68012000	0
EAPAVIGR	8	0	811.455	U6L446	>tr|U6L446|U6L446_EIMTE Uncharacterized protein OS=Eimeria tenella OX=5802 GN=ETH_00013525 PE=4 SV=1	2	104.21	30559000	57094000	17667000	108840000	84028000	31575000	0	0	0
EAPDAAATAAAAADPAAAAAGDKR	24	1	2123.02	U6KGF5	>tr|U6KGF5|U6KGF5_EIMTE Uncharacterized protein OS=Eimeria tenella OX=5802 GN=ETH_00012940 PE=4 SV=1	3	73.036	0	0	0	92749000	0	0	0	0	0
EAPDFTCEAVMPDGSFDTVSLR	22	0	2443.07	H9B900	>tr|H9B900|H9B900_EIMTE Peroxiredoxin, putative OS=Eimeria tenella OX=5802 GN=ETH_00042525 PE=2 SV=1	2,3	77.847	0	0	50456000	0	53406000	25730000	239590000	124490000	239690000
EAPGAAAGEAHLNELASEETETEMK	25	0	2584.16	U6KLJ0	>tr|U6KLJ0|U6KLJ0_EIMTE Uncharacterized protein OS=Eimeria tenella OX=5802 GN=ETH_00013050 PE=4 SV=1	3	88.222	0	0	0	110950000	92859000	33320000	0	0	0
EAPGASPPAK	10	0	923.471	U6KTE5	>tr|U6KTE5|U6KTE5_EIMTE Uncharacterized protein OS=Eimeria tenella OX=5802 GN=ETH_00011540 PE=4 SV=1	2	85.807	275850000	426970000	214320000	966160000	746390000	607010000	508070000	495930000	568030000
EAPGASPPAKR	11	1	1079.57	U6KTE5	>tr|U6KTE5|U6KTE5_EIMTE Uncharacterized protein OS=Eimeria tenella OX=5802 GN=ETH_00011540 PE=4 SV=1	2,3	143.96	0	60793000	91441000	85900000	130470000	117620000	0	380300000	226180000
EAPGEVPKEAPK	12	1	1250.65	U6KIY0	>tr|U6KIY0|U6KIY0_EIMTE Uncharacterized protein OS=Eimeria tenella OX=5802 GN=ETH_00030435 PE=4 SV=1	2	61.11	27025000	0	0	0	0	0	0	0	0
EAPKDPK	7	1	783.413	U6KYX3	>tr|U6KYX3|U6KYX3_EIMTE Uncharacterized protein OS=Eimeria tenella OX=5802 GN=ETH_00004255 PE=4 SV=1	2	106.36	0	0	0	0	0	0	15167000000	3764900000	0
EAPKEAPK	8	1	868.465	U6KIY0	>tr|U6KIY0|U6KIY0_EIMTE Uncharacterized protein OS=Eimeria tenella OX=5802 GN=ETH_00030435 PE=4 SV=1	2	100.02	0	267560000	144150000	1064500000	0	604010000	721190000	145420000	0
EAPKEGPK	8	1	854.45	U6KYX3	>tr|U6KYX3|U6KYX3_EIMTE Uncharacterized protein OS=Eimeria tenella OX=5802 GN=ETH_00004255 PE=4 SV=1	1,2	107.69	0	317170000	146780000	1172700000	1318600000	777470000	1139800000	359710000	0
EAPKESAK	8	1	858.445	U6KYX3	>tr|U6KYX3|U6KYX3_EIMTE Uncharacterized protein OS=Eimeria tenella OX=5802 GN=ETH_00004255 PE=4 SV=1	2	95.909	0	0	0	0	0	0	0	0	308460000
EAPKSPK	7	1	755.418	U6KYX3	>tr|U6KYX3|U6KYX3_EIMTE Uncharacterized protein OS=Eimeria tenella OX=5802 GN=ETH_00004255 PE=4 SV=1	2	89.296	0	0	0	0	130710000	31987000	0	0	0
EAPLLNR	7	0	811.455	U6L2A5	>tr|U6L2A5|U6L2A5_EIMTE TBC domain containing protein, related OS=Eimeria tenella OX=5802 GN=ETH_00002310 PE=4 SV=1	2	101.52	10915000	0	0	0	0	0	0	0	0
EAPSCAVR	8	0	888.412	Q9U966	>tr|Q9U966|Q9U966_EIMTE Micronemal protein MIC4, related OS=Eimeria tenella OX=5802 GN=mic-5 PE=1 SV=1	2	121.62	1105900000	1982000000	1135200000	3591400000	3613700000	2503000000	214970000	271750000	2364700000
EAPTSEAPHQEAPAAPPR	18	0	1854.89	U6KNV6	>tr|U6KNV6|U6KNV6_EIMTE Uncharacterized protein OS=Eimeria tenella OX=5802 GN=ETH_00017885 PE=4 SV=1	2,3	106.19	79229000	249170000	26167000	571280000	77068000	18016000	0	0	0
EAPVAFVAELSAADSEVAK	19	0	1902.96	U6KSC9	>tr|U6KSC9|U6KSC9_EIMTE Protein disulfide-isomerase OS=Eimeria tenella OX=5802 GN=ETH_00006210 PE=3 SV=1	2,3	151.95	70786000	59630000	58876000	137890000	149290000	96192000	0	10870000	11756000
EAQAAAGGHQSQAGDER	17	0	1681.74	U6KXY9	>tr|U6KXY9|U6KXY9_EIMTE Ras family domain-containing protein, putative OS=Eimeria tenella OX=5802 GN=ETH_00028380 PE=4 SV=1	2,3	142.94	0	125840000	23788000	230990000	402320000	183430000	0	0	0
EAQLLQASIDEVR	13	0	1470.77	A0A024DAD9	>tr|A0A024DAD9|A0A024DAD9_EIMTE Lactate dehydrogenase OS=Eimeria tenella OX=5802 PE=2 SV=1	2,3	211.67	454530000	306210000	338930000	5517100000	1400500000	314360000	317370000	233740000	589520000
EAQLLQQR	8	0	984.535	U6KR11	>tr|U6KR11|U6KR11_EIMTE Uncharacterized protein OS=Eimeria tenella OX=5802 GN=ETH_00015930 PE=3 SV=1	2	126.67	0	24519000	0	77681000	54514000	20299000	0	0	0
EAQQEHIK	8	0	981.488	U6KY11	>tr|U6KY11|U6KY11_EIMTE Uncharacterized protein OS=Eimeria tenella OX=5802 GN=ETH_00031655 PE=4 SV=1	2	98.523	209790000	29828000	26430000	569930000	15102000	4703900	0	0	0
EAQQQAVAAAAAGDGGAEEAQQQQAAAAAK	30	0	2809.32	U6KQU0	>tr|U6KQU0|U6KQU0_EIMTE Sushi domain-containing protein / SCR repeat-containing protein, putative (Fragment) OS=Eimeria tenella OX=5802 GN=ETH_00043040 PE=4 SV=1	3	81.315	0	0	0	149830000	70594000	0	0	0	0
EAQQQLLQQQR	11	0	1368.71	U6KVA8	>tr|U6KVA8|U6KVA8_EIMTE Uncharacterized protein OS=Eimeria tenella OX=5802 GN=ETH_00011215 PE=3 SV=1	2	136.63	85420000	59338000	19382000	24478000	0	0	0	0	0
EAQTHQGSQDASVR	14	0	1512.69	U6KLZ3	>tr|U6KLZ3|U6KLZ3_EIMTE X-prolyl aminopeptidase, putative OS=Eimeria tenella OX=5802 GN=ETH_00029300 PE=3 SV=1	2	89.992	0	5904600	0	31748000	50125000	10958000	0	0	0
EASAAAAAAASQEER	15	0	1431.66	U6KHH7	>tr|U6KHH7|U6KHH7_EIMTE Uncharacterized protein OS=Eimeria tenella OX=5802 GN=ETH_00030855 PE=4 SV=1	2	169.3	71414000	85417000	40029000	252200000	157100000	88585000	0	0	0
EASAAAASR	9	0	832.404	U6KYX3	>tr|U6KYX3|U6KYX3_EIMTE Uncharacterized protein OS=Eimeria tenella OX=5802 GN=ETH_00004255 PE=4 SV=1	1,2	210.01	2622200000	1561400000	1272500000	3489400000	3759900000	1447200000	4843900000	791170000	3828600000
EASESPFNAGQNR	13	0	1405.62	U6L692	>tr|U6L692|U6L692_EIMTE 3', 5'-cyclic nucleotide phosphodiesterase domain-containing protein, putative OS=Eimeria tenella OX=5802 GN=ETH_00002270 PE=3 SV=1	2	107.18	0	0	11051000	52108000	54612000	26199000	0	0	0
EASGDEEIAGIDK	13	0	1332.6	U6KS58	>tr|U6KS58|U6KS58_EIMTE Phosphoglucan, water dikinase protein, putative (Fragment) OS=Eimeria tenella OX=5802 GN=ETH_00008190 PE=4 SV=1	2	70.889	0	4593500	3854500	17132000	14508000	8264100	0	0	0
EASGDEEIAGIDKNPK	16	1	1671.8	U6KS58	>tr|U6KS58|U6KS58_EIMTE Phosphoglucan, water dikinase protein, putative (Fragment) OS=Eimeria tenella OX=5802 GN=ETH_00008190 PE=4 SV=1	2	90.966	0	0	0	99526000	26465000	0	0	0	0
EASGIHR	7	0	768.388	H9BA70	>tr|H9BA70|H9BA70_EIMTE Actin, putative OS=Eimeria tenella OX=5802 GN=ETH_00009555 PE=2 SV=1	2	108.24	0	0	28050000	25593000	8938300	0	307910000	748770000	892960000
EASSDFSR	8	0	897.383	U6KLT6	>tr|U6KLT6|U6KLT6_EIMTE Dihydrolipoyl dehydrogenase OS=Eimeria tenella OX=5802 GN=ETH_00028950 PE=3 SV=1	2	123.72	0	0	12304000	0	0	109440000	0	0	0
EASTATQILPEK	12	0	1286.67	Q70CD9	>tr|Q70CD9|Q70CD9_EIMTE SAG family member (Sag4) OS=Eimeria tenella OX=5802 GN=sag4 PE=2 SV=1	2	80.522	46323000	0	0	0	91712000	0	0	0	0
EASTLEEYESVLK	13	0	1496.72	U6KZJ7	>tr|U6KZJ7|U6KZJ7_EIMTE Uncharacterized protein OS=Eimeria tenella OX=5802 GN=ETH_00013480 PE=4 SV=1	2	58.487	0	0	0	0	18955000	0	0	0	0
EASVPTQGQGPR	12	0	1225.61	A5JNY7	>tr|A5JNY7|A5JNY7_EIMTE Uncharacterized protein OS=Eimeria tenella OX=5802 GN=ETH_00030030 PE=2 SV=1	2	135.99	9145200	1304300000	605080000	2903900000	1432900000	789430000	861760000	224970000	453420000
EATAAAATADSTYTLAGMPR	20	0	1967.93	U6L6D1	>tr|U6L6D1|U6L6D1_EIMTE Tudor / staphylococcal nuclease domain-containing protein, putative OS=Eimeria tenella OX=5802 GN=ETH_00008315 PE=4 SV=1	2	102.37	37226000	37801000	46467000	0	0	0	0	0	0
EATAGAEHTLATTK	14	0	1399.69	U6KNB5	>tr|U6KNB5|U6KNB5_EIMTE Uncharacterized protein OS=Eimeria tenella OX=5802 GN=ETH_00010360 PE=4 SV=1	2,3	143.56	572290000	301230000	118640000	3055300000	609900000	296410000	237870000	22028000	95736000
EATAGAEHTLATTKEEAPK	19	1	1953.96	U6KNB5	>tr|U6KNB5|U6KNB5_EIMTE Uncharacterized protein OS=Eimeria tenella OX=5802 GN=ETH_00010360 PE=4 SV=1	3	117.26	57274000	33058000	66471000	64394000	77542000	42952000	0	0	0
EATEADLKK	9	1	1003.52	U6KU76	>tr|U6KU76|U6KU76_EIMTE Heat shock protein 40, putative OS=Eimeria tenella OX=5802 GN=ETH_00029665 PE=4 SV=1	2	59.153	0	145950000	26316000	0	130420000	206640000	0	0	0
EATGEQNLEAQER	13	0	1473.67	U6KS91	>tr|U6KS91|U6KS91_EIMTE Uncharacterized protein OS=Eimeria tenella OX=5802 GN=ETH_00006010 PE=4 SV=1	2	99.531	0	0	0	24545000	27505000	12094000	0	0	0
EATISSADSEYVR	13	0	1426.66	U6KS01	>tr|U6KS01|U6KS01_EIMTE Uncharacterized protein OS=Eimeria tenella OX=5802 GN=ETH_00009430 PE=4 SV=1	2	125.54	48074000	55485000	0	108080000	219280000	98526000	0	0	0
EATSENISITER	12	0	1348.65	U6KY27	>tr|U6KY27|U6KY27_EIMTE Replication protein A 70kDa DNA-binding subunit, related OS=Eimeria tenella OX=5802 GN=ETH_00018370 PE=4 SV=1	2	60.628	0	0	0	0	0	0	0	0	0
EATYALEQGR	10	0	1136.55	U6L555	>tr|U6L555|U6L555_EIMTE Seryl-tRNA synthetase, putative OS=Eimeria tenella OX=5802 GN=ETH_00028570 PE=4 SV=1	2	125.97	83493000	124800000	60846000	275480000	213640000	126940000	0	0	0
EATYALEQGRK	11	1	1264.64	U6L555	>tr|U6L555|U6L555_EIMTE Seryl-tRNA synthetase, putative OS=Eimeria tenella OX=5802 GN=ETH_00028570 PE=4 SV=1	2	87.568	37910000	0	0	0	0	0	0	0	0
EAVCGMGSR	9	0	965.406	U6KVA2	>tr|U6KVA2|U6KVA2_EIMTE Phosphoglycerate mutase domain-containing protein, putative OS=Eimeria tenella OX=5802 GN=ETH_00028650 PE=4 SV=1	2	69.375	0	0	0	0	0	0	0	0	0
EAVDKAEEEMALDGDDLAR	19	1	2075.93	U6KWQ6	>tr|U6KWQ6|U6KWQ6_EIMTE Dynein heavy chain protein, related OS=Eimeria tenella OX=5802 GN=ETH_00024390 PE=4 SV=1	3	46.131	0	0	0	2346300	13350000	7684100	0	0	0
EAVITVPAYFNDSQR	15	0	1708.84	U6L4T2	>tr|U6L4T2|U6L4T2_EIMTE Uncharacterized protein OS=Eimeria tenella OX=5802 GN=ETH_00000210 PE=3 SV=1	2	142.45	458060000	229630000	246410000	295620000	220610000	189160000	482680000	1449100000	610820000
EAVPLILGR	9	0	966.586	U6KP27	>tr|U6KP27|U6KP27_EIMTE KH domain-containing protein, putative OS=Eimeria tenella OX=5802 GN=ETH_00030365 PE=4 SV=1	2	100.02	0	0	0	8509300	0	0	19819000	27277000	15552000
EAVQQEMKR	9	1	1117.56	U6L2R7	>tr|U6L2R7|U6L2R7_EIMTE RNA methyltransferase, TrmH family domain-containing protein, putative OS=Eimeria tenella OX=5802 GN=ETH_00011230 PE=4 SV=1	2	111.95	170020000	0	0	0	0	0	0	0	0
EAVQQFQER	9	0	1133.55	U6KHJ1	>tr|U6KHJ1|U6KHJ1_EIMTE Uncharacterized protein OS=Eimeria tenella OX=5802 GN=ETH_00030930 PE=4 SV=1	1,2	182.76	14097000000	15899000000	8259400000	6713700000	7786400000	5856100000	18973000000	2410200000	6840700000
EAVQTVYEAR	10	0	1164.58	U6KYQ4	>tr|U6KYQ4|U6KYQ4_EIMTE Uncharacterized protein OS=Eimeria tenella OX=5802 GN=ETH_00034425 PE=4 SV=1	2	105.98	84430000	95190000	39732000	173520000	136420000	66559000	0	0	0
EAYPCDKVETR	11	1	1366.62	U6L737	>tr|U6L737|U6L737_EIMTE GPI transamidase subunit PIG-U, putative (Fragment) OS=Eimeria tenella OX=5802 GN=ETH_00033600 PE=4 SV=1	2,3	72.652	76599000	35388000	0	255930000	103030000	67044000	0	0	0
EAYPCPQTQLK	11	0	1333.63	U6L737	>tr|U6L737|U6L737_EIMTE GPI transamidase subunit PIG-U, putative (Fragment) OS=Eimeria tenella OX=5802 GN=ETH_00033600 PE=4 SV=1	2	63.212	56428000	0	0	0	0	0	0	0	0
EAYPQFSR	8	0	996.466	U6KYZ7	>tr|U6KYZ7|U6KYZ7_EIMTE Ubiquitin carboxyl-terminal hydrolase, putative OS=Eimeria tenella OX=5802 GN=ETH_00007310 PE=3 SV=1	2	119.41	22391000	0	0	0	0	0	0	0	0
EAYVDPQKAEEHK	13	1	1542.73	U6KP43	>tr|U6KP43|U6KP43_EIMTE Hsc70/Hsp90-organizing protein, putative OS=Eimeria tenella OX=5802 GN=ETH_00024670 PE=4 SV=1	2,3	107.09	0	18255000	0	0	84213000	14973000	0	0	0
EAYVSQAVIK	10	0	1106.6	U6KHJ3	>tr|U6KHJ3|U6KHJ3_EIMTE Mago nashi protein, putative OS=Eimeria tenella OX=5802 GN=ETH_00030955 PE=4 SV=1	2	76.282	0	34912000	7074300	65134000	0	0	0	0	0
ECAELWPK	8	0	1031.47	Q5EY88	>tr|Q5EY88|Q5EY88_EIMTE Large subunit ribosomal protein L23 OS=Eimeria tenella OX=5802 GN=RPL23 PE=2 SV=1	1,2	107.66	114420000	89606000	36905000	131410000	43574000	0	82134000	0	0
ECEALCGANASQER	14	0	1593.65	U6KM17	>tr|U6KM17|U6KM17_EIMTE Uncharacterized protein OS=Eimeria tenella OX=5802 GN=ETH_00029545 PE=4 SV=1	2	150.11	149740000	255390000	103400000	366000000	345760000	186610000	117110000	21947000	81656000
ECGPCSSSSSSSSSAAAAAGER	22	0	2101.83	U6KTK7	>tr|U6KTK7|U6KTK7_EIMTE DnaJ domain-containing protein, putative OS=Eimeria tenella OX=5802 GN=ETH_00034365 PE=4 SV=1	2	78.987	21826000	25668000	25500000	59883000	34845000	21260000	0	0	0
ECLLDKDCK	9	1	1179.53	Q9U966	>tr|Q9U966|Q9U966_EIMTE Micronemal protein MIC4, related OS=Eimeria tenella OX=5802 GN=mic-5 PE=1 SV=1	2,3	153.05	872420000	48770000	62688000	1417100000	471380000	67080000	654430000	50926000	28784000
ECPDEEVEER	10	0	1290.5	U6L098	>tr|U6L098|U6L098_EIMTE Microneme protein 4 OS=Eimeria tenella OX=5802 GN=ETH_00024085 PE=4 SV=1	2	99.973	0	0	0	0	0	0	181630000	38338000	72549000
ECQMSEEEVK	10	0	1267.51	U6L098	>tr|U6L098|U6L098_EIMTE Microneme protein 4 OS=Eimeria tenella OX=5802 GN=ETH_00024085 PE=4 SV=1	2	108.43	0	67128000	45209000	0	18298000	0	0	0	0
ECQMSEEEVKK	11	1	1395.6	U6L098	>tr|U6L098|U6L098_EIMTE Microneme protein 4 OS=Eimeria tenella OX=5802 GN=ETH_00024085 PE=4 SV=1	2,3	124.1	1571000000	1315100000	614940000	3553500000	3158900000	2903800000	999050000	65390000	289450000
ECSDAVEYWK	10	0	1285.53	Q546B5	>tr|Q546B5|Q546B5_EIMTE Major sporozoite surface antigen OS=Eimeria tenella OX=5802 GN=sag1 PE=2 SV=1	1,2	191.85	8439600000	9840900000	3693700000	10264000000	7683400000	8924700000	3331200000	2691200000	2617000000
ECTSHPSEVGSAEDK	15	0	1631.67	Q9U966	>tr|Q9U966|Q9U966_EIMTE Micronemal protein MIC4, related OS=Eimeria tenella OX=5802 GN=mic-5 PE=1 SV=1	1,2,3	230.26	2726500000	2035000000	1092900000	7897100000	4982400000	3566200000	36263000	441410000	1749900000
ECTSHPSEVGSAEDKASVSGPR	22	1	2286.02	Q9U966	>tr|Q9U966|Q9U966_EIMTE Micronemal protein MIC4, related OS=Eimeria tenella OX=5802 GN=mic-5 PE=1 SV=1	3,4	127.01	0	34326000	75017000	514790000	243000000	0	48952000	43681000	72830000
ECVEEVHSVR	10	0	1242.57	U6L0J6	>tr|U6L0J6|U6L0J6_EIMTE Lysine decarboxylase, putative OS=Eimeria tenella OX=5802 GN=ETH_00004110 PE=4 SV=1	2	119.22	108910000	21625000	0	0	0	0	0	0	0
ECYIKDDQDHR	11	1	1477.63	Q9U966	>tr|Q9U966|Q9U966_EIMTE Micronemal protein MIC4, related OS=Eimeria tenella OX=5802 GN=mic-5 PE=1 SV=1	2,3,4	195.51	1316300000	1600900000	950890000	2059800000	1298500000	1164400000	0	0	0
EDAANNFAR	9	0	1006.45	U6KWP4	>tr|U6KWP4|U6KWP4_EIMTE Tubulin alpha chain OS=Eimeria tenella OX=5802 GN=ETH_00033310 PE=3 SV=1	2	133.86	0	305890000	192520000	522740000	757290000	669090000	524940000	59465000	147110000
EDEAEEEKAAAADSGEEAAAAAGGR	25	1	2404.03	U6KUC0	>tr|U6KUC0|U6KUC0_EIMTE Uncharacterized protein (Fragment) OS=Eimeria tenella OX=5802 GN=ETH_00039395 PE=4 SV=1	2,3	205.02	417900000	146930000	78403000	1142000000	1043500000	273300000	0	0	0
EDELQQQEELKR	12	1	1543.75	U6KHH7	>tr|U6KHH7|U6KHH7_EIMTE Uncharacterized protein OS=Eimeria tenella OX=5802 GN=ETH_00030855 PE=4 SV=1	2,3	171.92	65857000	9496900	0	176190000	28874000	0	0	0	0
EDETQEFQLCR	11	0	1453.61	U6L4D7	>tr|U6L4D7|U6L4D7_EIMTE Thrombospondin type 1 domain-containing protein, putative OS=Eimeria tenella OX=5802 GN=ETH_00025640 PE=4 SV=1	2	93.058	0	6012700	0	10125000	16636000	4793400	0	0	0
EDGNQAGSDVAMITLR	16	0	1675.78	U6KNE1	>tr|U6KNE1|U6KNE1_EIMTE Uncharacterized protein OS=Eimeria tenella OX=5802 GN=ETH_00004780 PE=4 SV=1	2	119.56	317050000	42207000	145980000	602000000	125130000	26866000	0	136480000	165620000
EDHGEQQQQQLQQGTADATTASTASSQR	28	0	3000.34	U6KJF8	>tr|U6KJF8|U6KJF8_EIMTE Lysophospholipase, putative OS=Eimeria tenella OX=5802 GN=ETH_00015590 PE=4 SV=1	3	45.511	0	0	0	70275000	0	0	0	0	0
EDLIHSEVAR	10	0	1167.59	U6L274	>tr|U6L274|U6L274_EIMTE Uncharacterized protein OS=Eimeria tenella OX=5802 GN=ETH_00022370 PE=4 SV=1	2	61.353	0	0	0	0	0	0	0	0	0
EDLLDYIAR	9	0	1106.56	U6KT33	>tr|U6KT33|U6KT33_EIMTE Mitochondrial-processing peptidase beta subunit, putative OS=Eimeria tenella OX=5802 GN=ETH_00011835 PE=3 SV=1	2	81.95	0	0	0	0	0	0	11545000	13387000	14475000
EDLPENIYAEIEEPKGDR	18	1	2116	U6KSQ4	>tr|U6KSQ4|U6KSQ4_EIMTE Uncharacterized protein OS=Eimeria tenella OX=5802 GN=ETH_00005755 PE=4 SV=1	2,3	69.979	0	0	0	130060000	0	0	0	0	0
EDLPENIYAEIEEPKGDRK	19	2	2244.09	U6KSQ4	>tr|U6KSQ4|U6KSQ4_EIMTE Uncharacterized protein OS=Eimeria tenella OX=5802 GN=ETH_00005755 PE=4 SV=1	4	53.453	0	0	0	12691000	0	0	0	0	0
EDPAQTNTLK	10	0	1115.55	U6KWS0	>tr|U6KWS0|U6KWS0_EIMTE Poly [ADP-ribose] polymerase OS=Eimeria tenella OX=5802 GN=ETH_00024490 PE=4 SV=1	2	94.692	28923000	25694000	19770000	68401000	64071000	35325000	0	0	0
EDPSSSSSSSSSSSSSSSSSSSSSK	25	0	2314.9	U6L8F1	>tr|U6L8F1|U6L8F1_EIMTE Thioredoxin reductase, putative (Fragment) OS=Eimeria tenella OX=5802 GN=ETH_00021540 PE=4 SV=1	2	75.226	0	17374000	18899000	0	46239000	81395000	0	0	0
EDQGEYLEER	10	0	1266.54	U6L0T2	>tr|U6L0T2|U6L0T2_EIMTE Heat shock protein 90 OS=Eimeria tenella OX=5802 GN=ETH_00007385 PE=3 SV=1	2	155.06	440000000	451040000	209590000	664770000	886470000	530930000	412900000	38760000	19382000
EDQLSDTYTDSTAASHR	17	0	1895.81	U6KPS2	>tr|U6KPS2|U6KPS2_EIMTE Uncharacterized protein OS=Eimeria tenella OX=5802 GN=ETH_00043110 PE=4 SV=1	2,3	48.053	5950800	0	0	0	14595000	6608500	0	0	0
EDQQQQQQQQQNQQK	15	0	1912.86	U6KYS3	>tr|U6KYS3|U6KYS3_EIMTE Cation-transporting ATPase, putative OS=Eimeria tenella OX=5802 GN=ETH_00038625 PE=4 SV=1	2	55.724	0	0	14764000	0	25484000	49079000	0	0	0
EDREEGGGSGSK	12	1	1206.51	U6KL85	>tr|U6KL85|U6KL85_EIMTE Gbp1p protein, putative OS=Eimeria tenella OX=5802 GN=ETH_00005075 PE=4 SV=1	2	216.88	0	0	0	0	0	0	0	118500000	0
EDRENEGFLANR	12	1	1448.66	U6KXH8	>tr|U6KXH8|U6KXH8_EIMTE Uncharacterized protein OS=Eimeria tenella OX=5802 GN=ETH_00002890 PE=4 SV=1	2,3	152.47	47129000	14288000	13801000	36730000	0	17363000	0	3257100	0
EDSIVEPQGSIR	12	0	1328.66	U6KNV6	>tr|U6KNV6|U6KNV6_EIMTE Uncharacterized protein OS=Eimeria tenella OX=5802 GN=ETH_00017885 PE=4 SV=1	2	132.32	75507000	82506000	32708000	79112000	118230000	68680000	0	0	0
EDVQEASPALLVNPR	15	0	1636.84	U6KWW0	>tr|U6KWW0|U6KWW0_EIMTE Uncharacterized protein OS=Eimeria tenella OX=5802 GN=ETH_00006075 PE=4 SV=1	2	161.63	38174000	56926000	10641000	213210000	0	0	16028000	34399000	28647000
EDVTAPGEGVDVLVQPLPHPSR	22	0	2311.18	U6KGQ6	>tr|U6KGQ6|U6KGQ6_EIMTE Inner membrane complex protein IMC3, putative OS=Eimeria tenella OX=5802 GN=ETH_00012960 PE=4 SV=1	3	80.752	0	0	0	0	0	0	47289000	30150000	36529000
EEAAAAEDSDDTAAAAEDSEEEAAAAAESR	30	0	2952.19	U6KYX3	>tr|U6KYX3|U6KYX3_EIMTE Uncharacterized protein OS=Eimeria tenella OX=5802 GN=ETH_00004255 PE=4 SV=1	2,3	157.31	125500000	33647000	103470000	369080000	531400000	301660000	0	0	0
EEAAAAR	7	0	716.345	U6KYX3	>tr|U6KYX3|U6KYX3_EIMTE Uncharacterized protein OS=Eimeria tenella OX=5802 GN=ETH_00004255 PE=4 SV=1	2	128.75	0	0	0	0	0	0	1526700000	74092000	102170000
EEAAAEADSRDEDVSEAAAESR	22	1	2306.97	U6KUC0	>tr|U6KUC0|U6KUC0_EIMTE Uncharacterized protein (Fragment) OS=Eimeria tenella OX=5802 GN=ETH_00039395 PE=4 SV=1	2,3	218.76	398310000	478410000	1076900000	3590200000	1732100000	1699800000	9829300	0	0
EEAAAELQQISR	12	0	1343.67	U6LA11	>tr|U6LA11|U6LA11_EIMTE Uncharacterized protein (Fragment) OS=Eimeria tenella OX=5802 GN=ETH_00043015 PE=4 SV=1	2	161.94	28147000	16357000	12218000	49595000	46737000	16778000	0	0	0
EEAHLQEFLNK	11	0	1356.67	U6KK17	>tr|U6KK17|U6KK17_EIMTE Acyltransferase, putative (Fragment) OS=Eimeria tenella OX=5802 GN=ETH_00010215 PE=4 SV=1	2,3	191.52	97108000	51919000	113730000	28764000	57500000	0	14095000	0	3349200
EEALTIYR	8	0	993.513	U6KTM1	>tr|U6KTM1|U6KTM1_EIMTE Clathrin heavy chain OS=Eimeria tenella OX=5802 GN=ETH_00021065 PE=3 SV=1	2	103.74	20371000	0	0	0	0	0	0	0	0
EEEERLDEIGYEDIGGCR	18	1	2167.93	U6KXE0	>tr|U6KXE0|U6KXE0_EIMTE Uncharacterized protein OS=Eimeria tenella OX=5802 GN=ETH_00012285 PE=4 SV=1	3	126.63	0	13104000	0	34455000	35808000	29214000	0	0	0
EEEREEFER	9	1	1251.54	U6KUC0	>tr|U6KUC0|U6KUC0_EIMTE Uncharacterized protein (Fragment) OS=Eimeria tenella OX=5802 GN=ETH_00039395 PE=4 SV=1	3	136.63	0	0	0	0	0	0	50084000	48103000	56467000
EEEVYCNQMGASDDR	15	0	1801.69	B6VCV4	>tr|B6VCV4|B6VCV4_EIMTE Microneme protein 3 OS=Eimeria tenella OX=5802 GN=mic3 PE=1 SV=1	2	194.85	109510000	126480000	60412000	327860000	273270000	209120000	0	0	0
EEFGPKPLPK	10	1	1140.62	U6L4K9	>tr|U6L4K9|U6L4K9_EIMTE Uncharacterized protein OS=Eimeria tenella OX=5802 GN=ETH_00020290 PE=4 SV=1	2	54.066	18491000	0	0	0	0	0	0	0	0
EEFSFDAK	8	0	971.424	U6KUE1	>tr|U6KUE1|U6KUE1_EIMTE Hexokinase, putative OS=Eimeria tenella OX=5802 GN=ETH_00009955 PE=3 SV=1	1	148.38	0	0	0	78117000	35679000	0	0	0	0
EEGDSLQQSQSK	12	0	1334.6	H9BA34	>tr|H9BA34|H9BA34_EIMTE Uncharacterized protein OS=Eimeria tenella OX=5802 PE=2 SV=1	2	85.845	0	49013000	33573000	131900000	115390000	101610000	0	0	0
EEGGADITEEAAVTSR	16	0	1633.74	U6KY96	>tr|U6KY96|U6KY96_EIMTE Uncharacterized protein OS=Eimeria tenella OX=5802 GN=ETH_00019430 PE=4 SV=1	2	60.474	0	0	0	0	9385300	5037200	0	0	0
EEGGDETMFIFGAK	14	0	1529.67	U6KXX5	>tr|U6KXX5|U6KXX5_EIMTE Alpha-1,4 glucan phosphorylase OS=Eimeria tenella OX=5802 GN=ETH_00024080 PE=3 SV=1	2	77.912	32839000	37440000	31884000	668410000	720620000	80065000	13301000	18520000	21945000
EEGKAEAK	8	1	860.424	U6KXH8	>tr|U6KXH8|U6KXH8_EIMTE Uncharacterized protein OS=Eimeria tenella OX=5802 GN=ETH_00002890 PE=4 SV=1	2	134.77	0	0	0	0	0	0	1000300000	2203800000	2966200000
EEGPLDLGLER	11	0	1226.61	U6L271	>tr|U6L271|U6L271_EIMTE Coatomer protein complex subunit beta, putative (Fragment) OS=Eimeria tenella OX=5802 GN=ETH_00041840 PE=4 SV=1	2	69.451	35950000	0	20608000	0	0	0	0	0	0
EEGSETPNLAEVPR	14	0	1526.72	U6KMT3	>tr|U6KMT3|U6KMT3_EIMTE Eukaryotic translation initiation factor 3 subunit E OS=Eimeria tenella OX=5802 GN=ETH_00030265 PE=3 SV=1	2	95.651	76878000	54893000	24591000	72559000	36973000	22245000	24696000	17831000	21702000
EEHHGNPVTVLK	12	0	1358.69	U6L9T1	>tr|U6L9T1|U6L9T1_EIMTE p97 protein, putative OS=Eimeria tenella OX=5802 GN=ETH_00020250 PE=4 SV=1	3	102.4	46091000	41608000	0	0	1603000	0	0	0	0
EEIEDALWR	9	0	1159.55	U6KPC9	>tr|U6KPC9|U6KPC9_EIMTE Protein EMB-4, isoform d, related OS=Eimeria tenella OX=5802 GN=ETH_00027745 PE=4 SV=1	2	88.948	0	0	0	0	0	0	0	0	0
EEIFRDPVTK	10	1	1232.64	U6KNE1	>tr|U6KNE1|U6KNE1_EIMTE Uncharacterized protein OS=Eimeria tenella OX=5802 GN=ETH_00004780 PE=4 SV=1	2	179.57	0	13345000	13089000	0	53562000	25224000	1910900	0	0
EEKPEEAEEEEAPAAAAKPAEAQK	24	2	2551.19	U6KWL2	>tr|U6KWL2|U6KWL2_EIMTE Uncharacterized protein OS=Eimeria tenella OX=5802 GN=ETH_00015380 PE=4 SV=1	3	48.852	0	0	0	58036000	0	0	0	0	0
EELEAALR	8	0	929.482	U6KYQ6	>tr|U6KYQ6|U6KYQ6_EIMTE Uncharacterized protein OS=Eimeria tenella OX=5802 GN=ETH_00035130 PE=4 SV=1	2	110.31	71050000	77648000	22229000	118530000	70854000	33436000	11404000	0	0
EELEAALRR	9	1	1085.58	U6KYQ6	>tr|U6KYQ6|U6KYQ6_EIMTE Uncharacterized protein OS=Eimeria tenella OX=5802 GN=ETH_00035130 PE=4 SV=1	2,3	161.92	48074000	9740200	22848000	27331000	3137600	4581200	1367600	9243100	6255200
EELESAFGGVEK	12	0	1293.61	U6KTI3	>tr|U6KTI3|U6KTI3_EIMTE Superoxide dismutase OS=Eimeria tenella OX=5802 GN=ETH_00011830 PE=3 SV=1	2	91.858	39210000	5991000	3954700	16103000	0	0	0	0	0
EELKQAEEILK	11	1	1328.72	U6KRE5	>tr|U6KRE5|U6KRE5_EIMTE Uncharacterized protein OS=Eimeria tenella OX=5802 GN=ETH_00019890 PE=4 SV=1	2	138.76	12088000	0	0	18988000	24683000	18119000	0	0	0
EELLKDIGSSSSSSSSGR	18	1	1824.87	U6KHJ1	>tr|U6KHJ1|U6KHJ1_EIMTE Uncharacterized protein OS=Eimeria tenella OX=5802 GN=ETH_00030930 PE=4 SV=1	2,3	197.49	200780000	178410000	155540000	1467700000	305580000	70475000	140600000	103720000	88928000
EELLQQVER	9	0	1142.59	U6L6L6	>tr|U6L6L6|U6L6L6_EIMTE FAD-depdendent monooxygenase, putative OS=Eimeria tenella OX=5802 GN=ETH_00022030 PE=4 SV=1	2	131.44	77120000	0	4213400	44309000	16617000	16051000	93301000	28096000	3183200
EELPFMVR	8	0	1019.51	U6L2D4	>tr|U6L2D4|U6L2D4_EIMTE Myosin light chain 2, putative OS=Eimeria tenella OX=5802 GN=ETH_00032040 PE=4 SV=1	2	94.662	0	0	0	9397800	0	0	6190700	0	0
EELSNIAAAMK	11	0	1175.59	U6KNR9	>tr|U6KNR9|U6KNR9_EIMTE 60S ribosomal protein L36 OS=Eimeria tenella OX=5802 GN=ETH_00003550 PE=3 SV=1	2	93.058	74943000	0	0	140560000	15702000	0	0	0	0
EELSTIK	7	0	818.439	A7DZP6	>tr|A7DZP6|A7DZP6_EIMTE Putative rhoptry neck protein OS=Eimeria tenella OX=5802 GN=ropn3 PE=2 SV=1	2	102.71	0	225290000	72104000	157860000	190310000	141490000	92840000	0	0
EELVWGHR	8	0	1024.51	U6L4H4	>tr|U6L4H4|U6L4H4_EIMTE Protein-L-isoaspartate O-methyltransferase, related OS=Eimeria tenella OX=5802 GN=ETH_00015570 PE=4 SV=1	2	165.11	77842000	0	15206000	22426000	8217600	4898300	3756300	0	0
EEMSVVESK	9	0	1036.47	H9BA52	>tr|H9BA52|H9BA52_EIMTE Uncharacterized protein OS=Eimeria tenella OX=5802 PE=2 SV=1	1,2	145.16	90079000	344170000	182560000	1494100000	1068800000	449530000	103500000	0	159670000
EEPAPDVSTPESQQR	15	0	1668.76	U6KT63	>tr|U6KT63|U6KT63_EIMTE Uncharacterized protein OS=Eimeria tenella OX=5802 GN=ETH_00023915 PE=4 SV=1	2	53.995	0	0	0	0	12329000	0	0	0	0
EEPCENQLAR	10	0	1244.55	U6KU31	>tr|U6KU31|U6KU31_EIMTE Micronemal protein 8, related OS=Eimeria tenella OX=5802 GN=ETH_00029295 PE=4 SV=1	2	111.06	0	16885000	0	35237000	28734000	27248000	0	0	0
EEPEEAAETK	10	0	1131.49	U6KZA4	>tr|U6KZA4|U6KZA4_EIMTE Nucleoside-triphosphatase, putative OS=Eimeria tenella OX=5802 GN=ETH_00023065 PE=3 SV=1	2	64.103	0	0	0	0	0	0	0	0	36995000
EEQDAIAVESHSK	13	0	1441.67	U6L837	>tr|U6L837|U6L837_EIMTE Acetyl-CoA acyltransferase B, putative OS=Eimeria tenella OX=5802 GN=ETH_00008080 PE=4 SV=1	2,3	112.44	197560000	209220000	53746000	0	424570000	157380000	0	0	0
EEQPEQLAEIPLEESTGR	18	0	2053.98	U6KPS4	>tr|U6KPS4|U6KPS4_EIMTE Uncharacterized protein OS=Eimeria tenella OX=5802 GN=ETH_00024570 PE=4 SV=1	2	105.38	0	0	0	180520000	41788000	12267000	0	0	0
EEQQFTR	7	0	936.43	U6KYH6	>tr|U6KYH6|U6KYH6_EIMTE Alanine--tRNA ligase OS=Eimeria tenella OX=5802 GN=ETH_00031515 PE=3 SV=1	2	111.04	0	11317000	0	0	25471000	23081000	0	0	0
EEQQQSEQEKPEQQR	15	1	1899.86	U6KP36	>tr|U6KP36|U6KP36_EIMTE Uncharacterized protein OS=Eimeria tenella OX=5802 GN=ETH_00034060 PE=4 SV=1	2,3	100.11	49225000	99863000	63015000	0	0	0	0	0	0
EEQSNPDSPYSK	12	0	1379.58	U6KY19	>tr|U6KY19|U6KY19_EIMTE UMP-CMP kinase, putative OS=Eimeria tenella OX=5802 GN=ETH_00004340 PE=3 SV=1	2	86.911	42259000	29504000	0	137860000	101860000	124490000	0	0	0
EESGALWEAR	10	0	1146.53	U6L8F1	>tr|U6L8F1|U6L8F1_EIMTE Thioredoxin reductase, putative (Fragment) OS=Eimeria tenella OX=5802 GN=ETH_00021540 PE=4 SV=1	2	77.379	47250000	23587000	5969700	100140000	64773000	12945000	0	0	0
EESNISNLSGAK	12	0	1247.6	U6L0L6	>tr|U6L0L6|U6L0L6_EIMTE Uncharacterized protein OS=Eimeria tenella OX=5802 GN=ETH_00004235 PE=4 SV=1	2	74.392	0	0	0	44627000	0	24532000	0	0	0
EESSRSEEESHKETSHK	17	2	2014.88	U6KXH8	>tr|U6KXH8|U6KXH8_EIMTE Uncharacterized protein OS=Eimeria tenella OX=5802 GN=ETH_00002890 PE=4 SV=1	4	52.372	0	0	16197000	0	0	0	0	0	0
EETIELLAAR	10	0	1143.61	U6L0Q6	>tr|U6L0Q6|U6L0Q6_EIMTE Kringle domain-containing protein, putative OS=Eimeria tenella OX=5802 GN=ETH_00032060 PE=4 SV=1	2	62.303	0	0	0	7392400	0	0	0	0	0
EETTPMAGR	9	0	990.444	U6KUA4	>tr|U6KUA4|U6KUA4_EIMTE 56 kDa gametocyte antigen, related OS=Eimeria tenella OX=5802 GN=ETH_00007320 PE=4 SV=1	2	98.582	0	1120100000	440400000	1632800000	1427500000	1090100000	72784000	45788000	0
EETVSSQQGAAAEEK	15	0	1562.71	A7DZP6	>tr|A7DZP6|A7DZP6_EIMTE Putative rhoptry neck protein OS=Eimeria tenella OX=5802 GN=ropn3 PE=2 SV=1	2	72.615	20804000	38872000	21652000	96576000	89746000	60648000	0	0	0
EEVAGWSNLLK	11	0	1244.64	U6KYP2	>tr|U6KYP2|U6KYP2_EIMTE Pyruvate kinase OS=Eimeria tenella OX=5802 GN=ETH_00011145 PE=3 SV=1	2	138.22	0	36167000	33101000	0	0	0	127160000	95258000	310290000
EEVESCGGK	9	0	993.407	Q07600	>tr|Q07600|Q07600_EIMTE Transhydrogenase OS=Eimeria tenella OX=5802 GN=7B2 PE=4 SV=1	2	85.67	0	7829400	4965400	52172000	34297000	42194000	135780000	444670000	2063100000
EEVGAAAGNAGAAATGPR	18	0	1568.75	U6KKC7	>tr|U6KKC7|U6KKC7_EIMTE 26S proteasome non-ATPase regulatory subunit, putative OS=Eimeria tenella OX=5802 GN=ETH_00012680 PE=4 SV=1	2,3	116.06	164290000	108090000	67104000	523360000	232120000	33318000	0	0	0
EEVHLLQQQK	10	0	1250.66	U6LC12	>tr|U6LC12|U6LC12_EIMTE UDP-N-acetylglucosamine pyrophosphorylase, putative OS=Eimeria tenella OX=5802 GN=ETH_00022135 PE=4 SV=1	2	55.064	0	0	0	0	0	0	0	0	0
EEVIFTDR	8	0	1007.49	H9B9V1	>tr|H9B9V1|H9B9V1_EIMTE Uncharacterized protein OS=Eimeria tenella OX=5802 GN=ETH_00007920 PE=2 SV=1	2	94.114	0	0	0	0	0	0	0	0	0
EEVPASQAAAPAEAATHVAPTQPR	24	0	2398.19	U6L274	>tr|U6L274|U6L274_EIMTE Uncharacterized protein OS=Eimeria tenella OX=5802 GN=ETH_00022370 PE=4 SV=1	3	59.814	0	0	0	19136000	0	0	0	0	0
EEVQSNSNETLQSASR	16	0	1777.81	U6KV18	>tr|U6KV18|U6KV18_EIMTE Uncharacterized protein OS=Eimeria tenella OX=5802 GN=ETH_00028395 PE=4 SV=1	2	211.13	16251000	0	0	70391000	54061000	32495000	0	0	0
EEVSVSPAAADEQQQQQK	18	0	1970.92	U6L055	>tr|U6L055|U6L055_EIMTE Uncharacterized protein (Fragment) OS=Eimeria tenella OX=5802 GN=ETH_00022795 PE=4 SV=1	2	40.962	24918000	25299000	15602000	69000000	69691000	44491000	0	0	0
EEVVLGR	7	0	800.439	U6KIR1	>tr|U6KIR1|U6KIR1_EIMTE G1 to S phase transition protein, putative OS=Eimeria tenella OX=5802 GN=ETH_00001030 PE=4 SV=1	2	104.11	0	0	0	35973000	149890000	0	0	0	0
EEVVQESYSCPR	12	0	1481.65	U6L737	>tr|U6L737|U6L737_EIMTE GPI transamidase subunit PIG-U, putative (Fragment) OS=Eimeria tenella OX=5802 GN=ETH_00033600 PE=4 SV=1	2	179.19	133650000	103480000	64477000	300120000	183970000	134620000	32861000	7594000	0
EEYDESGPSIVHR	13	0	1516.68	H9BA70	>tr|H9BA70|H9BA70_EIMTE Actin, putative OS=Eimeria tenella OX=5802 GN=ETH_00009555 PE=2 SV=1	2,3	229.29	2612800000	1809300000	653930000	1779400000	661780000	96462000	235490000	119120000	89209000
EEYNMEK	7	0	941.38	U6KWP0	>tr|U6KWP0|U6KWP0_EIMTE YALI0F04037p, related OS=Eimeria tenella OX=5802 GN=ETH_00033285 PE=4 SV=1	1	140.98	0	17244000	11291000	32902000	23907000	8269500	0	0	0
EFAALEELVK	10	0	1147.61	U6KLF0	>tr|U6KLF0|U6KLF0_EIMTE Uncharacterized protein OS=Eimeria tenella OX=5802 GN=ETH_00012505 PE=4 SV=1	2	65.278	0	0	0	0	0	0	0	22684000	0
EFAELEQQQAAVK	13	0	1489.74	U6KJF4	>tr|U6KJF4|U6KJF4_EIMTE Uncharacterized protein OS=Eimeria tenella OX=5802 GN=ETH_00025120 PE=4 SV=1	2	71.176	0	0	0	23523000	0	0	0	0	0
EFAGDNEALFEAER	14	0	1596.71	U6L964	>tr|U6L964|U6L964_EIMTE Uncharacterized protein OS=Eimeria tenella OX=5802 GN=ETH_00014345 PE=4 SV=1	2	73.91	25292000	0	3694000	15635000	0	0	0	0	0
EFEALSASEK	10	0	1109.52	U6KNV2	>tr|U6KNV2|U6KNV2_EIMTE Calcium-transporting ATPase, putative OS=Eimeria tenella OX=5802 GN=ETH_00002655 PE=3 SV=1	2	109.79	197280000	91158000	19515000	223070000	134260000	84328000	0	2654000	26404000
EFEPDGSPK	9	0	1004.45	H9B966	>tr|H9B966|H9B966_EIMTE Chromosome II, complete genome, related OS=Eimeria tenella OX=5802 GN=ETH_00019990 PE=2 SV=1	1,2	82.645	72830000	20304000	0	343830000	57579000	0	124070000	0	0
EFESLHNPR	9	0	1127.54	U6L370	>tr|U6L370|U6L370_EIMTE Uncharacterized protein OS=Eimeria tenella OX=5802 GN=ETH_00014395 PE=4 SV=1	2	67.897	58212000	0	0	0	0	0	0	0	0
EFFNGKEPNR	10	1	1236.59	U6KNQ1	>tr|U6KNQ1|U6KNQ1_EIMTE Heat shock protein 70, putative OS=Eimeria tenella OX=5802 GN=ETH_00025545 PE=3 SV=1	2,3	134.25	83763000	0	60477000	0	0	0	10451000	0	6727800
EFFSSSTK	8	0	931.429	U6KN45	>tr|U6KN45|U6KN45_EIMTE Dynein intermediate chain, putative OS=Eimeria tenella OX=5802 GN=ETH_00026995 PE=4 SV=1	2	76.478	0	12276000	0	48985000	33903000	11590000	21235000	1537400	0
EFGGACMDFSR	11	0	1275.5	C8TDU8	>tr|C8TDU8|C8TDU8_EIMTE Glucose-6-phosphate isomerase OS=Eimeria tenella OX=5802 GN=G6-PI PE=2 SV=1	2	87.184	34670000	0	0	235360000	5200400	0	0	0	0
EFLPDLLLSSPLLR	14	0	1611.92	U6KHC5	>tr|U6KHC5|U6KHC5_EIMTE Mannitol-1-phosphatase OS=Eimeria tenella OX=5802 GN=ETH_00027300 PE=4 SV=1	2	97.86	23523000	23432000	20084000	15572000	19537000	14214000	0	0	0
EFLQTAR	7	0	863.45	U6KGN5	>tr|U6KGN5|U6KGN5_EIMTE MGC89823 protein, related OS=Eimeria tenella OX=5802 GN=ETH_00013290 PE=3 SV=1	2	134.66	177140000	86852000	49129000	209630000	116830000	43960000	146970000	0	0
EFLTEDEVAYHK	12	0	1479.69	U6KNE1	>tr|U6KNE1|U6KNE1_EIMTE Uncharacterized protein OS=Eimeria tenella OX=5802 GN=ETH_00004780 PE=4 SV=1	2,3	134.13	988000000	507700000	544120000	1167700000	581510000	403200000	71426000	53603000	77882000
EFPIMSSSSSSSSSSR	16	0	1661.72	U6KHP7	>tr|U6KHP7|U6KHP7_EIMTE Uncharacterized protein OS=Eimeria tenella OX=5802 GN=ETH_00030725 PE=4 SV=1	2	153.24	93995000	58821000	47717000	265320000	0	10334000	209000000	65777000	79919000
EFQEQYVK	8	0	1069.51	U6L145	>tr|U6L145|U6L145_EIMTE Uncharacterized protein OS=Eimeria tenella OX=5802 GN=ETH_00034670 PE=4 SV=1	2	101.28	205110000	265970000	86957000	10284000	251570000	203700000	12056000	22435000	9219000
EFQGSSSSSSSSSNSSTGSNSIGSSPK	27	0	2566.09	U6KRL8	>tr|U6KRL8|U6KRL8_EIMTE Mitochondrial pyruvate carrier OS=Eimeria tenella OX=5802 GN=ETH_00015520 PE=3 SV=1	2	33.548	0	0	0	28565000	0	0	0	0	0
EFQKEESSR	9	1	1138.53	U6KXH8	>tr|U6KXH8|U6KXH8_EIMTE Uncharacterized protein OS=Eimeria tenella OX=5802 GN=ETH_00002890 PE=4 SV=1	2	135.79	95754000	46988000	53637000	231940000	109790000	64187000	17437000	0	29579000
EFQQQIAELK	10	0	1232.64	U6KP27	>tr|U6KP27|U6KP27_EIMTE KH domain-containing protein, putative OS=Eimeria tenella OX=5802 GN=ETH_00030365 PE=4 SV=1	2	105.2	0	0	111350000	0	0	0	53484000	0	0
EFQSQLEQQQQELER	15	0	1918.9	U6KQD1	>tr|U6KQD1|U6KQD1_EIMTE Uncharacterized protein OS=Eimeria tenella OX=5802 GN=ETH_00012490 PE=4 SV=1	2	71.692	0	0	0	17258000	0	0	0	0	0
EFSGLLDCLQK	11	0	1308.64	H9BA02	>tr|H9BA02|H9BA02_EIMTE ADP/ATP carrier, putative OS=Eimeria tenella OX=5802 GN=ETH_00011560 PE=2 SV=1	2	59.84	0	0	0	0	0	0	27981000	25485000	7648900
EFSTYDK	7	0	888.387	Q564H1	>tr|Q564H1|Q564H1_EIMTE Putative calcium binding protein OS=Eimeria tenella OX=5802 GN=cab PE=2 SV=1	1	125.01	0	96204000	49155000	416620000	195020000	118390000	43245000	0	0
EFSTYDKNGDGK	12	1	1359.59	Q564H1	>tr|Q564H1|Q564H1_EIMTE Putative calcium binding protein OS=Eimeria tenella OX=5802 GN=cab PE=2 SV=1	2	122.86	0	0	0	47227000	9901100	0	0	0	0
EFTLSEDREEQR	12	1	1537.7	U6L6R7	>tr|U6L6R7|U6L6R7_EIMTE Thioredoxin domain-containing protein, putative OS=Eimeria tenella OX=5802 GN=ETH_00023895 PE=4 SV=1	2,3	140.63	71289000	26646000	54141000	95920000	21286000	75785000	0	0	0
EFTLSEDREEQRR	13	2	1693.8	U6L6R7	>tr|U6L6R7|U6L6R7_EIMTE Thioredoxin domain-containing protein, putative OS=Eimeria tenella OX=5802 GN=ETH_00023895 PE=4 SV=1	3	60.161	72222000	0	0	0	0	0	0	0	0
EFVENIK	7	0	877.455	U6KWG0	>tr|U6KWG0|U6KWG0_EIMTE 6-phosphogluconate dehydrogenase, putative OS=Eimeria tenella OX=5802 GN=ETH_00041310 PE=4 SV=1	2	94.407	0	227450000	75348000	667720000	244790000	212320000	0	0	0
EFVITEPNAVK	11	0	1245.66	U6KIN7	>tr|U6KIN7|U6KIN7_EIMTE Uncharacterized protein OS=Eimeria tenella OX=5802 GN=ETH_00012115 PE=4 SV=1	2	76.302	0	0	0	88330000	0	0	0	0	0
EFYAIEGECAAGAEGR	16	0	1728.74	U6KQS3	>tr|U6KQS3|U6KQS3_EIMTE Uncharacterized protein OS=Eimeria tenella OX=5802 GN=ETH_00007690 PE=4 SV=1	2	69.729	12206000	0	0	0	0	0	0	0	0
EFYESFAR	8	0	1047.47	U6KU12	>tr|U6KU12|U6KU12_EIMTE Alpha-glucan water dikinase 1, putative OS=Eimeria tenella OX=5802 GN=ETH_00029170 PE=4 SV=1	2	113.89	0	0	27892000	104550000	0	0	9556200	0	0
EGAAAEVESVVLR	13	0	1328.69	U6KT24	>tr|U6KT24|U6KT24_EIMTE Zinc metalloprotease 2, putative (Fragment) OS=Eimeria tenella OX=5802 GN=ETH_00012015 PE=4 SV=1	2	160.56	0	0	0	97156000	49062000	0	0	6452500	0
EGAAAPAMPMPPAYR	15	0	1528.72	A5JNY7	>tr|A5JNY7|A5JNY7_EIMTE Uncharacterized protein OS=Eimeria tenella OX=5802 GN=ETH_00030030 PE=2 SV=1	2	143.31	0	88827000	85347000	28761000	45341000	57223000	861670000	178360000	179360000
EGAADNPFLLCCER	14	0	1650.71	U6LB52	>tr|U6LB52|U6LB52_EIMTE Uncharacterized protein OS=Eimeria tenella OX=5802 GN=ETH_00010675 PE=4 SV=1	2	135.58	0	5412900	0	478190000	90607000	19135000	212450000	181600000	97306000
EGADGSGASTAR	12	0	1077.47	U6L748	>tr|U6L748|U6L748_EIMTE Rhoptry protein, putative OS=Eimeria tenella OX=5802 GN=ETH_00028210 PE=4 SV=1	2	71.176	0	0	11995000	0	23008000	11985000	0	0	0
EGALGAPIEK	10	0	983.529	U6LA11	>tr|U6LA11|U6LA11_EIMTE Uncharacterized protein (Fragment) OS=Eimeria tenella OX=5802 GN=ETH_00043015 PE=4 SV=1	2	72.434	0	42456000	14548000	0	0	0	0	0	0
EGALREEGALEDEGGPPEAPEEK	23	1	2408.1	U6LA11	>tr|U6LA11|U6LA11_EIMTE Uncharacterized protein (Fragment) OS=Eimeria tenella OX=5802 GN=ETH_00043015 PE=4 SV=1	3	33.45	16394000	1590200	0	0	11761000	21979000	0	0	0
EGCAADTLYGR	11	0	1211.52	Q9U966	>tr|Q9U966|Q9U966_EIMTE Micronemal protein MIC4, related OS=Eimeria tenella OX=5802 GN=mic-5 PE=1 SV=1	2	162.38	3594100000	2275200000	1250000000	5795100000	4036700000	2588400000	4972200000	415880000	237340000
EGDENEEAK	9	0	1019.4	U6KXH8	>tr|U6KXH8|U6KXH8_EIMTE Uncharacterized protein OS=Eimeria tenella OX=5802 GN=ETH_00002890 PE=4 SV=1	2	113.22	0	0	0	0	0	0	90438000	42051000	110330000
EGDENEEAKEQQEK	14	1	1661.7	U6KXH8	>tr|U6KXH8|U6KXH8_EIMTE Uncharacterized protein OS=Eimeria tenella OX=5802 GN=ETH_00002890 PE=4 SV=1	2,3	179.67	0	0	0	0	0	27766000	482480000	427500000	403790000
EGDILALLETER	12	0	1357.71	U6KZS4	>tr|U6KZS4|U6KZS4_EIMTE 40S ribosomal protein S28, putative OS=Eimeria tenella OX=5802 GN=ETH_00022265 PE=3 SV=1	2	55.261	0	34228000	16140000	14604000	19394000	10718000	0	0	0
EGDIVTAGQCR	11	0	1204.55	U6KP70	>tr|U6KP70|U6KP70_EIMTE 40S ribosomal protein S11, putative OS=Eimeria tenella OX=5802 GN=ETH_00024795 PE=3 SV=1	2	134.57	60383000	75676000	37349000	118130000	93979000	48517000	0	0	0
EGDIVTAGQCRPLSK	15	1	1629.81	U6KP70	>tr|U6KP70|U6KP70_EIMTE 40S ribosomal protein S11, putative OS=Eimeria tenella OX=5802 GN=ETH_00024795 PE=3 SV=1	2,3	72.175	23144000	0	6085600	125160000	0	0	14691000	0	0
EGDIVVYPK	9	0	1018.53	U6KQX6	>tr|U6KQX6|U6KQX6_EIMTE 10 kDa chaperonin, putative OS=Eimeria tenella OX=5802 GN=ETH_00019665 PE=3 SV=1	2	58.981	0	55700000	19889000	0	55825000	22436000	0	0	0
EGDLAGASAAYTR	13	0	1280.6	U6KRN4	>tr|U6KRN4|U6KRN4_EIMTE TPR domain-containing protein, putative OS=Eimeria tenella OX=5802 GN=ETH_00030100 PE=4 SV=1	2	77.078	19319000	0	0	0	0	0	0	0	0
EGDLPEYFK	9	0	1096.51	U6KZM0	>tr|U6KZM0|U6KZM0_EIMTE Fumarase, putative OS=Eimeria tenella OX=5802 GN=ETH_00020655 PE=4 SV=1	2	67.563	55761000	17484000	0	0	0	0	0	0	0
EGEAEPKPTVQVER	14	1	1567.78	U6KYZ7	>tr|U6KYZ7|U6KYZ7_EIMTE Ubiquitin carboxyl-terminal hydrolase, putative OS=Eimeria tenella OX=5802 GN=ETH_00007310 PE=3 SV=1	2,3	97.631	33615000	17814000	0	49674000	30762000	6035700	0	0	0
EGEAVALVGASGCGK	15	0	1403.67	U6KL33	>tr|U6KL33|U6KL33_EIMTE ATP-binding cassette protein subfamily B member 2, putative OS=Eimeria tenella OX=5802 GN=ETH_00002570 PE=4 SV=1	2	154.65	111090000	63895000	18247000	0	0	0	0	0	0
EGEGLEAQEAQVEVDR	16	0	1757.81	U6L011	>tr|U6L011|U6L011_EIMTE Surp module domain-containing protein, putative OS=Eimeria tenella OX=5802 GN=ETH_00014215 PE=4 SV=1	2	97.836	19470000	0	0	49397000	28628000	9579600	0	0	0
EGEHVTAVAWGTQVHR	16	0	1775.87	U6KR05	>tr|U6KR05|U6KR05_EIMTE Branched-chain alpha-keto acid dehydrogenase E1 component beta chain, putative OS=Eimeria tenella OX=5802 GN=ETH_00025495 PE=4 SV=1	3	40.237	0	0	0	0	5696700	0	0	0	0
EGEKGDVLYILK	12	1	1362.74	Q8MMZ8	>tr|Q8MMZ8|Q8MMZ8_EIMTE cGMP-dependent protein kinase OS=Eimeria tenella OX=5802 PE=2 SV=1	2	85.813	0	0	0	19770000	0	0	0	0	0
EGENRENEEEK	11	1	1361.57	U6KXH8	>tr|U6KXH8|U6KXH8_EIMTE Uncharacterized protein OS=Eimeria tenella OX=5802 GN=ETH_00002890 PE=4 SV=1	2,3	205.13	0	0	0	0	0	0	1310700000	1110200000	979990000
EGFEGALNEK	10	0	1092.51	U6L304	>tr|U6L304|U6L304_EIMTE Proteasome endopeptidase complex OS=Eimeria tenella OX=5802 GN=ETH_00027335 PE=3 SV=1	2	117.67	0	310530000	73712000	563320000	298370000	178630000	0	44675000	0
EGFELADK	8	0	907.429	U6KWQ6	>tr|U6KWQ6|U6KWQ6_EIMTE Dynein heavy chain protein, related OS=Eimeria tenella OX=5802 GN=ETH_00024390 PE=4 SV=1	2	99.136	27430000	31411000	0	55753000	46810000	0	0	0	0
EGFSGDGHTCTDIDECADPNLNK	23	0	2551.02	U6L098	>tr|U6L098|U6L098_EIMTE Microneme protein 4 OS=Eimeria tenella OX=5802 GN=ETH_00024085 PE=4 SV=1	3	71.535	0	93315000	88548000	1590900000	741110000	136720000	0	0	0
EGGEEGLLPYLETK	14	0	1533.76	U6L623	>tr|U6L623|U6L623_EIMTE Uncharacterized protein (Fragment) OS=Eimeria tenella OX=5802 GN=ETH_00009725 PE=4 SV=1	2	97.273	0	33166000	35313000	427510000	126190000	29628000	141130000	156170000	408620000
EGGGSLGDSK	10	0	905.409	U6L6H8	>tr|U6L6H8|U6L6H8_EIMTE T-complex protein 1 subunit eta OS=Eimeria tenella OX=5802 GN=ETH_00028605 PE=3 SV=1	2	94.363	0	34177000	20020000	0	0	0	0	0	0
EGGPLPSPR	9	0	908.472	U6L3V1	>tr|U6L3V1|U6L3V1_EIMTE Uncharacterized protein OS=Eimeria tenella OX=5802 GN=ETH_00008915 PE=4 SV=1	2	59.426	8773800	0	6157300	31098000	20346000	0	0	0	0
EGGVDNAAVIAGESLR	16	0	1556.78	U6KMN7	>tr|U6KMN7|U6KMN7_EIMTE Uncharacterized protein OS=Eimeria tenella OX=5802 GN=ETH_00015900 PE=3 SV=1	2	101.39	0	0	0	99321000	0	0	0	0	0
EGHCSAEELAALSR	14	0	1528.69	U6KHY5	>tr|U6KHY5|U6KHY5_EIMTE Proteophosphoglycan ppg1, related, related OS=Eimeria tenella OX=5802 GN=ETH_00012500 PE=4 SV=1	2,3	224.43	1527000000	597200000	1007800000	2419200000	677300000	249540000	182070000	169740000	226420000
EGICGAEQLR	10	0	1131.53	U6KP79	>tr|U6KP79|U6KP79_EIMTE Translation initiation factor SUI1, putative OS=Eimeria tenella OX=5802 GN=ETH_00025365 PE=4 SV=1	2	119.68	105700000	42761000	45889000	82037000	43061000	35752000	40613000	19920000	3793200
EGIDLSKDR	9	1	1031.52	U6KR86	>tr|U6KR86|U6KR86_EIMTE Organellar heat shock protein OS=Eimeria tenella OX=5802 GN=ETH_00019510 PE=3 SV=1	2	116.3	0	0	0	97360000	40455000	0	0	187810000	16059000
EGIMALR	7	0	788.421	U6L777	>tr|U6L777|U6L777_EIMTE TCP-1/cpn60 family chaperonin, putative (Fragment) OS=Eimeria tenella OX=5802 GN=ETH_00028135 PE=3 SV=1	2	115.3	46790000	8196000	8411700	34739000	0	0	0	0	0
EGIPPDQQR	9	0	1038.51	U6KPW2	>tr|U6KPW2|U6KPW2_EIMTE Polyubiquitin, putative OS=Eimeria tenella OX=5802 GN=ETH_00030895 PE=4 SV=1	2	111.95	170760000	218050000	269190000	887760000	513780000	310740000	253450000	36346000	71371000
EGIPVFVNGEK	11	0	1187.62	O96437	>tr|O96437|O96437_EIMTE Mannitol-1-phosphate dehydrogenase OS=Eimeria tenella OX=5802 GN=M1PDH PE=2 SV=1	2	82.494	0	0	0	103460000	0	0	0	0	0
EGIVGAR	7	0	700.387	U6KJV3	>tr|U6KJV3|U6KJV3_EIMTE UDP-N-acetyl-D-galactosamine:polypeptide N-acetylgalactosaminyltransferase T3, putative OS=Eimeria tenella OX=5802 GN=ETH_00005370 PE=4 SV=1	2	101.21	13003000	0	0	0	0	0	0	0	0
EGIWGGPR	8	0	870.435	U6KLY8	>tr|U6KLY8|U6KLY8_EIMTE Uncharacterized protein OS=Eimeria tenella OX=5802 GN=ETH_00043710 PE=4 SV=1	2	79.469	8888900	0	0	0	0	0	0	0	0
EGIYAPIKPSER	12	1	1358.72	U6L446	>tr|U6L446|U6L446_EIMTE Uncharacterized protein OS=Eimeria tenella OX=5802 GN=ETH_00013525 PE=4 SV=1	2,3	71.153	49416000	0	9766900	70347000	0	0	13894000	1991900	24576000
EGKLDEVTEQQFR	13	1	1577.77	C8TDT3	>tr|C8TDT3|C8TDT3_EIMTE Putative hsp protein OS=Eimeria tenella OX=5802 GN=eimer2200f10.tmp0071 PE=4 SV=1	2,3	128.36	71153000	45663000	54544000	122090000	67334000	9809500	0	0	0
EGLATDIVITPPSK	14	0	1439.79	U6L0B6	>tr|U6L0B6|U6L0B6_EIMTE Uncharacterized protein OS=Eimeria tenella OX=5802 GN=ETH_00032300 PE=4 SV=1	2	74.678	27905000	5622400	23410000	0	0	0	0	0	0
EGLEGEEQR	9	0	1045.47	U6L0C1	>tr|U6L0C1|U6L0C1_EIMTE 40s ribosomal protein S20, putative OS=Eimeria tenella OX=5802 GN=ETH_00032325 PE=3 SV=1	2	97.965	0	0	0	0	0	0	40621000	1109300	0
EGLEIDESEEEKKK	14	2	1661.8	U6L0T2	>tr|U6L0T2|U6L0T2_EIMTE Heat shock protein 90 OS=Eimeria tenella OX=5802 GN=ETH_00007385 PE=3 SV=1	2,3	85.271	264420000	57335000	21804000	20746000	6890800	23393000	0	0	0
EGLINDAASNKPAK	14	1	1426.74	U6L231	>tr|U6L231|U6L231_EIMTE Uncharacterized protein OS=Eimeria tenella OX=5802 GN=ETH_00003520 PE=4 SV=1	2,3	130.15	371820000	192810000	64025000	973170000	103430000	0	94105000	0	0
EGLLPAASPAAAAAAAAAQR	20	0	1776.95	U6L014	>tr|U6L014|U6L014_EIMTE RAB5C, member RAS oncogene family, related OS=Eimeria tenella OX=5802 GN=ETH_00021330 PE=4 SV=1	3	45.257	0	0	0	0	0	0	0	7677300	23978000
EGLPGEVSAVR	11	0	1112.58	U6L3S7	>tr|U6L3S7|U6L3S7_EIMTE Uncharacterized protein OS=Eimeria tenella OX=5802 GN=ETH_00032500 PE=4 SV=1	2	123.96	69801000	35225000	8513900	0	0	0	0	0	0
EGLPQEGELYGGQTLEQQGIAVR	23	0	2471.23	U6KQ25	>tr|U6KQ25|U6KQ25_EIMTE Microneme protein 2, putative OS=Eimeria tenella OX=5802 GN=ETH_00026625 PE=4 SV=1	2,3	148.91	522940000	584090000	460470000	21049000	0	0	137320000	158670000	164300000
EGLPTQTGSQDISGETTDDEFLTAPLLP	28	0	2931.39	A7DZP6	>tr|A7DZP6|A7DZP6_EIMTE Putative rhoptry neck protein OS=Eimeria tenella OX=5802 GN=ropn3 PE=2 SV=1	3	32.409	0	0	0	254090000	144810000	156250000	0	0	0
EGLSGAIR	8	0	801.434	H9B949	>tr|H9B949|H9B949_EIMTE Eimeria-specific protein, related OS=Eimeria tenella OX=5802 GN=ETH_00016590 PE=2 SV=1	2	79.713	44139000	0	0	0	0	0	0	0	0
EGLSPGVR	8	0	813.434	U6L074	>tr|U6L074|U6L074_EIMTE Uncharacterized protein OS=Eimeria tenella OX=5802 GN=ETH_00025575 PE=4 SV=1	2	119.29	148230000	171170000	41745000	211790000	232370000	113580000	0	0	0
EGMCEADDPELIALTR	16	0	1818.81	Q9UAR9	>tr|Q9UAR9|Q9UAR9_EIMTE Microneme protein Etmic-2 OS=Eimeria tenella OX=5802 PE=4 SV=1	2	117.4	0	0	0	246690000	81455000	6270300	0	0	14306000
EGNITVAEGR	10	0	1044.52	U6L1G4	>tr|U6L1G4|U6L1G4_EIMTE Heat shock protein 60, putative (Fragment) OS=Eimeria tenella OX=5802 GN=ETH_00026225 PE=3 SV=1	2	121.9	0	318240000	141700000	889540000	422880000	236640000	166460000	31145000	147650000
EGNVLSFK	8	0	892.465	H9B9C8	>tr|H9B9C8|H9B9C8_EIMTE Peptidylprolyl isomerase OS=Eimeria tenella OX=5802 PE=2 SV=1	2	105.78	83244000	42446000	0	93872000	47131000	0	0	0	0
EGPALYSADPSGTVTK	16	0	1591.77	U6L7D9	>tr|U6L7D9|U6L7D9_EIMTE Proteasome subunit alpha type OS=Eimeria tenella OX=5802 GN=ETH_00011410 PE=3 SV=1	2	81.656	205050000	64699000	49144000	326130000	91383000	0	139860000	78197000	4819000
EGPKEAPK	8	1	854.45	U6KYX3	>tr|U6KYX3|U6KYX3_EIMTE Uncharacterized protein OS=Eimeria tenella OX=5802 GN=ETH_00004255 PE=4 SV=1	2	98.044	0	0	0	0	0	0	7131600	636250000	297920000
EGPKEAPKDPK	11	2	1194.62	U6KYX3	>tr|U6KYX3|U6KYX3_EIMTE Uncharacterized protein OS=Eimeria tenella OX=5802 GN=ETH_00004255 PE=4 SV=1	2	85.958	0	0	0	17160000	23980000	0	0	0	0
EGPKEGPK	8	1	840.434	U6KYX3	>tr|U6KYX3|U6KYX3_EIMTE Uncharacterized protein OS=Eimeria tenella OX=5802 GN=ETH_00004255 PE=4 SV=1	2	98.033	0	0	0	0	64680000	64983000	272850000	97819000	83775000
EGPQELSSPQAVEK	14	0	1497.73	U6L0M0	>tr|U6L0M0|U6L0M0_EIMTE Proliferation-associated protein 2g4, putative OS=Eimeria tenella OX=5802 GN=ETH_00004260 PE=4 SV=1	2	54.09	0	31668000	25587000	30157000	41621000	23226000	0	0	0
EGQKDIYYITGESR	14	1	1657.79	U6L0T2	>tr|U6L0T2|U6L0T2_EIMTE Heat shock protein 90 OS=Eimeria tenella OX=5802 GN=ETH_00007385 PE=3 SV=1	2	75.316	0	0	0	30830000	14683000	0	0	0	0
EGQQPVQR	8	0	940.473	U6L4S4	>tr|U6L4S4|U6L4S4_EIMTE Acyl-coenzyme A oxidase OS=Eimeria tenella OX=5802 GN=ETH_00032045 PE=3 SV=1	2	124.08	0	124640000	72081000	272440000	281110000	180590000	0	43396000	51100000
EGQQTQSYR	9	0	1095.49	U6L4M0	>tr|U6L4M0|U6L4M0_EIMTE Aldehyde dehydrogenase, putative (Fragment) OS=Eimeria tenella OX=5802 GN=ETH_00025210 PE=4 SV=1	2	92.838	0	27414000	0	0	0	0	0	0	0
EGQTVFEAIGEK	12	0	1306.64	U6L2F5	>tr|U6L2F5|U6L2F5_EIMTE 1,4-alpha-glucan branching enzyme, putative (Fragment) OS=Eimeria tenella OX=5802 GN=ETH_00033740 PE=4 SV=1	2	64.65	61507000	0	23909000	0	0	0	0	0	0
EGQVLPEYSTEER	13	0	1535.71	H9BA19	>tr|H9BA19|H9BA19_EIMTE Uncharacterized protein OS=Eimeria tenella OX=5802 PE=2 SV=1	2	94.551	47297000	43984000	21430000	151440000	81790000	51761000	0	0	0
EGQYEQALER	10	0	1221.56	U6KX86	>tr|U6KX86|U6KX86_EIMTE Uncharacterized protein OS=Eimeria tenella OX=5802 GN=ETH_00032030 PE=4 SV=1	2	112.36	88474000	98680000	0	115340000	88421000	59320000	0	0	0
EGSALALDDYTSTK	14	0	1469.69	U6KWK3	>tr|U6KWK3|U6KWK3_EIMTE Succinate-semialdehyde dehydrogenase, putative OS=Eimeria tenella OX=5802 GN=ETH_00000170 PE=3 SV=1	2	80.746	52678000	35631000	0	143270000	66460000	9476500	0	0	0
EGSEILQSIEDR	12	0	1374.66	U6KWN9	>tr|U6KWN9|U6KWN9_EIMTE Succinate dehydrogenase [ubiquinone] iron-sulfur subunit, mitochondrial OS=Eimeria tenella OX=5802 GN=ETH_00020695 PE=3 SV=1	2	170.04	93816000	32876000	33890000	82490000	45759000	54444000	0	0	0
EGSGILVVQTCDNSCFSQGR	20	0	2212.98	Q9U966	>tr|Q9U966|Q9U966_EIMTE Micronemal protein MIC4, related OS=Eimeria tenella OX=5802 GN=mic-5 PE=1 SV=1	2,3	168.32	796180000	872110000	716650000	34248000	53382000	22439000	0	0	0
EGSSSLIEEWR	11	0	1291.6	U6LBU5	>tr|U6LBU5|U6LBU5_EIMTE V-type proton ATPase subunit a (Fragment) OS=Eimeria tenella OX=5802 GN=ETH_00023410 PE=3 SV=1	2	78.692	0	24881000	0	24693000	15441000	0	0	0	0
EGSVVEEEQIEQLQK	15	0	1743.85	U6L205	>tr|U6L205|U6L205_EIMTE Uncharacterized protein OS=Eimeria tenella OX=5802 GN=ETH_00028340 PE=4 SV=1	2	130.24	232890000	215380000	66258000	667300000	373360000	105680000	0	0	0
EGTAAAAAAAAAAPPAAAAAAAAAAK	26	0	2048.07	U6KMV0	>tr|U6KMV0|U6KMV0_EIMTE Uncharacterized protein (Fragment) OS=Eimeria tenella OX=5802 GN=ETH_00035195 PE=4 SV=1	2,3	80.41	0	0	25599000	49027000	68562000	80003000	0	0	0
EGTACTIVLR	10	0	1118.58	U6KT45	>tr|U6KT45|U6KT45_EIMTE TCP-1/cpn60 family chaperonin, putative OS=Eimeria tenella OX=5802 GN=ETH_00014910 PE=3 SV=1	2	67.726	0	22310000	24304000	0	0	0	0	0	0
EGTAEGQQCCVR	12	0	1393.57	U6KV40	>tr|U6KV40|U6KV40_EIMTE Glutamyl-tRNA synthetase, putative OS=Eimeria tenella OX=5802 GN=ETH_00015940 PE=3 SV=1	2	127.42	44129000	42666000	17709000	127380000	78890000	71949000	0	0	0
EGTEAVLQAAR	11	0	1143.59	U6KUY7	>tr|U6KUY7|U6KUY7_EIMTE Cytosol aminopeptidase, putative OS=Eimeria tenella OX=5802 GN=ETH_00012380 PE=3 SV=1	2	97.456	673780000	280610000	164900000	772760000	302270000	245270000	123600000	95603000	16714000
EGTNEKETLK	10	1	1147.57	U6KSZ7	>tr|U6KSZ7|U6KSZ7_EIMTE cAMP-dependent protein kinase regulatory subunit, putative OS=Eimeria tenella OX=5802 GN=ETH_00011940 PE=4 SV=1	2,3	131.83	0	82689000	37726000	231870000	178000000	139710000	0	0	0
EGTQLCR	7	0	862.397	U6KV27	>tr|U6KV27|U6KV27_EIMTE Acyl-CoA dehydrogenase, putative OS=Eimeria tenella OX=5802 GN=ETH_00015865 PE=3 SV=1	2	93.262	0	50070000	0	25689000	10167000	14255000	0	0	0
EGTVAVCQR	9	0	1018.49	U6L6K7	>tr|U6L6K7|U6L6K7_EIMTE Ribosomal protein L37 OS=Eimeria tenella OX=5802 GN=ETH_00037330 PE=3 SV=1	2	85.676	216840000	0	0	0	0	0	0	0	0
EGTYIDKK	8	1	952.487	U6KP70	>tr|U6KP70|U6KP70_EIMTE 40S ribosomal protein S11, putative OS=Eimeria tenella OX=5802 GN=ETH_00024795 PE=3 SV=1	2	65.465	179380000	0	0	0	0	0	0	0	0
EGVAVGGDR	9	0	858.42	U6KQ81	>tr|U6KQ81|U6KQ81_EIMTE ATP-citrate synthase, putative OS=Eimeria tenella OX=5802 GN=ETH_00040515 PE=4 SV=1	2	76.345	28680000	24870000	0	17544000	0	0	0	0	0
EGVFQQWTEAGEK	13	0	1507.69	U6L9R2	>tr|U6L9R2|U6L9R2_EIMTE Uncharacterized protein OS=Eimeria tenella OX=5802 GN=ETH_00000195 PE=4 SV=1	2	102.97	0	0	0	67789000	43153000	29371000	0	0	0
EGVLCEENMR	10	0	1235.53	U6KN00	>tr|U6KN00|U6KN00_EIMTE Elongation factor 2, putative OS=Eimeria tenella OX=5802 GN=ETH_00015895 PE=4 SV=1	2	202.36	684980000	341480000	127400000	1035300000	632950000	319240000	78892000	0	7833900
EGVLVVQK	8	0	870.517	U6KTZ2	>tr|U6KTZ2|U6KTZ2_EIMTE Ribosomal protein S10, putative OS=Eimeria tenella OX=5802 GN=ETH_00028995 PE=4 SV=1	2	81.119	0	274750000	105470000	288740000	0	0	0	0	0
EGVQTSTR	8	0	876.43	U6KQ25	>tr|U6KQ25|U6KQ25_EIMTE Microneme protein 2, putative OS=Eimeria tenella OX=5802 GN=ETH_00026625 PE=4 SV=1	2	164.53	667940000	1830500000	969720000	1731000000	3446600000	2062800000	42005000	2564400000	2366800000
EGVSETLIPHK	11	0	1208.64	C8TDU8	>tr|C8TDU8|C8TDU8_EIMTE Glucose-6-phosphate isomerase OS=Eimeria tenella OX=5802 GN=G6-PI PE=2 SV=1	2,3	91.855	211390000	65672000	117910000	512650000	81367000	0	0	13411000	38889000
EGYNSPPAAGGGLSCMEQNPPK	22	0	2259.99	U6KQ25	>tr|U6KQ25|U6KQ25_EIMTE Microneme protein 2, putative OS=Eimeria tenella OX=5802 GN=ETH_00026625 PE=4 SV=1	2,3	89.028	104520000	107090000	62389000	77180000	193370000	74986000	0	0	0
EHAETAAAAVSPHK	14	0	1417.69	U6KKV1	>tr|U6KKV1|U6KKV1_EIMTE Tsp1 domain-containing protein TSP12 (Precursor),related, related OS=Eimeria tenella OX=5802 GN=ETH_00007830 PE=4 SV=1	2	76.759	69617000	0	0	83150000	0	0	0	0	0
EHALLAFTLGVK	12	0	1297.74	H9BA74	>tr|H9BA74|H9BA74_EIMTE Elongation factor 1-alpha OS=Eimeria tenella OX=5802 GN=ETH_00010290 PE=2 SV=1	2	192.68	0	117770000	155300000	157370000	157440000	152130000	0	0	0
EHALYLR	7	0	900.482	U6KQ85	>tr|U6KQ85|U6KQ85_EIMTE Mitochondrial alternative NADH dehydrogenase 1, putative OS=Eimeria tenella OX=5802 GN=ETH_00001560 PE=4 SV=1	2	99.384	0	0	0	0	24959000	5990200	0	0	0
EHAPQNYPVK	10	0	1181.58	U6KS27	>tr|U6KS27|U6KS27_EIMTE Splicing factor Prp8, related (Fragment) OS=Eimeria tenella OX=5802 GN=ETH_00015540 PE=4 SV=1	2	78.939	0	9138400	0	40258000	0	0	0	0	0
EHEVDHVR	8	0	1019.48	U6KXX5	>tr|U6KXX5|U6KXX5_EIMTE Alpha-1,4 glucan phosphorylase OS=Eimeria tenella OX=5802 GN=ETH_00024080 PE=3 SV=1	2	153.78	473710000	296660000	146360000	707490000	206200000	338250000	0	0	0
EHGADLSQPLDYHGK	15	0	1665.77	H9B9L1	>tr|H9B9L1|H9B9L1_EIMTE ARF1-directed GTPase-activating protein, putative OS=Eimeria tenella OX=5802 GN=ETH_00026980 PE=2 SV=1	3	69.456	0	0	0	0	13272000	4152700	0	0	0
EHGEKGESLFSR	12	1	1374.65	H9BA61	>tr|H9BA61|H9BA61_EIMTE GRA9 protein, putative OS=Eimeria tenella OX=5802 GN=ETH_00028350 PE=2 SV=1	3	57.802	10830000	0	0	0	0	11794000	0	0	0
EHGGGLIEVR	10	0	1065.56	U6KVS4	>tr|U6KVS4|U6KVS4_EIMTE Prohibitin, putative OS=Eimeria tenella OX=5802 GN=ETH_00001665 PE=4 SV=1	2,3	144.77	94143000	30433000	47449000	14496000	56826000	8787100	0	0	0
EHGIPLIEVADSK	13	0	1406.74	U6KMK1	>tr|U6KMK1|U6KMK1_EIMTE 40S ribosomal protein S12 OS=Eimeria tenella OX=5802 GN=ETH_00014990 PE=3 SV=1	2,3	141.37	32379000	50916000	135930000	487630000	153010000	18254000	48741000	48719000	40697000
EHGVTLQK	8	0	910.487	U6KM47	>tr|U6KM47|U6KM47_EIMTE Hydroxyacylglutathione hydrolase, putative OS=Eimeria tenella OX=5802 GN=ETH_00029720 PE=3 SV=1	2	157.68	0	38543000	16522000	135030000	188110000	36361000	0	0	0
EHKDVEAIVECASR	14	1	1641.78	U6KPA3	>tr|U6KPA3|U6KPA3_EIMTE Alkylglycerone-phosphate synthase OS=Eimeria tenella OX=5802 GN=ETH_00007785 PE=3 SV=1	3	122.1	0	0	36763000	35673000	28432000	0	0	0	0
EHLQQQR	7	0	937.473	U6KPD3	>tr|U6KPD3|U6KPD3_EIMTE Uncharacterized protein OS=Eimeria tenella OX=5802 GN=ETH_00016520 PE=4 SV=1	2	137.44	0	1604500000	453680000	4329700000	6340500000	1665000000	0	0	0
EHLVALEQK	9	0	1065.58	U6L8T7	>tr|U6L8T7|U6L8T7_EIMTE Proteasome PCI domain-containing protein, putative OS=Eimeria tenella OX=5802 GN=ETH_00004350 PE=4 SV=1	2	165.15	112830000	24288000	34754000	16738000	27306000	27329000	8351100	0	5621900
EHQQQPVQLESHDAR	15	0	1800.85	U6L467	>tr|U6L467|U6L467_EIMTE Alpha-glucosidase II, putative OS=Eimeria tenella OX=5802 GN=ETH_00023295 PE=4 SV=1	3	74.789	0	0	8755000	0	0	9225700	0	0	0
EHSADRYEFPEEEIQK	16	1	2005.9	U6L4P1	>tr|U6L4P1|U6L4P1_EIMTE N-ethylmaleimide-sensitive factor, putative (Fragment) OS=Eimeria tenella OX=5802 GN=ETH_00003500 PE=4 SV=1	3,4	60.937	0	15475000	0	0	26675000	21976000	0	0	0
EHSSSSTR	8	0	889.389	U6KHJ1	>tr|U6KHJ1|U6KHJ1_EIMTE Uncharacterized protein OS=Eimeria tenella OX=5802 GN=ETH_00030930 PE=4 SV=1	2	114.99	0	0	0	0	0	0	0	0	71096000
EHVLAATR	8	0	895.488	U6KTJ8	>tr|U6KTJ8|U6KTJ8_EIMTE Vacuolar ATP synthase subunit b, putative OS=Eimeria tenella OX=5802 GN=ETH_00020925 PE=3 SV=1	2	114.28	427340000	25788000	0	231590000	106090000	68223000	0	0	0
EHVNSVHLK	9	0	1061.56	U6KU29	>tr|U6KU29|U6KU29_EIMTE Emp24/gp25L/p24 family domain-containing, transmembrane protein, putative OS=Eimeria tenella OX=5802 GN=ETH_00034485 PE=3 SV=1	2	89.08	34085000	0	0	0	0	0	0	0	0
EIAEAFLGK	9	0	976.523	U6L4T2	>tr|U6L4T2|U6L4T2_EIMTE Uncharacterized protein OS=Eimeria tenella OX=5802 GN=ETH_00000210 PE=3 SV=1	2	65.305	0	258000000	0	0	69086000	0	48722000	78732000	100320000
EIAGAAAAEPAAAAEGAAAAAKPENK	26	1	2320.17	H9B940	>tr|H9B940|H9B940_EIMTE Uncharacterized protein OS=Eimeria tenella OX=5802 GN=ETH_00012440 PE=2 SV=1	3	92.275	206060000	144870000	149540000	2254600000	276430000	107980000	348440000	303570000	270410000
EIAGWGENDR	10	0	1145.51	U6KPE9	>tr|U6KPE9|U6KPE9_EIMTE Serine/threonine-protein phosphatase OS=Eimeria tenella OX=5802 GN=ETH_00018005 PE=3 SV=1	2	88.681	22862000	30506000	0	33239000	0	7395400	0	0	0
EIALQNR	7	0	842.461	U6L912	>tr|U6L912|U6L912_EIMTE Uncharacterized protein OS=Eimeria tenella OX=5802 GN=ETH_00028240 PE=4 SV=1	2	100.82	78014000	0	0	0	0	0	0	0	0
EIAPEEGDVLQR	12	0	1354.67	U6L4N6	>tr|U6L4N6|U6L4N6_EIMTE Chromatin remodelling complex protein SNF2L, putative (Fragment) OS=Eimeria tenella OX=5802 GN=ETH_00017370 PE=4 SV=1	2	85.845	15224000	0	0	0	0	0	0	0	0
EIAPESAPEYR	11	0	1260.6	U6KU35	>tr|U6KU35|U6KU35_EIMTE Uncharacterized protein OS=Eimeria tenella OX=5802 GN=ETH_00034575 PE=4 SV=1	2	101.93	28880000	31826000	13438000	46592000	43436000	0	31831000	0	1914600
EIAQDFK	7	0	849.423	Q8T7J7	>tr|Q8T7J7|Q8T7J7_EIMTE Histone H3 OS=Eimeria tenella OX=5802 GN=H3 PE=2 SV=1	2	100.74	0	93389000	29755000	199360000	92494000	52818000	0	0	0
EIDDKPTPSDK	11	1	1243.59	U6L0U2	>tr|U6L0U2|U6L0U2_EIMTE Uncharacterized protein OS=Eimeria tenella OX=5802 GN=ETH_00007435 PE=4 SV=1	2	65.695	33201000	0	0	0	0	0	0	0	0
EIDFPLPSDK	10	0	1159.58	U6KT24	>tr|U6KT24|U6KT24_EIMTE Zinc metalloprotease 2, putative (Fragment) OS=Eimeria tenella OX=5802 GN=ETH_00012015 PE=4 SV=1	2	73.781	0	0	18711000	0	0	0	43836000	7928700	12114000
EIDFPLPSDKK	11	1	1287.67	U6KT24	>tr|U6KT24|U6KT24_EIMTE Zinc metalloprotease 2, putative (Fragment) OS=Eimeria tenella OX=5802 GN=ETH_00012015 PE=4 SV=1	2	64.439	0	8610800	0	0	0	0	0	0	0
EIDIGVPDDNGR	12	0	1298.61	U6KXE0	>tr|U6KXE0|U6KXE0_EIMTE Uncharacterized protein OS=Eimeria tenella OX=5802 GN=ETH_00012285 PE=4 SV=1	2	117.86	57930000	13743000	0	0	52645000	37231000	0	0	0
EIDMTGLSASQK	12	0	1278.61	U6KP27	>tr|U6KP27|U6KP27_EIMTE KH domain-containing protein, putative OS=Eimeria tenella OX=5802 GN=ETH_00030365 PE=4 SV=1	1,2	176.8	74441000	0	0	674570000	95612000	14241000	53661000	0	44830000
EIDQLEEQR	9	0	1158.55	U6KWP0	>tr|U6KWP0|U6KWP0_EIMTE YALI0F04037p, related OS=Eimeria tenella OX=5802 GN=ETH_00033285 PE=4 SV=1	2	162.97	113560000	188400000	64332000	293300000	239580000	232920000	0	0	0
EIDQLEEQRK	10	1	1286.65	U6KWP0	>tr|U6KWP0|U6KWP0_EIMTE YALI0F04037p, related OS=Eimeria tenella OX=5802 GN=ETH_00033285 PE=4 SV=1	2	162.8	191430000	49279000	12550000	106030000	11582000	0	0	0	0
EIEELELLR	9	0	1142.62	U6L8U7	>tr|U6L8U7|U6L8U7_EIMTE Glycyl-tRNA synthetase, putative OS=Eimeria tenella OX=5802 GN=ETH_00032530 PE=4 SV=1	2	178.94	0	0	0	25417000	31275000	9240000	0	0	0
EIEETKEELTK	11	1	1347.68	U6L1Z3	>tr|U6L1Z3|U6L1Z3_EIMTE Tropomyosin 1 alpha chain, putative OS=Eimeria tenella OX=5802 GN=ETH_00001235 PE=4 SV=1	2	99.752	0	0	0	31499000	0	0	0	0	0
EIEIQDLIK	9	0	1099.61	U6KLY6	>tr|U6KLY6|U6KLY6_EIMTE Penicillin amidase domain-containing protein, putative OS=Eimeria tenella OX=5802 GN=ETH_00029250 PE=4 SV=1	2	107.57	0	0	0	56796000	0	0	0	0	0
EIELLGR	7	0	828.471	U6KWQ6	>tr|U6KWQ6|U6KWQ6_EIMTE Dynein heavy chain protein, related OS=Eimeria tenella OX=5802 GN=ETH_00024390 PE=4 SV=1	2	124.37	18593000	0	0	0	0	0	0	0	0
EIELPLGTPTNTLR	14	0	1552.85	U6KU66	>tr|U6KU66|U6KU66_EIMTE Heat shock protein, putative OS=Eimeria tenella OX=5802 GN=ETH_00010625 PE=3 SV=1	2	43.761	0	0	0	0	0	0	6336800	0	0
EIFEQPQSLAR	11	0	1316.67	U6KXQ3	>tr|U6KXQ3|U6KXQ3_EIMTE Glucosamine: fructose-6-phosphate aminotransferase OS=Eimeria tenella OX=5802 GN=ETH_00019125 PE=4 SV=1	2	129.89	19396000	87888000	65821000	172290000	0	0	139260000	24163000	28622000
EIHGFDPK	8	0	941.461	U6L0J6	>tr|U6L0J6|U6L0J6_EIMTE Lysine decarboxylase, putative OS=Eimeria tenella OX=5802 GN=ETH_00004110 PE=4 SV=1	2	89.142	0	0	14676000	102790000	0	0	0	0	0
EIICVDINDHK	11	0	1354.66	U6KWP5	>tr|U6KWP5|U6KWP5_EIMTE Alcohol dehydrogenase class III, putative OS=Eimeria tenella OX=5802 GN=ETH_00020720 PE=3 SV=1	2,3	106.16	0	0	122000000	52866000	26778000	5026500	0	0	0
EIIEEYAR	8	0	1021.51	U6KY83	>tr|U6KY83|U6KY83_EIMTE Translin, putative OS=Eimeria tenella OX=5802 GN=ETH_00014655 PE=4 SV=1	2	110.81	0	66127000	19500000	197110000	109730000	31227000	0	0	0
EIILQQNR	8	0	1012.57	U6KH89	>tr|U6KH89|U6KH89_EIMTE Uncharacterized protein OS=Eimeria tenella OX=5802 GN=ETH_00002005 PE=4 SV=1	2	132.29	69220000	45838000	16296000	89129000	75309000	18386000	0	0	0
EILGTCASIGCTVDGK	16	0	1679.79	U6KXN6	>tr|U6KXN6|U6KXN6_EIMTE 60S ribosomal protein L12, putative OS=Eimeria tenella OX=5802 GN=ETH_00009250 PE=3 SV=1	2	96.993	119740000	114870000	108680000	0	0	0	0	0	0
EILGYAR	7	0	820.444	U6L804	>tr|U6L804|U6L804_EIMTE Glycogen debranching enzyme, putative (Fragment) OS=Eimeria tenella OX=5802 GN=ETH_00034230 PE=4 SV=1	2	99.919	31788000	26854000	0	0	0	0	0	0	0
EILLGAAEAALDALISVSI	19	0	1868.05	U6KPX1	>tr|U6KPX1|U6KPX1_EIMTE Uridine phosphorylase, putative OS=Eimeria tenella OX=5802 GN=ETH_00030945 PE=4 SV=1	2,3	86.548	31434000	56089000	85797000	68676000	37049000	491540000	0	0	0
EILMQDGR	8	0	960.47	U6KPD3	>tr|U6KPD3|U6KPD3_EIMTE Uncharacterized protein OS=Eimeria tenella OX=5802 GN=ETH_00016520 PE=4 SV=1	1,2	134.81	1066500000	758840000	316020000	1484600000	958640000	430360000	755240000	61157000	52923000
EILQAEAEAVK	11	0	1199.64	U6KTP6	>tr|U6KTP6|U6KTP6_EIMTE Sec63 domain-containing DEAD/DEAH box helicase, putative OS=Eimeria tenella OX=5802 GN=ETH_00021190 PE=4 SV=1	2	70.488	27873000	3400300	0	118030000	0	0	0	0	0
EILQATTER	9	0	1059.56	U6L3A8	>tr|U6L3A8|U6L3A8_EIMTE Uncharacterized protein (Fragment) OS=Eimeria tenella OX=5802 GN=ETH_00040120 PE=4 SV=1	2	116.73	0	17754000	0	0	17874000	5489500	0	0	0
EINEIIDK	8	0	972.513	H9B9S4	>tr|H9B9S4|H9B9S4_EIMTE Uncharacterized protein OS=Eimeria tenella OX=5802 GN=ETH_00031445 PE=2 SV=1	2	87.476	0	29794000	0	62683000	0	0	0	0	0
EINQPPSVVLLGWPR	15	0	1703.94	U6LC79	>tr|U6LC79|U6LC79_EIMTE Aldo/keto reductase family oxidoreductase, putative OS=Eimeria tenella OX=5802 GN=ETH_00020355 PE=4 SV=1	2,3	118.51	73539000	71467000	92728000	26175000	28510000	21901000	120900000	136300000	310710000
EINVLADLNK	10	0	1127.62	U6KPS1	>tr|U6KPS1|U6KPS1_EIMTE Uncharacterized protein OS=Eimeria tenella OX=5802 GN=ETH_00016025 PE=4 SV=1	2	136.52	0	0	2142500	39396000	4349200	0	0	3778000	7098300
EIPFMPAR	8	0	959.49	U6L9U2	>tr|U6L9U2|U6L9U2_EIMTE Aconitate hydratase OS=Eimeria tenella OX=5802 GN=ETH_00020300 PE=3 SV=1	2	91.626	0	0	0	0	0	0	30982000	46055000	25369000
EIQEYLSR	8	0	1036.52	U6KUA4	>tr|U6KUA4|U6KUA4_EIMTE 56 kDa gametocyte antigen, related OS=Eimeria tenella OX=5802 GN=ETH_00007320 PE=4 SV=1	1,2	193.41	16001000000	13135000000	11337000000	12789000000	6506300000	2709700000	24139000000	6117700000	7772000000
EIQLSYACSR	10	0	1225.58	U6L0N4	>tr|U6L0N4|U6L0N4_EIMTE Uncharacterized protein OS=Eimeria tenella OX=5802 GN=ETH_00031960 PE=4 SV=1	2	106.29	12960000	0	0	0	0	0	0	0	0
EIQTAVR	7	0	815.45	U6L3N7	>tr|U6L3N7|U6L3N7_EIMTE Histone H2B OS=Eimeria tenella OX=5802 GN=ETH_00028290 PE=3 SV=1	2	114.54	333990000	1011500000	346860000	969910000	930470000	796130000	0	0	0
EIREELK	7	1	915.503	U6L912	>tr|U6L912|U6L912_EIMTE Uncharacterized protein OS=Eimeria tenella OX=5802 GN=ETH_00028240 PE=4 SV=1	2	101.6	153030000	0	0	0	0	0	0	0	0
EISEGGVTPGISSQR	15	0	1515.75	U6KT08	>tr|U6KT08|U6KT08_EIMTE Kinesin heavy chain, putative OS=Eimeria tenella OX=5802 GN=ETH_00019085 PE=3 SV=1	2	79.771	0	17401000	0	34739000	0	0	0	0	0
EISFQSDPEDSVATNFLK	18	0	2025.95	U6KSI5	>tr|U6KSI5|U6KSI5_EIMTE Citrate synthase, putative OS=Eimeria tenella OX=5802 GN=ETH_00026655 PE=4 SV=1	2	56.215	0	0	0	0	0	0	11078000	10142000	13095000
EISGFVASGR	10	0	1021.52	C8TDZ0	>tr|C8TDZ0|C8TDZ0_EIMTE 26s proteasome regulatory complex subunit,putative OS=Eimeria tenella OX=5802 GN=e1045a04.tmp1 PE=4 SV=1	2	82.831	30701000	0	9173600	0	0	0	0	0	0
EISPLCSSAGSK	12	0	1234.59	U6KV74	>tr|U6KV74|U6KV74_EIMTE Patatin-like phospholipase domain-containing protein, putative OS=Eimeria tenella OX=5802 GN=ETH_00022375 PE=4 SV=1	2	67.997	39873000	57705000	0	45134000	32862000	13167000	0	0	0
EISSQTESSVR	11	0	1221.58	U6L1Y4	>tr|U6L1Y4|U6L1Y4_EIMTE Uncharacterized protein OS=Eimeria tenella OX=5802 GN=ETH_00009995 PE=4 SV=1	2	65.395	0	10617000	0	0	0	0	0	0	0
EITSADRDAAGYDLSPEDLDR	21	1	2308.05	U6KWN5	>tr|U6KWN5|U6KWN5_EIMTE Uncharacterized protein OS=Eimeria tenella OX=5802 GN=ETH_00020670 PE=4 SV=1	3	59.512	0	0	0	0	21424000	6010700	0	0	0
EIVAAYR	7	0	820.444	U6KZ54	>tr|U6KZ54|U6KZ54_EIMTE Arginyl-tRNA synthetase, putative OS=Eimeria tenella OX=5802 GN=ETH_00014410 PE=3 SV=1	2	101.52	0	12891000	0	0	0	0	0	0	0
EIVDLSLDR	9	0	1058.56	U6KWP4	>tr|U6KWP4|U6KWP4_EIMTE Tubulin alpha chain OS=Eimeria tenella OX=5802 GN=ETH_00033310 PE=3 SV=1	2	159.37	356730000	118790000	371100000	151470000	36973000	19972000	13913000	63228000	15336000
EIVDTVTASIPK	12	0	1271.7	U6L5H4	>tr|U6L5H4|U6L5H4_EIMTE Uncharacterized protein OS=Eimeria tenella OX=5802 GN=ETH_00031645 PE=4 SV=1	2	60.628	0	37641000	39168000	0	44114000	0	0	0	0
EIVHVQGGQCGNQIGAK	17	0	1793.88	U6KL24	>tr|U6KL24|U6KL24_EIMTE Tubulin beta chain OS=Eimeria tenella OX=5802 GN=ETH_00002520 PE=3 SV=1	3	36.469	0	0	0	0	0	0	20925000	0	0
EIVLEGLTWGESVK	14	0	1558.82	H9BA21	>tr|H9BA21|H9BA21_EIMTE Uncharacterized protein OS=Eimeria tenella OX=5802 PE=2 SV=1	2	111.12	0	27235000	26773000	0	0	0	0	0	0
EIVVDTIEK	9	0	1044.57	U6KLZ9	>tr|U6KLZ9|U6KLZ9_EIMTE Uncharacterized protein OS=Eimeria tenella OX=5802 GN=ETH_00029325 PE=4 SV=1	2	123.35	138750000	72861000	16028000	633600000	181350000	0	0	0	0
EIVVDTIEKK	10	1	1172.67	U6KLZ9	>tr|U6KLZ9|U6KLZ9_EIMTE Uncharacterized protein OS=Eimeria tenella OX=5802 GN=ETH_00029325 PE=4 SV=1	2	89.171	28377000	0	0	0	0	0	0	0	0
EIYHEIPAR	9	0	1126.58	U6L446	>tr|U6L446|U6L446_EIMTE Uncharacterized protein OS=Eimeria tenella OX=5802 GN=ETH_00013525 PE=4 SV=1	2,3	135.79	172890000	44719000	30460000	157710000	9517300	0	0	0	0
EKAEALR	7	1	815.45	U6KV57	>tr|U6KV57|U6KV57_EIMTE Protein phosphatase 2C, putative (Fragment) OS=Eimeria tenella OX=5802 GN=ETH_00039430 PE=4 SV=1	2	89.673	34837000	0	0	0	0	0	0	0	0
EKAETQASYEGK	12	1	1339.63	U6KV40	>tr|U6KV40|U6KV40_EIMTE Glutamyl-tRNA synthetase, putative OS=Eimeria tenella OX=5802 GN=ETH_00015940 PE=3 SV=1	2	84.365	14527000	26634000	0	0	0	0	0	0	0
EKAGELGAAAK	11	1	1043.56	U6KIN6	>tr|U6KIN6|U6KIN6_EIMTE Uncharacterized protein OS=Eimeria tenella OX=5802 GN=ETH_00030440 PE=4 SV=1	2	100.88	304260000	98297000	35416000	434960000	172260000	77560000	0	0	0
EKCEENTQIPVAAQR	15	1	1771.85	U6KXU5	>tr|U6KXU5|U6KXU5_EIMTE Transmembrane domain-containing protein, putative OS=Eimeria tenella OX=5802 GN=ETH_00009935 PE=4 SV=1	2	108.58	22619000	0	0	0	0	0	0	0	0
EKDCVSEIPLTR	12	1	1445.72	U6KWN1	>tr|U6KWN1|U6KWN1_EIMTE Equisetin synthetase, related OS=Eimeria tenella OX=5802 GN=ETH_00015480 PE=4 SV=1	2	62.088	14893000	0	0	0	0	0	0	0	0
EKDEGPLTK	9	1	1015.52	U6KTY8	>tr|U6KTY8|U6KTY8_EIMTE Pyridine nucleotide-disulphide oxidoreductase, putative OS=Eimeria tenella OX=5802 GN=ETH_00019195 PE=4 SV=1	2	61.78	0	0	0	0	0	0	0	4625400	10503000
EKDGNFR	7	1	864.409	U6L2X1	>tr|U6L2X1|U6L2X1_EIMTE Duplicated carbonic anhydrase, putative OS=Eimeria tenella OX=5802 GN=ETH_00027955 PE=4 SV=1	2	118.06	0	32023000	0	0	0	45635000	0	0	0
EKDIAMQR	8	1	989.496	H9B9F7	>tr|H9B9F7|H9B9F7_EIMTE Uncharacterized protein OS=Eimeria tenella OX=5802 PE=2 SV=1	2	75.854	41589000	0	0	0	0	0	0	0	0
EKDRPELGR	9	2	1098.58	U6KRE6	>tr|U6KRE6|U6KRE6_EIMTE Clathrin light chain OS=Eimeria tenella OX=5802 GN=ETH_00028865 PE=3 SV=1	3	102.61	0	0	17538000	0	0	15428000	0	0	0
EKEPFGFR	8	1	1008.5	U6KV23	>tr|U6KV23|U6KV23_EIMTE Uncharacterized protein OS=Eimeria tenella OX=5802 GN=ETH_00028420 PE=4 SV=1	2	100.15	0	10109000	0	0	0	0	0	0	0
EKEQQQEEK	9	1	1174.55	U6L4B1	>tr|U6L4B1|U6L4B1_EIMTE Uncharacterized protein OS=Eimeria tenella OX=5802 GN=ETH_00003145 PE=4 SV=1	2	160.53	0	0	0	0	0	0	97947000	0	48217000
EKEQQQQQK	9	1	1172.58	U6KZF5	>tr|U6KZF5|U6KZF5_EIMTE Uncharacterized protein OS=Eimeria tenella OX=5802 GN=ETH_00006230 PE=4 SV=1	2	142.92	0	0	0	0	0	0	0	0	0
EKEQQQQQR	9	1	1200.58	U6KZF5	>tr|U6KZF5|U6KZF5_EIMTE Uncharacterized protein OS=Eimeria tenella OX=5802 GN=ETH_00006230 PE=4 SV=1	2	158.76	0	0	0	0	0	0	435480000	489310000	343320000
EKETLDELR	9	1	1131.58	U6KUM9	>tr|U6KUM9|U6KUM9_EIMTE Heat shock protein, putative OS=Eimeria tenella OX=5802 GN=ETH_00021420 PE=3 SV=1	2,3	116.3	189800000	32824000	56308000	288120000	54748000	49140000	45159000	0	27340000
EKFEEAAAINSK	12	1	1335.67	H9B9I2	>tr|H9B9I2|H9B9I2_EIMTE Ran-specific GTPase-activating protein, putative OS=Eimeria tenella OX=5802 GN=ETH_00027255 PE=2 SV=1	2	124.12	0	0	5161600	159310000	0	17442000	0	0	0
EKGVNLDSVK	10	1	1087.59	H9B9E0	>tr|H9B9E0|H9B9E0_EIMTE Dihydrolipoamide acetyltransferase component of pyruvate dehydrogenase complex OS=Eimeria tenella OX=5802 GN=ETH_00006100 PE=2 SV=1	2	55.721	0	0	0	83855000	0	0	0	0	0
EKLEDLLQQQELR	13	1	1640.87	U6KWR9	>tr|U6KWR9|U6KWR9_EIMTE Uncharacterized protein OS=Eimeria tenella OX=5802 GN=ETH_00006760 PE=4 SV=1	3	80.469	0	0	0	6851500	0	0	0	0	0
EKLQDLSK	8	1	959.529	U6KUE1	>tr|U6KUE1|U6KUE1_EIMTE Hexokinase, putative OS=Eimeria tenella OX=5802 GN=ETH_00009955 PE=3 SV=1	2	78.334	59966000	0	0	0	103250000	0	0	0	0
EKPSNDCNR	9	1	1118.48	U6L098	>tr|U6L098|U6L098_EIMTE Microneme protein 4 OS=Eimeria tenella OX=5802 GN=ETH_00024085 PE=4 SV=1	3	96.948	0	0	0	0	0	0	537360000	0	332470000
EKQELGR	7	1	858.456	U6KUY8	>tr|U6KUY8|U6KUY8_EIMTE Transketolase OS=Eimeria tenella OX=5802 GN=ETH_00010025 PE=3 SV=1	2	110.61	0	85469000	33693000	149810000	153220000	86475000	0	0	0
EKQSDELEPTVVYR	14	1	1691.84	U6L5G9	>tr|U6L5G9|U6L5G9_EIMTE Uncharacterized protein OS=Eimeria tenella OX=5802 GN=ETH_00031620 PE=4 SV=1	2,3	116.84	243000000	63418000	66795000	203280000	24826000	30850000	0	5203200	3625400
EKTGAAAEAAK	11	1	1045.54	U6KIN6	>tr|U6KIN6|U6KIN6_EIMTE Uncharacterized protein OS=Eimeria tenella OX=5802 GN=ETH_00030440 PE=4 SV=1	2	113.77	1124100000	566480000	275490000	2787900000	1820900000	1159100000	1805200000	4727500	0
EKTGAAAEAAKDK	13	2	1288.66	U6KIN6	>tr|U6KIN6|U6KIN6_EIMTE Uncharacterized protein OS=Eimeria tenella OX=5802 GN=ETH_00030440 PE=4 SV=1	2	112.42	80940000	0	0	73423000	9522400	0	0	0	0
EKVLLEAEK	9	1	1057.6	U6KHT9	>tr|U6KHT9|U6KHT9_EIMTE Uncharacterized protein OS=Eimeria tenella OX=5802 GN=ETH_00031000 PE=4 SV=1	2	84.17	0	11777000	0	0	31663000	0	0	0	0
EKVQAMPTFK	10	1	1177.62	H9B937	>tr|H9B937|H9B937_EIMTE Thioredoxin OS=Eimeria tenella OX=5802 GN=ETH_00011875 PE=2 SV=1	2,3	62.408	0	0	0	0	0	0	22173000	32362000	35507000
ELAAAAAAAAQALQQPPVYVQPR	23	0	2333.25	U6L1D7	>tr|U6L1D7|U6L1D7_EIMTE Uncharacterized protein OS=Eimeria tenella OX=5802 GN=ETH_00015110 PE=4 SV=1	2,3,4	211.16	529050000	239470000	321630000	260570000	204450000	201280000	122180000	208190000	260050000
ELAAQAIR	8	0	870.492	H9BA49	>tr|H9BA49|H9BA49_EIMTE Eukaryotic translation initiation factor 3 subunit G OS=Eimeria tenella OX=5802 GN=ETH_00024775 PE=2 SV=1	2	111.65	46514000	0	0	0	0	0	0	0	0
ELAASLGIMDPAEK	14	0	1443.73	U6L206	>tr|U6L206|U6L206_EIMTE Peroxidoxin 2, putative OS=Eimeria tenella OX=5802 GN=ETH_00032305 PE=4 SV=1	2	109.07	0	0	0	290950000	0	11154000	0	0	0
ELADSCNIR	9	0	1076.49	U6KHS9	>tr|U6KHS9|U6KHS9_EIMTE RAS small GTpase, putative OS=Eimeria tenella OX=5802 GN=ETH_00002120 PE=4 SV=1	2	128.38	0	96237000	57472000	253950000	0	89299000	0	0	10842000
ELAEATQQADQAVPGQDVAASQTDAR	26	0	2669.25	U6KM71	>tr|U6KM71|U6KM71_EIMTE Uncharacterized protein OS=Eimeria tenella OX=5802 GN=ETH_00000315 PE=4 SV=1	2	40.428	0	0	0	82344000	0	0	0	0	0
ELAGTCLR	8	0	918.459	U6KUL3	>tr|U6KUL3|U6KUL3_EIMTE Uncharacterized protein OS=Eimeria tenella OX=5802 GN=ETH_00011920 PE=4 SV=1	2	77.058	0	0	0	0	0	0	345580000	0	0
ELALESLEK	9	0	1030.55	U6KQB0	>tr|U6KQB0|U6KQB0_EIMTE Uncharacterized protein OS=Eimeria tenella OX=5802 GN=ETH_00025280 PE=4 SV=1	2	90.15	15123000	0	0	0	0	0	0	0	0
ELALLVDSK	9	0	986.565	U6KYE5	>tr|U6KYE5|U6KYE5_EIMTE Serine/threonine protein phosphatase, putative OS=Eimeria tenella OX=5802 GN=ETH_00019730 PE=4 SV=1	2	79.986	23990000	0	0	0	0	0	0	0	0
ELAPEEVSAMVLGK	14	0	1471.76	U6KNQ1	>tr|U6KNQ1|U6KNQ1_EIMTE Heat shock protein 70, putative OS=Eimeria tenella OX=5802 GN=ETH_00025545 PE=3 SV=1	2	107.65	0	61044000	70293000	98836000	69064000	62420000	435660000	306380000	716000000
ELAQQIQK	8	0	956.529	U6KZN0	>tr|U6KZN0|U6KZN0_EIMTE Eukaryotic translation initiation factor 4a, putative OS=Eimeria tenella OX=5802 GN=ETH_00028310 PE=3 SV=1	1,2	147.69	65834000	35827000	27045000	17437000	0	0	0	0	0
ELASNILDR	9	0	1029.55	U6KU64	>tr|U6KU64|U6KU64_EIMTE MA3 domain protein, putative OS=Eimeria tenella OX=5802 GN=ETH_00019395 PE=4 SV=1	2	70.028	21923000	0	0	0	0	0	0	0	0
ELASQNIR	8	0	929.493	H9B9E0	>tr|H9B9E0|H9B9E0_EIMTE Dihydrolipoamide acetyltransferase component of pyruvate dehydrogenase complex OS=Eimeria tenella OX=5802 GN=ETH_00006100 PE=2 SV=1	2	128.1	294680000	254470000	0	215120000	17574000	75617000	215550000	47633000	0
[truncated: 5,534 more rows]
