# Supplementary material for: Label-free quantitative proteomic analysis of ethanamizuril-resistant versus -sensitive strains of Eimeria tenella
Source: Parasit Vectors. 2022 Sep 8;15:319. doi: 10.1186/s13071-022-05412-6 (PMC9454127; doi:10.1186/s13071-022-05412-6)
Supplement: Supplementary file 3 — Additional file 3: Table S7. Proteins identified by label-free quantitative proteomic analysis of ethanamizuril sensitive and resistant Eimeria tenella strains. [file 13071_2022_5412_MOESM3_ESM.xlsx]

## Sheet: Sheet1
Protein ID	Fasta	Proteins	Peptides	Sequence coverage [%]	Mol. weight [kDa]	LFQ intensity P128-S-1	LFQ intensity P128-S-2	LFQ intensity P128-S-3	LFQ intensity P128-R10-1	LFQ intensity P128-R10-2	LFQ intensity P128-R10-3	LFQ intensity R200-1	LFQ intensity R200-2	LFQ intensity R200-3
U6KV85	>tr|U6KV85|U6KV85_EIMTE Uncharacterized protein OS=Eimeria tenella OX=5802 GN=ETH_00006020 PE=4 SV=1	2	3	14.6	14.725	367520000	1532800000	993830000	1290500000	758350000	344810000	45605000	11560000	27981000
U6KR08	>tr|U6KR08|U6KR08_EIMTE Uncharacterized protein (Fragment) OS=Eimeria tenella OX=5802 GN=ETH_00033545 PE=4 SV=1	1	1	6.2	23.05	298910000	379310000	285250000	283670000	570250000	622480000	20427000	38649000	24122000
U6KKY2	>tr|U6KKY2|U6KKY2_EIMTE 14-3-3 protein OS=Eimeria tenella OX=5802 GN=ETH_00007980 PE=3 SV=1	8	22	67.5	31.66	16845000000	16377000000	17589000000	22627000000	19569000000	23036000000	21546000000	20099000000	22671000000
C6K8Q9	>tr|C6K8Q9|C6K8Q9_EIMTE Heat shock protein OS=Eimeria tenella OX=5802 PE=2 SV=1	2	6	21.1	20.365	1603500000	1743500000	971590000	2264100000	1386400000	1470500000	42887000	116900000	162180000
A0A220NKL4	>tr|A0A220NKL4|A0A220NKL4_EIMTE SO7 (Fragment) OS=Eimeria tenella OX=5802 PE=2 SV=1	3	15	87.5	22.369	132160000000	198200000000	248780000000	89994000000	135440000000	157370000000	80413000000	182900000000	175790000000
U6KL24	>tr|U6KL24|U6KL24_EIMTE Tubulin beta chain OS=Eimeria tenella OX=5802 GN=ETH_00002520 PE=3 SV=1	9	14	37	49.953	2476900000	2497900000	1961500000	1518700000	3313600000	3084500000	1879300000	3375000000	1548100000
H9B946	>tr|H9B946|H9B946_EIMTE Uncharacterized protein OS=Eimeria tenella OX=5802 PE=2 SV=1	8	7	24.3	30.66	763160000	931080000	800340000	1967200000	1443200000	762650000	146740000	11411000	123630000
U6KWS7	>tr|U6KWS7|U6KWS7_EIMTE DnaJ domain-containing protein, putative OS=Eimeria tenella OX=5802 GN=ETH_00006810 PE=3 SV=1	7	7	18.2	48.083	381450000	306710000	177080000	614360000	512720000	437650000	21409000	52171000
U6KLY6	>tr|U6KLY6|U6KLY6_EIMTE Penicillin amidase domain-containing protein, putative OS=Eimeria tenella OX=5802 GN=ETH_00029250 PE=4 SV=1	2	11	11.6	102.61	656240000	967960000	966690000	274230000	510820000	406680000	11165000	39902000	33791000
U6KTM1	>tr|U6KTM1|U6KTM1_EIMTE Clathrin heavy chain OS=Eimeria tenella OX=5802 GN=ETH_00021065 PE=3 SV=1	7	20	10.9	198.43	531660000	290210000	201310000	424490000	438460000	459930000	77903000	21771000
A0A024DAD9	>tr|A0A024DAD9|A0A024DAD9_EIMTE Lactate dehydrogenase OS=Eimeria tenella OX=5802 PE=2 SV=1	2	18	70.7	34.951	6754500000	7863500000	12881000000	4351900000	4607700000	7473200000	9711900000	18500000000	32973000000
U6KMN7	>tr|U6KMN7|U6KMN7_EIMTE Uncharacterized protein OS=Eimeria tenella OX=5802 GN=ETH_00015900 PE=3 SV=1	8	6	7.7	86.876		127910000	61995000	38551000	10881000	23339000
A2TEQ1	>tr|A2TEQ1|A2TEQ1_EIMTE Actin depolymerizing factor OS=Eimeria tenella OX=5802 GN=ETH_00020315 PE=2 SV=1	9	9	72	13.18	22911000000	29796000000	31551000000	27195000000	35682000000	43903000000	32764000000	26553000000	43997000000
U6KJI2	>tr|U6KJI2|U6KJI2_EIMTE Uncharacterized protein OS=Eimeria tenella OX=5802 GN=ETH_00009365 PE=4 SV=1	2	4	9.3	58.513	496160000	75322000	199270000	154570000	270270000	362970000	52634000	6139500	44264000
U6KHH7	>tr|U6KHH7|U6KHH7_EIMTE Uncharacterized protein OS=Eimeria tenella OX=5802 GN=ETH_00030855 PE=4 SV=1	8	35	42.4	129.82	1045400000	1369400000	1157500000	1943500000	1893200000	2076200000	568530000	117850000	100800000
A7DZP6	>tr|A7DZP6|A7DZP6_EIMTE Putative rhoptry neck protein OS=Eimeria tenella OX=5802 GN=ropn3 PE=2 SV=1	8	50	26.4	232.93	8412300000	9013200000	9449800000	6567600000	8814000000	9044400000	11447000000	8952600000	8966900000
A7DZP7	>tr|A7DZP7|A7DZP7_EIMTE Putative rhoptry neck protein OS=Eimeria tenella OX=5802 GN=ropn2 PE=2 SV=1	1	19	13.5	141.7	908920000	1372400000	677960000	716150000	441000000	621910000	337950000	604840000	330810000
B0LVE0	>tr|B0LVE0|B0LVE0_EIMTE Surface antigen 10 OS=Eimeria tenella OX=5802 PE=2 SV=1	14	12	46	27.918	2591600000	5165900000	5021300000	4182900000	4793900000	7014500000	12556000000	5337400000	11661000000
B6VCV4	>tr|B6VCV4|B6VCV4_EIMTE Microneme protein 3 OS=Eimeria tenella OX=5802 GN=mic3 PE=1 SV=1	5	24	40.3	105.64	16724000000	19740000000	25923000000	11594000000	20351000000	18037000000	19041000000	16502000000	14294000000
U6KZA4	>tr|U6KZA4|U6KZA4_EIMTE Nucleoside-triphosphatase, putative OS=Eimeria tenella OX=5802 GN=ETH_00023065 PE=3 SV=1	2	13	15.2	100.04	310360000	455960000	318380000	744030000	650290000	816290000	176680000	89298000	143190000
C8TDQ2	>tr|C8TDQ2|C8TDQ2_EIMTE Uncharacterized protein OS=Eimeria tenella OX=5802 GN=e1087e11.tmp1 PE=4 SV=1	1	1	1.6	48.186		31988000		27299000	55346000	36613000			25753000
C8TDR1	>tr|C8TDR1|C8TDR1_EIMTE Uncharacterized protein OS=Eimeria tenella OX=5802 GN=eimer2431f01.tmp0020 PE=4 SV=1	2	2	7.2	54.621		27542000	28471000
C8TDR8	>tr|C8TDR8|C8TDR8_EIMTE Mitochondrial carrier protein, putative OS=Eimeria tenella OX=5802 GN=e1129c10.tmp0011 PE=3 SV=1	14	8	21.8	33.508	822790000	1386100000	1187400000	1099200000	1158400000	847930000	2379900000	176350000	310940000
U6KN45	>tr|U6KN45|U6KN45_EIMTE Dynein intermediate chain, putative OS=Eimeria tenella OX=5802 GN=ETH_00026995 PE=4 SV=1	3	4	8	71.784	142430000	161150000	111870000	267140000	312120000	242580000	89623000	21786000
C8TDT0	>tr|C8TDT0|C8TDT0_EIMTE Uncharacterized protein OS=Eimeria tenella OX=5802 GN=eimer2200f10.tmp0041 PE=4 SV=1	3	5	3.5	159.28		80927000	96437000	71848000	128260000	124750000
C8TDT3	>tr|C8TDT3|C8TDT3_EIMTE Putative hsp protein OS=Eimeria tenella OX=5802 GN=eimer2200f10.tmp0071 PE=4 SV=1	4	12	10.6	112.88	454580000	422600000	456480000	705750000	390000000	486090000	438850000	384230000	197340000
C8TDT9	>tr|C8TDT9|C8TDT9_EIMTE Uncharacterized protein OS=Eimeria tenella OX=5802 GN=e1096f12.tmp0005 PE=4 SV=1	5	4	5.5	54.413	233850000	485870000	197680000	301890000	350060000	214470000	634170000	170670000	67140000
U6KQ00	>tr|U6KQ00|U6KQ00_EIMTE Ubiquitin carboxyl-terminal hydrolase isozyme L5, putative OS=Eimeria tenella OX=5802 GN=ETH_00002580 PE=4 SV=1	1	3	12	25.564	68740000	50838000	82152000	23560000	28815000	88395000
U6KXG8	>tr|U6KXG8|U6KXG8_EIMTE Phosphate carrier protein, putative OS=Eimeria tenella OX=5802 GN=ETH_00002840 PE=3 SV=1	4	7	19.2	38.808	925830000	1345500000	954710000	550240000	996220000	344080000	330520000	209000000	144830000
C8TDZ0	>tr|C8TDZ0|C8TDZ0_EIMTE 26s proteasome regulatory complex subunit,putative OS=Eimeria tenella OX=5802 GN=e1045a04.tmp1 PE=4 SV=1	2	4	11.1	49.915	162460000	157450000	128390000	174870000	277020000	285870000	48670000
C8TE11	>tr|C8TE11|C8TE11_EIMTE Uncharacterized protein OS=Eimeria tenella OX=5802 GN=stchr1_040106_646631 PE=4 SV=1	2	1	1.4	108.28				31316000
U6L458	>tr|U6L458|U6L458_EIMTE Alanine dehydrogenase, putative OS=Eimeria tenella OX=5802 GN=ETH_00015095 PE=4 SV=1	1	5	19.5	43.854	2088900000	3249500000	4472200000	506230000	778870000	1128000000	2298200000	1240800000	3348600000
U6L282	>tr|U6L282|U6L282_EIMTE LOC100036835 protein, related OS=Eimeria tenella OX=5802 GN=ETH_00032170 PE=4 SV=1	1	1	0.7	142.88				129150000		156100000
U6KUY4	>tr|U6KUY4|U6KUY4_EIMTE DnaJ domain-containing protein, putative OS=Eimeria tenella OX=5802 GN=ETH_00015375 PE=4 SV=1	7	12	19.9	75.243	361460000	403890000	260440000	483460000	597180000	715780000		164420000	85616000
U6KMU3	>tr|U6KMU3|U6KMU3_EIMTE Importin alpha, putative OS=Eimeria tenella OX=5802 GN=ETH_00026330 PE=4 SV=1	4	4	5.2	64.788	238410000	272460000	460940000	79203000	261680000	363180000	98852000	70886000	30283000
G1EN37	>tr|G1EN37|G1EN37_EIMTE Cathepsin B OS=Eimeria tenella OX=5802 GN=catB PE=2 SV=1	8	12	24.2	56.959	680570000	833110000	660530000	842110000	1283200000	1551600000	324310000	681340000	1068200000
U6KT65	>tr|U6KT65|U6KT65_EIMTE Eukaryotic translation initiation factor 5A OS=Eimeria tenella OX=5802 GN=ETH_00015190 PE=3 SV=1	4	7	46	17.321	1393400000	1633000000	811540000	898760000	1980400000	1113200000	349060000	493700000	443750000
U6KW23	>tr|U6KW23|U6KW23_EIMTE Peroxisomal biogenesis factor 11 domain-containing protein, putative (Fragment) OS=Eimeria tenella OX=5802 GN=ETH_00040370 PE=4 SV=1	1	3	12.2	34.127	178740000	232610000	346020000	17122000	103680000	252150000	11909000	32324000	151470000
H9B909	>tr|H9B909|H9B909_EIMTE Uncharacterized protein OS=Eimeria tenella OX=5802 PE=2 SV=1	8	6	21.7	29.977	304870000	836150000	434870000	508340000	572580000	288730000	1035300000	721680000	205390000
H9B910	>tr|H9B910|H9B910_EIMTE GTP-binding nuclear protein OS=Eimeria tenella OX=5802 PE=2 SV=1	6	6	27.8	24.381	936770000	308140000	726490000	456540000	99403000	306750000	235150000	240140000	663260000
U6KN65	>tr|U6KN65|U6KN65_EIMTE Adenosylhomocysteinase OS=Eimeria tenella OX=5802 GN=ETH_00027110 PE=3 SV=1	3	9	30.5	52.458	800970000	718070000	383070000	248970000	114280000	139500000	196930000	339140000	178730000
H9B913	>tr|H9B913|H9B913_EIMTE Uncharacterized protein OS=Eimeria tenella OX=5802 PE=2 SV=1	3	3	20.6	15.819	550050000	229660000	271960000	1219200000	498040000	273520000	309790000	108920000	284380000
U6L145	>tr|U6L145|U6L145_EIMTE Uncharacterized protein OS=Eimeria tenella OX=5802 GN=ETH_00034670 PE=4 SV=1	7	15	50	32.079	2125100000	1704200000	1844700000	2694900000	2596100000	2671400000	388790000	247650000	1089600000
H9B929	>tr|H9B929|H9B929_EIMTE 40S ribosomal protein S9, putative OS=Eimeria tenella OX=5802 GN=ETH_00013610 PE=2 SV=1	7	3	15.4	21.961	793090000	271350000	468110000	224160000	293320000	81750000	51210000	27720000
U6L3J2	>tr|U6L3J2|U6L3J2_EIMTE MORN repeat-containing protein, putative OS=Eimeria tenella OX=5802 GN=ETH_00033095 PE=4 SV=1	2	6	18.7	41.333	157180000	235790000	96635000	312390000	513620000	602720000	59762000	57162000	220660000
H9B933	>tr|H9B933|H9B933_EIMTE Ribosomal protein L11, putative OS=Eimeria tenella OX=5802 GN=ETH_00020700 PE=2 SV=1	5	6	30.3	20.348	853210000	459500000	221250000	590540000	384010000	380710000
U6KWP4	>tr|U6KWP4|U6KWP4_EIMTE Tubulin alpha chain OS=Eimeria tenella OX=5802 GN=ETH_00033310 PE=3 SV=1	9	6	15	50.133	2106200000	1925200000	1910500000	998220000	833790000	714500000	543470000	1664500000	805100000
U6KI47	>tr|U6KI47|U6KI47_EIMTE Uncharacterized protein OS=Eimeria tenella OX=5802 GN=ETH_00026960 PE=4 SV=1	7	3	7.6	43.018	551210000	781820000	323140000	1277500000	900640000	946400000	351730000	103480000	322170000
H9B938	>tr|H9B938|H9B938_EIMTE 40S ribosomal protein S19, putative OS=Eimeria tenella OX=5802 GN=ETH_00009230 PE=2 SV=1	7	2	16.7	17.269		143010000	155720000	176090000	156560000	205150000	160010000	81200000	1473700000
H9B940	>tr|H9B940|H9B940_EIMTE Uncharacterized protein OS=Eimeria tenella OX=5802 GN=ETH_00012440 PE=2 SV=1	2	9	95.4	13.853	1745600000	4349600000	4368600000	4251100000	4591700000	4433700000	4900000000	3868200000	2410300000
U6L555	>tr|U6L555|U6L555_EIMTE Seryl-tRNA synthetase, putative OS=Eimeria tenella OX=5802 GN=ETH_00028570 PE=4 SV=1	7	15	32.4	54.112	619800000	595400000	512880000	529480000	655220000	373670000	217930000		47707000
H9B945	>tr|H9B945|H9B945_EIMTE Small heat shock protein 20, putative OS=Eimeria tenella OX=5802 GN=ETH_00027135 PE=2 SV=1	2	9	49.7	20.671	968700000	434480000	524610000	559910000	440810000	623790000	550830000	612760000	510760000
U6L9D5	>tr|U6L9D5|U6L9D5_EIMTE Uncharacterized protein (Fragment) OS=Eimeria tenella OX=5802 GN=ETH_00014155 PE=4 SV=1	3	8	14.8	65.364	206900000	301240000	189570000	446110000	407390000	406270000	192070000	27163000
H9B954	>tr|H9B954|H9B954_EIMTE Uncharacterized protein OS=Eimeria tenella OX=5802 GN=ETH_00020995 PE=2 SV=1	2	4	19.2	16.364	219500000	27011000	600630000		165650000	17738000	7155700	69606000	76763000
U6KXE0	>tr|U6KXE0|U6KXE0_EIMTE Uncharacterized protein OS=Eimeria tenella OX=5802 GN=ETH_00012285 PE=4 SV=1	8	31	40.9	90.02	1904700000	1838000000	2280100000	2718100000	2989200000	4144400000	1035800000	535400000	1040500000
H9B964	>tr|H9B964|H9B964_EIMTE Uncharacterized protein OS=Eimeria tenella OX=5802 GN=ETH_00004795 PE=2 SV=1	2	1	17.3	10.155	124170000	464020000	264080000	276250000	146360000	327470000	558120000	1840000000	231600000
U6KZ13	>tr|U6KZ13|U6KZ13_EIMTE Superoxide dismutase OS=Eimeria tenella OX=5802 GN=ETH_00022520 PE=3 SV=1	1	7	34.7	24.925	1305100000	1504800000	868550000	665350000	474120000	509860000	686840000	602820000	903870000
U6KZZ1	>tr|U6KZZ1|U6KZZ1_EIMTE Uncharacterized protein OS=Eimeria tenella OX=5802 GN=ETH_00000125 PE=4 SV=1	1	2	10.7	19.36	1255100000	2634200000	2288000000	293010000	590450000	666930000	636650000	875600000	394060000
U6KUT8	>tr|U6KUT8|U6KUT8_EIMTE Enoyl-CoA hydratase/isomerase family protein, putative OS=Eimeria tenella OX=5802 GN=ETH_00026145 PE=3 SV=1	2	3	13.9	25.775	134510000	199790000	142200000	130670000	154560000	138920000		50268000	29695000
H9B970	>tr|H9B970|H9B970_EIMTE Membrane skeletal protein IMC1, putative OS=Eimeria tenella OX=5802 GN=ETH_00015470 PE=2 SV=1	7	12	32.9	49.274	2287900000	3160100000	3936300000	2436500000	1073900000	882030000	2558900000	2522900000	1540700000
H9B971	>tr|H9B971|H9B971_EIMTE Uncharacterized protein OS=Eimeria tenella OX=5802 GN=ETH_00024270 PE=2 SV=1	4	16	38.5	44.032	3166800000	1874700000	3769600000	2233700000	1504300000	1426900000	4778000000	2974900000	1849300000
U6KVS9	>tr|U6KVS9|U6KVS9_EIMTE Uncharacterized protein OS=Eimeria tenella OX=5802 GN=ETH_00001690 PE=4 SV=1	3	14	32.1	69.652	1625900000	1903200000	2031800000	2701100000	2482200000	1776500000	340190000	1035900000	599040000
U6L225	>tr|U6L225|U6L225_EIMTE Uncharacterized protein OS=Eimeria tenella OX=5802 GN=ETH_00028440 PE=4 SV=1	2	12	16.1	105.14	1301700000	803920000	1198600000	575390000	186800000	369450000	319610000	389230000	402140000
U6KMT3	>tr|U6KMT3|U6KMT3_EIMTE Eukaryotic translation initiation factor 3 subunit E OS=Eimeria tenella OX=5802 GN=ETH_00030265 PE=3 SV=1	7	8	11.9	74.761	268670000	191310000	126830000	86968000	69311000	88459000	92236000	87859000	113940000
H9B9B0	>tr|H9B9B0|H9B9B0_EIMTE Uncharacterized protein OS=Eimeria tenella OX=5802 PE=2 SV=1	3	3	22.8	18.282				102870000
H9B9B4	>tr|H9B9B4|H9B9B4_EIMTE Uncharacterized protein OS=Eimeria tenella OX=5802 PE=2 SV=1	3	2	20.1	13.67	61088000
H9B9C8	>tr|H9B9C8|H9B9C8_EIMTE Peptidylprolyl isomerase OS=Eimeria tenella OX=5802 PE=2 SV=1	7	12	22.6	54.477	1231600000	1584600000	908860000	1280400000	1395500000	967230000	1326500000	935870000	206170000
H9B9D6	>tr|H9B9D6|H9B9D6_EIMTE Uncharacterized protein OS=Eimeria tenella OX=5802 GN=ETH_00027290 PE=2 SV=1	3	4	18.5	30.967				66579000
H9B9D8	>tr|H9B9D8|H9B9D8_EIMTE Uncharacterized protein OS=Eimeria tenella OX=5802 PE=2 SV=1	8	4	15.9	23.123	215000000	165820000	497730000	1389600000	154570000	86544000	26789000	78604000	20898000
H9B9D9	>tr|H9B9D9|H9B9D9_EIMTE Uncharacterized protein OS=Eimeria tenella OX=5802 PE=2 SV=1	2	2	5.5	45.337	23592000	66176000	199650000	36129000	8161500	29933000	50291000
H9B9E0	>tr|H9B9E0|H9B9E0_EIMTE Dihydrolipoamide acetyltransferase component of pyruvate dehydrogenase complex OS=Eimeria tenella OX=5802 GN=ETH_00006100 PE=2 SV=1	7	14	25.7	52.083	1465600000	1923700000	1154100000	1272100000	1177400000	1472400000	2142600000	813430000	1373800000
H9B9F3	>tr|H9B9F3|H9B9F3_EIMTE Uncharacterized protein OS=Eimeria tenella OX=5802 PE=2 SV=1	8	3	10.3	29.227	65509000
H9B9F4	>tr|H9B9F4|H9B9F4_EIMTE Uncharacterized protein OS=Eimeria tenella OX=5802 PE=2 SV=1	2	2	7.9	27.694	138680000	88381000	148570000	189930000	90378000	137940000
H9B9F5	>tr|H9B9F5|H9B9F5_EIMTE 40S ribosomal protein S4 OS=Eimeria tenella OX=5802 GN=ETH_00012560 PE=2 SV=1	4	10	34.7	29.689	601780000	950940000	959600000	707070000	953730000	243950000	791260000	1138100000	1304800000
H9B9F7	>tr|H9B9F7|H9B9F7_EIMTE Uncharacterized protein OS=Eimeria tenella OX=5802 PE=2 SV=1	7	16	31.1	59.053	426620000	256200000	429840000	607420000	988290000	594720000	609100000	510560000	204720000
H9B9G0	>tr|H9B9G0|H9B9G0_EIMTE Uncharacterized protein OS=Eimeria tenella OX=5802 GN=ETH_00007480 PE=2 SV=1	1	2	7.8	27.006		27288000	26227000			35755000
H9B9H0	>tr|H9B9H0|H9B9H0_EIMTE Casein kinase II subunit beta OS=Eimeria tenella OX=5802 PE=2 SV=1	1	2	8.6	39.659				52437000			33348000	40601000	43075000
H9B9J0	>tr|H9B9J0|H9B9J0_EIMTE Uncharacterized protein OS=Eimeria tenella OX=5802 GN=ETH_00025720 PE=2 SV=1	2	2	8.6	29.94		91979000	83932000	33708000		97939000
H9B9J1	>tr|H9B9J1|H9B9J1_EIMTE SAG family member OS=Eimeria tenella OX=5802 GN=ETH_00034880 PE=2 SV=1	2	6	27.2	26.927	416520000	538310000	381340000	531330000	630890000	465830000	587220000	219120000	999760000
H9B9J6	>tr|H9B9J6|H9B9J6_EIMTE Ubiquitin-conjugating enzyme, putative OS=Eimeria tenella OX=5802 GN=ETH_00007865 PE=2 SV=1	2	2	10.4	22.842	87362000			100270000
H9B9K3	>tr|H9B9K3|H9B9K3_EIMTE Uncharacterized protein OS=Eimeria tenella OX=5802 PE=2 SV=1	5	5	20.5	26.588	248830000	105190000	79863000	290920000	154540000	139660000	326310000
U6KLW6	>tr|U6KLW6|U6KLW6_EIMTE Uncharacterized protein OS=Eimeria tenella OX=5802 GN=ETH_00012685 PE=4 SV=1	8	7	26.7	32.877	315550000	404640000	260370000	386180000	431520000	602180000	142890000	105650000	155770000
H9B9L1	>tr|H9B9L1|H9B9L1_EIMTE ARF1-directed GTPase-activating protein, putative OS=Eimeria tenella OX=5802 GN=ETH_00026980 PE=2 SV=1	5	3	8	48.91	29359000	14549000		109800000	26670000	12613000
H9B9L2	>tr|H9B9L2|H9B9L2_EIMTE Uncharacterized protein OS=Eimeria tenella OX=5802 GN=ETH_00008250 PE=2 SV=1	1	2	6.4	19.34							10630000
H9B9L7	>tr|H9B9L7|H9B9L7_EIMTE Iron-sulfur cluster assembly protein OS=Eimeria tenella OX=5802 PE=2 SV=1	7	3	16.7	19.887		28135000	29297000	22996000	45887000	34162000
H9B9L8	>tr|H9B9L8|H9B9L8_EIMTE Uncharacterized protein OS=Eimeria tenella OX=5802 PE=2 SV=1	1	1	1.8	61.733		17264000		55193000	21141000
H9B9M0	>tr|H9B9M0|H9B9M0_EIMTE Uncharacterized protein OS=Eimeria tenella OX=5802 PE=2 SV=1	6	5	10.7	63.874	71209000	73927000	66145000	87966000	90204000	116580000
H9B9M2	>tr|H9B9M2|H9B9M2_EIMTE Ubiquitin-conjugating enzyme e2, putative OS=Eimeria tenella OX=5802 GN=ETH_00002250 PE=2 SV=1	2	1	4.4	24.364		59506000	52789000	35266000		103870000
U6L2N3	>tr|U6L2N3|U6L2N3_EIMTE Uncharacterized protein OS=Eimeria tenella OX=5802 GN=ETH_00026190 PE=4 SV=1	2	2	27.2	9.9191		118980000	74491000	154010000	171080000	141230000	33171000	15741000	84553000
H9B9N4	>tr|H9B9N4|H9B9N4_EIMTE 26S protease regulatory subunit 6a, putative OS=Eimeria tenella OX=5802 GN=ETH_00006590 PE=2 SV=1	7	9	24.6	47.153	78159000	26955000	10964000	160040000	45372000	99087000
H9B9P5	>tr|H9B9P5|H9B9P5_EIMTE Vacuolar ATP synthase subunit d, putative OS=Eimeria tenella OX=5802 GN=ETH_00031940 PE=2 SV=1	6	2	7.7	27.441		39058000	50522000	39593000	47383000	65896000
H9B9P7	>tr|H9B9P7|H9B9P7_EIMTE Uncharacterized protein OS=Eimeria tenella OX=5802 GN=ETH_00028345 PE=2 SV=1	3	4	53.9	12.154	93538000	118670000	125170000	332410000	113190000	48028000
H9B9R0	>tr|H9B9R0|H9B9R0_EIMTE Proteasome subunit beta OS=Eimeria tenella OX=5802 PE=2 SV=1	4	3	7.8	31.264	37781000						118040000
U6KYA9	>tr|U6KYA9|U6KYA9_EIMTE Uncharacterized protein OS=Eimeria tenella OX=5802 GN=ETH_00019505 PE=4 SV=1	2	18	17	105.52	1959500000	2275200000	2494100000	3461500000	2669500000	2546800000	717870000	1264300000	533420000
H9B9R6	>tr|H9B9R6|H9B9R6_EIMTE Uncharacterized protein OS=Eimeria tenella OX=5802 GN=ETH_00023120 PE=2 SV=1	2	4	11.7	35.801	237460000	79554000	384770000	200970000	133610000	108260000
H9B9S3	>tr|H9B9S3|H9B9S3_EIMTE Uncharacterized protein OS=Eimeria tenella OX=5802 PE=2 SV=1	3	8	48.1	25.985	1765700000	3308000000	3184000000	2742300000	4658100000	4616300000	4002300000	2208400000	2438000000
H9B9S4	>tr|H9B9S4|H9B9S4_EIMTE Uncharacterized protein OS=Eimeria tenella OX=5802 GN=ETH_00031445 PE=2 SV=1	4	3	16.8	22.002	105540000	47352000	20661000	75073000	23327000			15272000
H9B9S6	>tr|H9B9S6|H9B9S6_EIMTE Uncharacterized protein OS=Eimeria tenella OX=5802 PE=2 SV=1	4	8	25.6	35.307	220460000	243360000	507370000	366690000	298480000	310940000	146010000	359450000	609990000
H9B9T9	>tr|H9B9T9|H9B9T9_EIMTE Uncharacterized protein OS=Eimeria tenella OX=5802 PE=2 SV=1	2	20	73.4	30.314	9530700000	12586000000	18274000000	7690400000	6958100000	9422100000	12541000000	24512000000	12803000000
U6KPV9	>tr|U6KPV9|U6KPV9_EIMTE Prolyl endopeptidase, putative OS=Eimeria tenella OX=5802 GN=ETH_00028960 PE=4 SV=1	8	12	20.4	80.341	1279200000	1326200000	1003000000	922270000	1991100000	1282600000	174730000	377270000	712030000
H9B9V1	>tr|H9B9V1|H9B9V1_EIMTE Uncharacterized protein OS=Eimeria tenella OX=5802 GN=ETH_00007920 PE=2 SV=1	7	6	15.2	42.764	38166000	37840000	29721000	65010000	40011000	37535000
H9B9V7	>tr|H9B9V7|H9B9V7_EIMTE Uncharacterized protein OS=Eimeria tenella OX=5802 PE=2 SV=1	4	2	8.3	25.963	137940000	188620000	129860000	179370000	234260000	79050000	81596000		99356000
H9B9X1	>tr|H9B9X1|H9B9X1_EIMTE Uncharacterized protein OS=Eimeria tenella OX=5802 PE=2 SV=1	3	6	17.4	36.467	163830000	265870000	202730000	105930000	123330000	205700000	49911000	743590000	245190000
H9B9X6	>tr|H9B9X6|H9B9X6_EIMTE Uncharacterized protein OS=Eimeria tenella OX=5802 GN=ETH_00022335 PE=2 SV=1	5	7	48.2	24.061	814570000	1003800000	1180200000	942970000	1364100000	871260000	1132600000	2002800000	1282400000
H9B9Y8	>tr|H9B9Y8|H9B9Y8_EIMTE Inosine-5'-monophosphate dehydrogenase OS=Eimeria tenella OX=5802 PE=2 SV=1	8	6	13.4	55.72	111790000	68425000	37373000	57933000	73055000	49242000	62087000	61446000
H9B9Y9	>tr|H9B9Y9|H9B9Y9_EIMTE Uncharacterized protein OS=Eimeria tenella OX=5802 PE=2 SV=1	8	13	51.3	26.656	529110000	670300000	572390000	793360000	590320000	214800000	359840000	995290000	911300000
H9B9Z8	>tr|H9B9Z8|H9B9Z8_EIMTE Uncharacterized protein OS=Eimeria tenella OX=5802 PE=2 SV=1	3	6	25	28.406		211540000	65073000	276740000	188660000	32744000		169750000	410950000
H9BA02	>tr|H9BA02|H9BA02_EIMTE ADP/ATP carrier, putative OS=Eimeria tenella OX=5802 GN=ETH_00011560 PE=2 SV=1	4	11	36.2	33.974	2753600000	2665100000	1823600000	2217600000	1795000000	1467200000	4922300000	3747100000	2183000000
H9BA03	>tr|H9BA03|H9BA03_EIMTE Uncharacterized protein OS=Eimeria tenella OX=5802 PE=2 SV=1	3	2	12.1	29.832							103210000	109490000	161330000
U6L098	>tr|U6L098|U6L098_EIMTE Microneme protein 4 OS=Eimeria tenella OX=5802 GN=ETH_00024085 PE=4 SV=1	5	50	30	237.81	27538000000	25093000000	23159000000	26416000000	28898000000	34366000000	10724000000	5935800000	10422000000
H9BA06	>tr|H9BA06|H9BA06_EIMTE 60S ribosomal protein L3, putative OS=Eimeria tenella OX=5802 GN=ETH_00022410 PE=2 SV=1	6	5	9.8	44.044	827270000	516600000	234600000	695050000	378170000	827590000	646220000	329480000	77326000
U6KZS1	>tr|U6KZS1|U6KZS1_EIMTE High mobility group protein, putative OS=Eimeria tenella OX=5802 GN=ETH_00031100 PE=4 SV=1	3	5	45.5	15.096	84524000	56770000	110850000	438070000	247320000	70967000	29556000	14641000	128550000
H9BA14	>tr|H9BA14|H9BA14_EIMTE 40S ribosomal protein S3a OS=Eimeria tenella OX=5802 GN=ETH_00019425 PE=2 SV=1	7	8	24.6	29.35	758900000	290330000	719150000	399220000	563550000	953720000	162800000	532090000	1221600000
H9BA19	>tr|H9BA19|H9BA19_EIMTE Uncharacterized protein OS=Eimeria tenella OX=5802 PE=2 SV=1	2	4	15.8	33.796	77650000	103300000	84437000	127630000	91523000	162760000
U6L4G1	>tr|U6L4G1|U6L4G1_EIMTE Uncharacterized protein OS=Eimeria tenella OX=5802 GN=ETH_00013740 PE=4 SV=1	1	2	0.9	332.79		147210000	145540000	132100000	228510000	285460000	22722000	82164000	90288000
H9BA27	>tr|H9BA27|H9BA27_EIMTE Uncharacterized protein OS=Eimeria tenella OX=5802 PE=2 SV=1	3	2	8.4	34.417	57481000	57905000	17942000	74722000	98694000
H9BA34	>tr|H9BA34|H9BA34_EIMTE Uncharacterized protein OS=Eimeria tenella OX=5802 PE=2 SV=1	3	7	18.9	53.787	165690000	190960000	132780000	177440000	215710000	230990000	128190000	187530000	102600000
H9BA39	>tr|H9BA39|H9BA39_EIMTE Uncharacterized protein OS=Eimeria tenella OX=5802 PE=2 SV=1	5	3	10.6	34.863	133010000	157200000	120830000	192750000	148610000	30212000	183420000	14914000
H9BA45	>tr|H9BA45|H9BA45_EIMTE Casein kinase II subunit beta OS=Eimeria tenella OX=5802 GN=ETH_00034410 PE=2 SV=1	1	1	5	33.712		12347000				13753000
H9BA48	>tr|H9BA48|H9BA48_EIMTE Lysine--tRNA ligase OS=Eimeria tenella OX=5802 PE=2 SV=1	8	5	5.9	74.509	59651000	31130000	66609000	22567000	64091000	49039000
H9BA49	>tr|H9BA49|H9BA49_EIMTE Eukaryotic translation initiation factor 3 subunit G OS=Eimeria tenella OX=5802 GN=ETH_00024775 PE=2 SV=1	6	6	31.2	30.949	55957000	37518000	199370000	55840000	66506000	13288000	36619000	149540000
H9BA52	>tr|H9BA52|H9BA52_EIMTE Uncharacterized protein OS=Eimeria tenella OX=5802 PE=2 SV=1	7	6	31.7	23.442	721500000	1008000000	1530900000	1380800000	1327100000	1576200000	1286500000	1598900000	963110000
H9BA54	>tr|H9BA54|H9BA54_EIMTE Uncharacterized protein OS=Eimeria tenella OX=5802 PE=2 SV=1	6	2	3.8	61.218		86909000	53727000	56004000	37965000	69949000
H9BA55	>tr|H9BA55|H9BA55_EIMTE Uncharacterized protein OS=Eimeria tenella OX=5802 PE=2 SV=1	7	3	9.7	46.54		31323000	28975000	28787000	22178000
H9BA59	>tr|H9BA59|H9BA59_EIMTE Uncharacterized protein OS=Eimeria tenella OX=5802 PE=2 SV=1	3	4	14.3	36.597	14321000	44387000	127780000
H9BA60	>tr|H9BA60|H9BA60_EIMTE Uncharacterized protein OS=Eimeria tenella OX=5802 PE=2 SV=1	3	11	21.2	62.809	1094000000	1356300000	1568100000	3938100000	2273100000	1434100000
H9BA61	>tr|H9BA61|H9BA61_EIMTE GRA9 protein, putative OS=Eimeria tenella OX=5802 GN=ETH_00028350 PE=2 SV=1	2	9	34.7	29.037	388940000	140700000	454980000	254050000	376690000	375100000	265250000	292920000	567850000
H9BA62	>tr|H9BA62|H9BA62_EIMTE Cytochrome c oxidase subunit II, putative OS=Eimeria tenella OX=5802 GN=ETH_00002795 PE=2 SV=1	5	2	6.7	22.72		53828000		56485000
H9BA63	>tr|H9BA63|H9BA63_EIMTE SCP-like domain-containing protein, putative OS=Eimeria tenella OX=5802 GN=ETH_00002020 PE=2 SV=1	2	6	25.2	28.742	324570000	163540000	138260000	485690000	522800000	156790000	335500000	1070300000	665910000
H9BA65	>tr|H9BA65|H9BA65_EIMTE Uncharacterized protein OS=Eimeria tenella OX=5802 PE=2 SV=1	8	4	8.4	46.63	114780000	109990000	131990000	77614000	149110000	167400000	156460000		161610000
H9B8Z9	>tr|H9B8Z9|H9B8Z9_EIMTE 40S ribosomal protein SA OS=Eimeria tenella OX=5802 PE=2 SV=1	4	4	16	27.25	1187400000	1463100000	990070000	1136500000	872340000	1006300000	352250000	405280000	163780000
H9BA74	>tr|H9BA74|H9BA74_EIMTE Elongation factor 1-alpha OS=Eimeria tenella OX=5802 GN=ETH_00010290 PE=2 SV=1	8	25	58.2	49.101	9877600000	14781000000	20672000000	8431600000	11874000000	12591000000	15680000000	33931000000	44098000000
M1RFN9	>tr|M1RFN9|M1RFN9_EIMTE Immune mapped protein 1 OS=Eimeria tenella OX=5802 GN=IMP1 PE=2 SV=1	3	4	10.8	41.751	358200000	322710000	405960000	410310000	509420000	708400000	284500000	207120000	549050000
M1RUT5	>tr|M1RUT5|M1RUT5_EIMTE Serine/threonine protein phosphatase 5 OS=Eimeria tenella OX=5802 GN=PP5 PE=2 SV=1	5	9	19.7	60.822	97409000	168540000	202340000	261520000	220630000	246680000	295860000		215340000
O96437	>tr|O96437|O96437_EIMTE Mannitol-1-phosphate dehydrogenase OS=Eimeria tenella OX=5802 GN=M1PDH PE=2 SV=1	5	15	30.5	67.344	822830000	1660100000	1748000000	1789200000	1320400000	1257800000	1718100000	2015700000	1960500000
U6KH89	>tr|U6KH89|U6KH89_EIMTE Uncharacterized protein OS=Eimeria tenella OX=5802 GN=ETH_00002005 PE=4 SV=1	2	22	20.4	121.64	574700000	807570000	686850000	951850000	1058900000	775150000	110390000	601440000	176050000
Q9GN67	>tr|Q9GN67|Q9GN67_EIMTE Aspartyl proteinase (Eimepsin) OS=Eimeria tenella OX=5802 GN=eimepsin PE=2 SV=1	6	19	50.4	50.577							265130000	238860000	52992000
Q0VIP6	>tr|Q0VIP6|Q0VIP6_EIMTE Enoyl-acyl carrier reductase OS=Eimeria tenella OX=5802 GN=ENR PE=1 SV=1	7	6	15.9	42.856	278840000	219640000	114070000	149300000	216550000	136830000	216950000	104510000	130070000
H9B928	>tr|H9B928|H9B928_EIMTE 60S ribosomal protein L5 OS=Eimeria tenella OX=5802 GN=ETH_00022955 PE=2 SV=1	9	8	26	35.951	1370700000	1406000000	1278600000	1432800000	1628100000	1310700000	974760000	372360000	72014000
U6KSP0	>tr|U6KSP0|U6KSP0_EIMTE UBX domain-containing protein, putative OS=Eimeria tenella OX=5802 GN=ETH_00024455 PE=4 SV=1	2	1	10	25.979	68972000	79630000	98959000				21057000	26769000	45086000
Q3HNM5	>tr|Q3HNM5|Q3HNM5_EIMTE Calmodulin-like domain protein kinase isoform 2 OS=Eimeria tenella OX=5802 PE=2 SV=1	8	19	33.2	59.763	772740000	1003500000	838470000	1040900000	1673800000	1946800000	558710000	1538400000	2114000000
Q564H1	>tr|Q564H1|Q564H1_EIMTE Putative calcium binding protein OS=Eimeria tenella OX=5802 GN=cab PE=2 SV=1	6	9	25.3	33.51	2686900000	1666200000	1454500000	3658900000	2331900000	2276000000	2547000000	1047800000	1316000000
Q564H2	>tr|Q564H2|Q564H2_EIMTE SERPIN1 protein OS=Eimeria tenella OX=5802 GN=serpin1 PE=2 SV=1	4	11	26.3	45.451	347240000	526070000	547960000	548690000	861920000	857460000	536200000	553530000	779530000
Q5EY88	>tr|Q5EY88|Q5EY88_EIMTE Large subunit ribosomal protein L23 OS=Eimeria tenella OX=5802 GN=RPL23 PE=2 SV=1	6	4	38.1	14.825	435830000	292530000	273310000	363230000	232840000	203250000	746320000	379560000	444040000
Q70CC9	>tr|Q70CC9|Q70CC9_EIMTE SAG family member (Sag14) OS=Eimeria tenella OX=5802 GN=sag14 PE=2 SV=1	1	8	32.5	27.924	1716500000	1723100000	3167700000	2377500000	2144700000	2340600000	858670000	1990200000	3773200000
U6L0F9	>tr|U6L0F9|U6L0F9_EIMTE Uncharacterized protein OS=Eimeria tenella OX=5802 GN=ETH_00011200 PE=4 SV=1	2	2	19.5	14.134	401320000	802680000	883520000	910780000	827320000	1766400000	29036000	476000000	660550000
Q70CD6	>tr|Q70CD6|Q70CD6_EIMTE SAG family member (Sag11) OS=Eimeria tenella OX=5802 GN=sag11 PE=2 SV=1	12	9	39.5	27.931	529780000	699720000	1526400000	1692200000	1113200000	872430000	635010000	853730000	861900000
U6L1X1	>tr|U6L1X1|U6L1X1_EIMTE Secreted protein with signal peptide and 12 KAZAL repeats and a mucin-like stretch of threonines, related OS=Eimeria tenella OX=5802 GN=ETH_00006770 PE=4 SV=1	4	4	14.4	32.006	453230000	649960000	578400000	245730000	202230000	63038000	954360000	846190000	155120000
U6KUA4	>tr|U6KUA4|U6KUA4_EIMTE 56 kDa gametocyte antigen, related OS=Eimeria tenella OX=5802 GN=ETH_00007320 PE=4 SV=1	2	1	2.9	53.305		6311700
Q8MMZ8	>tr|Q8MMZ8|Q8MMZ8_EIMTE cGMP-dependent protein kinase OS=Eimeria tenella OX=5802 PE=2 SV=1	3	9	10.7	112.92	323070000	216730000	221570000	191560000	195510000	294220000	104120000	182260000
Q8T7J7	>tr|Q8T7J7|Q8T7J7_EIMTE Histone H3 OS=Eimeria tenella OX=5802 GN=H3 PE=2 SV=1	9	4	19.1	15.354		106920000	76102000	103540000	114340000	96068000
U6L8A7	>tr|U6L8A7|U6L8A7_EIMTE Uncharacterized protein OS=Eimeria tenella OX=5802 GN=ETH_00017720 PE=4 SV=1	2	3	7.9	44.264	967600000	160570000	201720000	359510000	574950000	450540000	177560000	72693000	218330000
U6KTF0	>tr|U6KTF0|U6KTF0_EIMTE Glutathione peroxidase OS=Eimeria tenella OX=5802 GN=ETH_00011565 PE=3 SV=1	3	6	27.7	27.701	1130700000	621550000	855200000	742560000	339430000	214380000	306950000	400930000	304800000
U6KU02	>tr|U6KU02|U6KU02_EIMTE Phosphoglucomutase/parafusin related protein 1, putative OS=Eimeria tenella OX=5802 GN=ETH_00002785 PE=3 SV=1	2	8	14.3	68.161	331280000	245310000	161530000	61286000	194560000	244870000	184820000	278950000	329990000
U6L4T2	>tr|U6L4T2|U6L4T2_EIMTE Uncharacterized protein OS=Eimeria tenella OX=5802 GN=ETH_00000210 PE=3 SV=1	1	12	28	50.194	145060000	245680000	314660000	26460000	44616000		68405000	182980000	185640000
U6L9U7	>tr|U6L9U7|U6L9U7_EIMTE Threonyl-tRNA synthetase, putative OS=Eimeria tenella OX=5802 GN=ETH_00020325 PE=3 SV=1	3	4	5	94.73	148520000	115540000	99670000	49832000	63557000	51811000
U6LB63	>tr|U6LB63|U6LB63_EIMTE Uncharacterized protein (Fragment) OS=Eimeria tenella OX=5802 GN=ETH_00028280 PE=4 SV=1	1	1	6.1	43.113								30396000	35800000
U6L2V3	>tr|U6L2V3|U6L2V3_EIMTE [3-methyl-2-oxobutanoate dehydrogenase [lipoamide]] kinase, related OS=Eimeria tenella OX=5802 GN=ETH_00010060 PE=4 SV=1	2	1	4.3	38.065	38483000	35859000		99261000	29324000
U6L414	>tr|U6L414|U6L414_EIMTE Uncharacterized protein (Fragment) OS=Eimeria tenella OX=5802 GN=ETH_00010175 PE=4 SV=1	2	2	3.4	34.901		164400000	77579000	155930000	34263000	133250000
U6KP54	>tr|U6KP54|U6KP54_EIMTE 60S ribosomal protein L19, putative OS=Eimeria tenella OX=5802 GN=ETH_00021280 PE=4 SV=1	1	4	16.3	23.791	488600000	498310000	416510000	712370000	419410000	594750000	331500000	407270000	492840000
U6KIP8	>tr|U6KIP8|U6KIP8_EIMTE Uncharacterized protein OS=Eimeria tenella OX=5802 GN=ETH_00021900 PE=4 SV=1	1	1	4.4	53.218	983450000	856820000	694110000	2051800000	109190000		2123300000	1692900000	601610000
H9ZHY9	>tr|H9ZHY9|H9ZHY9_EIMTE Calcium-dependent protein kinase 3 OS=Eimeria tenella OX=5802 GN=ETH_00025085 PE=2 SV=1	4	2	2.4	73.364					18971000	39019000
U6KL33	>tr|U6KL33|U6KL33_EIMTE ATP-binding cassette protein subfamily B member 2, putative OS=Eimeria tenella OX=5802 GN=ETH_00002570 PE=4 SV=1	1	2	24.2	10.949	74995000		4143000
H9B961	>tr|H9B961|H9B961_EIMTE 40S ribosomal protein S3, putative OS=Eimeria tenella OX=5802 GN=ETH_00024855 PE=2 SV=1	2	10	39.1	25.989	948590000	1325500000	1067300000	1209700000	1456800000	1180500000	734450000	249770000	352990000
U6KHI2	>tr|U6KHI2|U6KHI2_EIMTE Uncharacterized protein OS=Eimeria tenella OX=5802 GN=ETH_00030880 PE=4 SV=1	1	1	8.3	40.054	102890000	137550000		163460000	198850000	380220000
U6L476	>tr|U6L476|U6L476_EIMTE Uncharacterized protein OS=Eimeria tenella OX=5802 GN=ETH_00023345 PE=4 SV=1	4	2	1.3	189.75							2844400000	909030000	2331000000
U6L0K0	>tr|U6L0K0|U6L0K0_EIMTE Uncharacterized protein OS=Eimeria tenella OX=5802 GN=ETH_00004135 PE=4 SV=1	13	3	7.5	33.455	387680000	290780000	272490000	370470000	184560000	30246000	636200000	295400000	775660000
U6KHW4	>tr|U6KHW4|U6KHW4_EIMTE Uncharacterized protein OS=Eimeria tenella OX=5802 GN=ETH_00021650 PE=4 SV=1	127	2	1.2	157.01	53297000	138260000	135590000	69802000		177300000
U6KWW0	>tr|U6KWW0|U6KWW0_EIMTE Uncharacterized protein OS=Eimeria tenella OX=5802 GN=ETH_00006075 PE=4 SV=1	7	4	7.7	80.202	91775000	135980000	60694000	210910000	72497000		55435000	204850000	173090000
U6KY86	>tr|U6KY86|U6KY86_EIMTE Zinc finger DHHC domain-containing protein, putative OS=Eimeria tenella OX=5802 GN=ETH_00014680 PE=4 SV=1	1	2	15.5	38.555		70326000	135420000	43652000	121160000	185370000
U6L8B5	>tr|U6L8B5|U6L8B5_EIMTE Purine nucleoside phosphorylase, putative OS=Eimeria tenella OX=5802 GN=ETH_00009730 PE=4 SV=1	1	2	8.4	27.147				3326400			12569000
U6KZE0	>tr|U6KZE0|U6KZE0_EIMTE Uncharacterized protein OS=Eimeria tenella OX=5802 GN=ETH_00010585 PE=4 SV=1	1	2	1.7	113.95		8075700
U6KK17	>tr|U6KK17|U6KK17_EIMTE Acyltransferase, putative (Fragment) OS=Eimeria tenella OX=5802 GN=ETH_00010215 PE=4 SV=1	1	8	7.1	147.48	917440000	999680000	1648700000	549300000	482890000	399960000	1174500000	374470000	354700000
H9B911	>tr|H9B911|H9B911_EIMTE Ribosomal protein L32, putative OS=Eimeria tenella OX=5802 GN=ETH_00019820 PE=2 SV=1	7	3	19.5	21.855		69378000	84593000				39648000	109240000	87455000
U6KUV8	>tr|U6KUV8|U6KUV8_EIMTE Cysteinyl-tRNA synthetase, putative OS=Eimeria tenella OX=5802 GN=ETH_00040700 PE=4 SV=1	1	2	4.4	66.907				7641400
H9B932	>tr|H9B932|H9B932_EIMTE Calmodulin, putative OS=Eimeria tenella OX=5802 GN=ETH_00032320 PE=2 SV=1	7	7	31.4	22.642	504550000	578170000	805880000	312060000	856880000	960800000	579570000	709780000	302020000
U6KS28	>tr|U6KS28|U6KS28_EIMTE Uncharacterized protein (Fragment) OS=Eimeria tenella OX=5802 GN=ETH_00035740 PE=4 SV=1	3	2	11.6	18.216	97006000			35577000	217060000
U6KL10	>tr|U6KL10|U6KL10_EIMTE Histone H2B OS=Eimeria tenella OX=5802 GN=ETH_00030960 PE=3 SV=1	2	5	33.3	13.718	511220000	175500000	96902000	261210000	584780000	301140000
U6KNW6	>tr|U6KNW6|U6KNW6_EIMTE Uncharacterized protein OS=Eimeria tenella OX=5802 GN=ETH_00013030 PE=4 SV=1	1	1	2.1	119.8
U6KV23	>tr|U6KV23|U6KV23_EIMTE Uncharacterized protein OS=Eimeria tenella OX=5802 GN=ETH_00028420 PE=4 SV=1	2	33	19.5	272.86	378980000	517880000	589020000	719310000	1095600000	1053500000	458090000		209870000
U6KSI2	>tr|U6KSI2|U6KSI2_EIMTE 40S ribosomal protein S15A, putative OS=Eimeria tenella OX=5802 GN=ETH_00018945 PE=4 SV=1	7	5	23.6	18.334	438200000	583870000	397580000	747040000	316850000	161360000	311000000	161960000
U6KSQ3	>tr|U6KSQ3|U6KSQ3_EIMTE Uncharacterized protein OS=Eimeria tenella OX=5802 GN=ETH_00023945 PE=3 SV=1	7	2	3.3	58.702				22126000		21041000		18253000
U6KQ69	>tr|U6KQ69|U6KQ69_EIMTE Uncharacterized protein OS=Eimeria tenella OX=5802 GN=ETH_00002110 PE=4 SV=1	1	1	1.5	119.53	115440000	227490000	343420000
U6KQ29	>tr|U6KQ29|U6KQ29_EIMTE Activated protein kinase c receptor OS=Eimeria tenella OX=5802 GN=ETH_00026650 PE=4 SV=1	9	6	21.4	34.976	147990000	1158800000	1130300000	704120000	948640000	339480000	105300000	203140000	492460000
U6KLF5	>tr|U6KLF5|U6KLF5_EIMTE 40S ribosomal protein S18, putative OS=Eimeria tenella OX=5802 GN=ETH_00012530 PE=3 SV=1	3	4	18.7	17.605	569320000	926970000	615540000	919730000	232580000	261110000	743270000	209820000	765820000
U6KUR5	>tr|U6KUR5|U6KUR5_EIMTE Ribosomal protein L37a, putative OS=Eimeria tenella OX=5802 GN=ETH_00010620 PE=3 SV=1	4	2	6.6	14.8	197350000
U6KWN5	>tr|U6KWN5|U6KWN5_EIMTE Uncharacterized protein OS=Eimeria tenella OX=5802 GN=ETH_00020670 PE=4 SV=1	1	12	14.6	106.18	529840000	355740000	386850000	467720000	475220000	723840000	207920000	266200000	115590000
U6L8K7	>tr|U6L8K7|U6L8K7_EIMTE Uncharacterized protein OS=Eimeria tenella OX=5802 GN=ETH_00023145 PE=4 SV=1	2	2	5.4	39.705	641090000	875780000	510960000	1067400000	1311600000	1066500000	446520000	166180000	622350000
U6KL36	>tr|U6KL36|U6KL36_EIMTE Histone H2A OS=Eimeria tenella OX=5802 GN=ETH_00004800 PE=3 SV=1	7	3	17	16.436	872300000	209550000	117110000	269380000	148290000	249800000	572830000	314370000	221470000
U6KKG5	>tr|U6KKG5|U6KKG5_EIMTE 60S ribosomal protein L18, putative OS=Eimeria tenella OX=5802 GN=ETH_00043850 PE=4 SV=1	2	2	10.8	21.096	130940000	148060000	208910000		24665000			374060000	16175000
U6L3B2	>tr|U6L3B2|U6L3B2_EIMTE Insulysin, putative OS=Eimeria tenella OX=5802 GN=ETH_00001730 PE=3 SV=1	7	5	4.8	114.59	145410000	102190000	135070000	70431000	109880000	97544000
H9BA10	>tr|H9BA10|H9BA10_EIMTE Palmitoyltransferase OS=Eimeria tenella OX=5802 GN=ETH_00032190 PE=2 SV=1	2	1	3.2	31.744	282320000		2439200000	110410000	1225000000	1332500000
U6L1H2	>tr|U6L1H2|U6L1H2_EIMTE Uncharacterized protein OS=Eimeria tenella OX=5802 GN=ETH_00002775 PE=4 SV=1	3	1	17.4	10.026				47538000
U6L2X8	>tr|U6L2X8|U6L2X8_EIMTE 26S proteasome AAA-ATPase subunit RPT1, putative (Fragment) OS=Eimeria tenella OX=5802 GN=ETH_00032875 PE=3 SV=1	3	5	13.8	41.297	129530000	135770000	242830000	216910000	77635000	133840000	58775000
U6KML0	>tr|U6KML0|U6KML0_EIMTE 26S proteasome subunit 4, putative OS=Eimeria tenella OX=5802 GN=ETH_00015775 PE=3 SV=1	1	4	9.8	29.906	89048000	163960000	96407000	142330000	204770000	139410000	202070000	328130000	26851000
U6KLE0	>tr|U6KLE0|U6KLE0_EIMTE 40S ribosomal protein S21 OS=Eimeria tenella OX=5802 GN=ETH_00016415 PE=3 SV=1	3	5	50	9.1033	251640000	211040000	231380000	81440000	137670000	448710000	255870000
U6KUM9	>tr|U6KUM9|U6KUM9_EIMTE Heat shock protein, putative OS=Eimeria tenella OX=5802 GN=ETH_00021420 PE=3 SV=1	3	18	20.5	100.8	365400000	453980000	332500000	837400000	36179000		83115000	111260000	562830000
U6KV05	>tr|U6KV05|U6KV05_EIMTE Membrane skeletal protein IMC1, putative OS=Eimeria tenella OX=5802 GN=ETH_00015475 PE=4 SV=1	4	15	29.3	64.659							24932000	25239000	23922000
U6L5L4	>tr|U6L5L4|U6L5L4_EIMTE Uncharacterized protein OS=Eimeria tenella OX=5802 GN=ETH_00009095 PE=4 SV=1	1	1	2.4	85.173
U6L157	>tr|U6L157|U6L157_EIMTE Uncharacterized protein OS=Eimeria tenella OX=5802 GN=ETH_00007090 PE=4 SV=1	1	1	0.9	89.297								496390000
U6KMV0	>tr|U6KMV0|U6KMV0_EIMTE Uncharacterized protein (Fragment) OS=Eimeria tenella OX=5802 GN=ETH_00035195 PE=4 SV=1	1	11	9.4	198.84	117850000	91902000	91592000	166880000	245100000	386500000	61743000	105940000	181020000
U6KIN6	>tr|U6KIN6|U6KIN6_EIMTE Uncharacterized protein OS=Eimeria tenella OX=5802 GN=ETH_00030440 PE=4 SV=1	1	2	9.8	16.656	17228000	18229000		177560000	50947000
U6KNQ1	>tr|U6KNQ1|U6KNQ1_EIMTE Heat shock protein 70, putative OS=Eimeria tenella OX=5802 GN=ETH_00025545 PE=3 SV=1	1	20	32.7	61.879				679300000	55221000		128850000	124050000	130240000
U6KR88	>tr|U6KR88|U6KR88_EIMTE Heat shock protein, putative (Fragment) OS=Eimeria tenella OX=5802 GN=ETH_00035140 PE=4 SV=1	1	4	9.5	54.258		25404000	26018000
U6L661	>tr|U6L661|U6L661_EIMTE Proteasome subunit beta type 1, putative OS=Eimeria tenella OX=5802 GN=ETH_00021535 PE=4 SV=1	1	1	3.8	26.288	59105000	108450000	22982000	12645000	67103000	90122000	124270000	75838000	156800000
U6KKH8	>tr|U6KKH8|U6KKH8_EIMTE Uncharacterized protein OS=Eimeria tenella OX=5802 GN=ETH_00033805 PE=4 SV=1	1	1	1.6	158.53	79155000	195680000	140850000	97450000	253260000	296540000
U6KZJ3	>tr|U6KZJ3|U6KZJ3_EIMTE Ribosomal RNA large subunit methyltransferase J, putative OS=Eimeria tenella OX=5802 GN=ETH_00020505 PE=3 SV=1	2	1	2.9	34.334
U6KZN0	>tr|U6KZN0|U6KZN0_EIMTE Eukaryotic translation initiation factor 4a, putative OS=Eimeria tenella OX=5802 GN=ETH_00028310 PE=3 SV=1	8	3	6.1	53.853	94725000	107530000	144050000	33108000	83298000	93676000
U6L4B1	>tr|U6L4B1|U6L4B1_EIMTE Uncharacterized protein OS=Eimeria tenella OX=5802 GN=ETH_00003145 PE=4 SV=1	1	1	2.9	32.768							194430000		126150000
U6KQR0	>tr|U6KQR0|U6KQR0_EIMTE Uncharacterized protein (Fragment) OS=Eimeria tenella OX=5802 GN=ETH_00038140 PE=4 SV=1	1	1	4.8	71.009	106110000	277670000	255090000	136780000	262650000	309520000
U6LBU5	>tr|U6LBU5|U6LBU5_EIMTE V-type proton ATPase subunit a (Fragment) OS=Eimeria tenella OX=5802 GN=ETH_00023410 PE=3 SV=1	6	6	14.9	52.389	60027000	208820000	87493000	82088000	59002000		96392000	98181000
U6KPI6	>tr|U6KPI6|U6KPI6_EIMTE Membrane-associated calcum-binding protein, related, putative OS=Eimeria tenella OX=5802 GN=ETH_00009450 PE=4 SV=1	1	3	6.6	33.294	152740000	199300000	92346000	210930000	275980000	53049000
U6KFY1	>tr|U6KFY1|U6KFY1_EIMTE Triosephosphate isomerase OS=Eimeria tenella OX=5802 GN=ETH_00004665 PE=3 SV=1	4	3	11.9	31.876	270340000	18585000		29585000	41233000
U6KG41	>tr|U6KG41|U6KG41_EIMTE Ubiquitin carboxyl-terminal hydrolase, putative OS=Eimeria tenella OX=5802 GN=ETH_00004990 PE=4 SV=1	2	2	4.5	73.191				33782000	30876000
U6KG46	>tr|U6KG46|U6KG46_EIMTE Trans-2,3-enoyl-CoA reductase, putative OS=Eimeria tenella OX=5802 GN=ETH_00005015 PE=4 SV=1	3	2	9.1	35.01	53569000						51153000
U6KG55	>tr|U6KG55|U6KG55_EIMTE Protein transport protein Sec61 alpha subunit isoform 1, putative OS=Eimeria tenella OX=5802 GN=ETH_00005065 PE=3 SV=1	2	4	4.8	62.236	162550000	119130000	439440000	183970000	171860000	113600000
U6KG60	>tr|U6KG60|U6KG60_EIMTE Adenylate cyclase, putative OS=Eimeria tenella OX=5802 GN=ETH_00005090 PE=4 SV=1	6	3	1.8	200.24		12044000			14048000	32528000
U6KG65	>tr|U6KG65|U6KG65_EIMTE Dihydrolipoamide acyltransferase, putative OS=Eimeria tenella OX=5802 GN=ETH_00005115 PE=4 SV=1	1	2	6.7	37.422	75162000	79724000	56201000	115580000	121320000	25839000	116460000	12820000	8605000
U6KG72	>tr|U6KG72|U6KG72_EIMTE Uncharacterized protein OS=Eimeria tenella OX=5802 GN=ETH_00004585 PE=4 SV=1	6	2	2.3	113		161750000		91450000
U6KG78	>tr|U6KG78|U6KG78_EIMTE Rhoptry kinase family protein ROP17, putative OS=Eimeria tenella OX=5802 GN=ETH_00005190 PE=4 SV=1	2	5	8.9	73.103	426760000	973420000	637130000	624220000	1003800000	488630000	227700000	378860000	693960000
U6KG91	>tr|U6KG91|U6KG91_EIMTE Phosphoribosylpyrophosphate synthetase, putative OS=Eimeria tenella OX=5802 GN=ETH_00005240 PE=4 SV=1	7	6	12.9	54.208				83998000	52774000	23512000
U6KGC0	>tr|U6KGC0|U6KGC0_EIMTE Uncharacterized protein OS=Eimeria tenella OX=5802 GN=ETH_00005390 PE=4 SV=1	2	7	6.7	154.55	38317000	52552000		48870000	92214000	47851000
U6KGE6	>tr|U6KGE6|U6KGE6_EIMTE Uncharacterized protein OS=Eimeria tenella OX=5802 GN=ETH_00005085 PE=4 SV=1	2	4	5.1	107.83	25051000	18907000	38499000	44559000	12956000
U6KGE7	>tr|U6KGE7|U6KGE7_EIMTE Uncharacterized protein OS=Eimeria tenella OX=5802 GN=ETH_00012890 PE=4 SV=1	3	4	12	45.076	143750000	159690000	159990000	101700000	208120000	193280000	75456000
U6KGF3	>tr|U6KGF3|U6KGF3_EIMTE Uncharacterized protein OS=Eimeria tenella OX=5802 GN=ETH_00012915 PE=4 SV=1	2	7	13.6	64.195	401790000	512990000	299100000	421940000	941360000	630470000	252580000	361400000	435160000
U6KGF5	>tr|U6KGF5|U6KGF5_EIMTE Uncharacterized protein OS=Eimeria tenella OX=5802 GN=ETH_00012940 PE=4 SV=1	2	6	34.1	35.201	82015000	113860000	76032000	112080000	144520000	70508000	120290000	54370000	123240000
U6KGG2	>tr|U6KGG2|U6KGG2_EIMTE Inositol monophosphatase, putative OS=Eimeria tenella OX=5802 GN=ETH_00012965 PE=4 SV=1	1	2	6.1	19.021		44505000	15789000	82488000
U6L2N5	>tr|U6L2N5|U6L2N5_EIMTE Eukaryotic translation initiation factor 2 alpha subunit, putative OS=Eimeria tenella OX=5802 GN=ETH_00031135 PE=4 SV=1	2	7	19.3	41.916	399730000	572240000	521930000	492490000	412210000	388540000		164690000	145300000
U6KGM2	>tr|U6KGM2|U6KGM2_EIMTE MORN repeat-containing protein, putative OS=Eimeria tenella OX=5802 GN=ETH_00013240 PE=4 SV=1	3	2	4.6	47.137		60276000		21541000	66387000	94126000
U6KGN5	>tr|U6KGN5|U6KGN5_EIMTE MGC89823 protein, related OS=Eimeria tenella OX=5802 GN=ETH_00013290 PE=3 SV=1	4	3	36.4	9.8737	214910000	210640000	242930000	206200000	176830000	118440000	396660000
U6KGP5	>tr|U6KGP5|U6KGP5_EIMTE DEAD/DEAH box helicase, putative OS=Eimeria tenella OX=5802 GN=ETH_00013340 PE=4 SV=1	2	3	3.7	168.43		25293000		23739000	23719000	86249000	54174000		101040000
U6KGQ6	>tr|U6KGQ6|U6KGQ6_EIMTE Inner membrane complex protein IMC3, putative OS=Eimeria tenella OX=5802 GN=ETH_00012960 PE=4 SV=1	1	5	12.7	61.28	109940000	160230000	193430000	223860000	196000000	287370000	197140000	277590000	202970000
U6KXX0	>tr|U6KXX0|U6KXX0_EIMTE Uncharacterized protein OS=Eimeria tenella OX=5802 GN=ETH_00024055 PE=4 SV=1	2	5	14.2	42.554	192130000	204540000	183430000	260480000	285170000	235740000	134300000	53053000
U6KGV1	>tr|U6KGV1|U6KGV1_EIMTE Leucyl-tRNA synthetase, putative OS=Eimeria tenella OX=5802 GN=ETH_00013185 PE=3 SV=1	2	7	7.9	134.26	120060000	58735000	269750000	147850000	61566000	49592000			15735000
U6KGX4	>tr|U6KGX4|U6KGX4_EIMTE Zinc-finger protein ZPR1, putative OS=Eimeria tenella OX=5802 GN=ETH_00013310 PE=4 SV=1	1	2	2.5	59.429		21793000		57164000	96912000
U6KGY0	>tr|U6KGY0|U6KGY0_EIMTE Succinate dehydrogenase [ubiquinone] flavoprotein subunit, mitochondrial OS=Eimeria tenella OX=5802 GN=ETH_00013335 PE=3 SV=1	4	6	9	71.426		131030000	82366000	104020000	142690000	188380000	43505000	155800000	176360000
U6KGY2	>tr|U6KGY2|U6KGY2_EIMTE Uncharacterized protein OS=Eimeria tenella OX=5802 GN=ETH_00012700 PE=4 SV=1	2	7	3	320.08	30605000	82688000	26699000	77144000	91713000	137730000
U6L262	>tr|U6L262|U6L262_EIMTE Uncharacterized protein (Fragment) OS=Eimeria tenella OX=5802 GN=ETH_00016480 PE=4 SV=1	1	3	25.6	35.558	7457700	50825000	23140000	38057000	18024000	44027000	65714000	14858000
U6KH06	>tr|U6KH06|U6KH06_EIMTE 40S ribosomal protein S7 OS=Eimeria tenella OX=5802 GN=ETH_00022975 PE=3 SV=1	5	6	34.4	22.347	475210000	903020000	299810000	410900000	999170000	567900000	88341000	279960000	998090000
U6KH09	>tr|U6KH09|U6KH09_EIMTE Uncharacterized protein OS=Eimeria tenella OX=5802 GN=ETH_00027755 PE=4 SV=1	1	1	11.8	12.546	13222000	47366000	71410000	84225000	51232000	49260000	167290000
U6KUR0	>tr|U6KUR0|U6KUR0_EIMTE Adenylate kinase, putative OS=Eimeria tenella OX=5802 GN=ETH_00010595 PE=3 SV=1	4	7	26.9	28.002	250100000	556030000	517320000	550960000	638270000	806810000	229450000	105680000	385410000
U6KH39	>tr|U6KH39|U6KH39_EIMTE Peroxisomal multifunctional enzyme, putative OS=Eimeria tenella OX=5802 GN=ETH_00025420 PE=4 SV=1	1	2	6	31.092	100950000	35875000	58664000	64687000	23987000	58481000
U6L8V9	>tr|U6L8V9|U6L8V9_EIMTE Uncharacterized protein OS=Eimeria tenella OX=5802 GN=ETH_00017495 PE=4 SV=1	1	2	14.5	16.621	324530000	142680000	86351000	140860000	95167000	76654000	21612000	35090000	56579000
U6KL77	>tr|U6KL77|U6KL77_EIMTE Uncharacterized protein OS=Eimeria tenella OX=5802 GN=ETH_00027620 PE=4 SV=1	2	4	4	151.3	448740000	667500000	1106300000	67033000	514180000	125500000	332470000	225240000	159300000
U6LAB0	>tr|U6LAB0|U6LAB0_EIMTE Uncharacterized protein (Fragment) OS=Eimeria tenella OX=5802 GN=ETH_00036560 PE=4 SV=1	1	2	36	5.5962	88220000	365640000	190400000	505220000	581990000	63316000	174140000	53666000	113340000
U6KHD6	>tr|U6KHD6|U6KHD6_EIMTE Proteasome subunit alpha type OS=Eimeria tenella OX=5802 GN=ETH_00021820 PE=3 SV=1	2	6	30.5	27.478	232770000	330240000	539470000			222100000	235020000	127250000	127390000
U6KY11	>tr|U6KY11|U6KY11_EIMTE Uncharacterized protein OS=Eimeria tenella OX=5802 GN=ETH_00031655 PE=4 SV=1	1	5	9.4	49.186	465710000	329630000	204110000	170580000	146890000	172220000
U6KHG0	>tr|U6KHG0|U6KHG0_EIMTE SAG family member OS=Eimeria tenella OX=5802 GN=ETH_00001975 PE=4 SV=1	1	5	24.3	24.268	431220000	594240000	1120300000	709120000	561230000	675780000	260170000	394800000	885630000
U6KRI4	>tr|U6KRI4|U6KRI4_EIMTE Sec 13, putative OS=Eimeria tenella OX=5802 GN=ETH_00020090 PE=3 SV=1	4	3	7.3	40.866	133150000	326860000	83654000	152520000	242870000	165540000	35634000	54794000	120710000
U6KHI8	>tr|U6KHI8|U6KHI8_EIMTE Uncharacterized protein OS=Eimeria tenella OX=5802 GN=ETH_00003235 PE=4 SV=1	2	2	0.6	451.77				9962900
U6KLK9	>tr|U6KLK9|U6KLK9_EIMTE Valyl-tRNA synthetase, putative OS=Eimeria tenella OX=5802 GN=ETH_00028700 PE=3 SV=1	5	3	3	123.38	34367000	51565000		43153000	54239000	60683000
U6KHJ3	>tr|U6KHJ3|U6KHJ3_EIMTE Mago nashi protein, putative OS=Eimeria tenella OX=5802 GN=ETH_00030955 PE=4 SV=1	2	3	18.9	17.5		30039000	17050000	50837000
U6L3H6	>tr|U6L3H6|U6L3H6_EIMTE Thioredoxin, putative OS=Eimeria tenella OX=5802 GN=ETH_00013700 PE=4 SV=1	2	2	10.6	25.678	95993000	140500000	128490000	51630000	54241000
U6KHM1	>tr|U6KHM1|U6KHM1_EIMTE Phosphoglucomutase, putative OS=Eimeria tenella OX=5802 GN=ETH_00002590 PE=4 SV=1	1	5	14.9	35.566	239150000	99462000	128070000	243080000	127370000	78251000	470640000	146570000	62441000
U6KHP7	>tr|U6KHP7|U6KHP7_EIMTE Uncharacterized protein OS=Eimeria tenella OX=5802 GN=ETH_00030725 PE=4 SV=1	2	4	4.5	100.5	158800000	219300000	177980000	349290000	247260000	142530000	2180700000	589570000	460160000
U6KHR5	>tr|U6KHR5|U6KHR5_EIMTE Probable ATP-dependent 6-phosphofructokinase OS=Eimeria tenella OX=5802 GN=ETH_00027640 PE=3 SV=1	2	9	9	159.7	142070000	289070000	254810000	228680000	325950000	371030000	290890000	115910000	199550000
U6KPA3	>tr|U6KPA3|U6KPA3_EIMTE Alkylglycerone-phosphate synthase OS=Eimeria tenella OX=5802 GN=ETH_00007785 PE=3 SV=1	1	17	24.7	75.38	671420000	928570000	1050700000	1246400000	1579000000	2301000000	475960000	489050000	975160000
U6KHT3	>tr|U6KHT3|U6KHT3_EIMTE Uncharacterized protein OS=Eimeria tenella OX=5802 GN=ETH_00001520 PE=4 SV=1	2	6	7.4	139.74		15397000		167150000	55669000
U6KHV0	>tr|U6KHV0|U6KHV0_EIMTE Rab2 gtpase, putative OS=Eimeria tenella OX=5802 GN=ETH_00001620 PE=4 SV=1	2	2	1.5	167.27		108810000	71077000	196770000	160240000	98591000
F8V414	>tr|F8V414|F8V414_EIMTE Apical membrane antigen-1 OS=Eimeria tenella OX=5802 GN=AMA1 PE=2 SV=1	9	8	16.4	58.077	879210000	1047600000	848260000	1219500000	1995400000	1685000000	687930000	670710000	541890000
U6KI22	>tr|U6KI22|U6KI22_EIMTE Uncharacterized protein OS=Eimeria tenella OX=5802 GN=ETH_00026835 PE=4 SV=1	1	2	4.6	57.164	15924000
U6KI26	>tr|U6KI26|U6KI26_EIMTE Uncharacterized protein OS=Eimeria tenella OX=5802 GN=ETH_00002140 PE=4 SV=1	1	1	2	85.191					8862300	16223000
U6KI46	>tr|U6KI46|U6KI46_EIMTE Hypoxanthine phosphoribosyltransferase OS=Eimeria tenella OX=5802 GN=ETH_00001615 PE=3 SV=1	4	4	21.9	25.511	104860000	174600000	176310000	190120000	336860000	425120000	101220000	371010000	354010000
U6KVY5	>tr|U6KVY5|U6KVY5_EIMTE Very long-chain acyl-CoA synthetase, putative OS=Eimeria tenella OX=5802 GN=ETH_00019675 PE=4 SV=1	2	10	15.2	89.701	650000000	665970000	839130000	1108100000	1250300000	1032800000	828930000	238490000	268790000
U6KI52	>tr|U6KI52|U6KI52_EIMTE Aspartyl aminopeptidase, putative OS=Eimeria tenella OX=5802 GN=ETH_00026985 PE=3 SV=1	2	2	3.9	53.679	71616000	128050000	112590000	71167000	148690000	128370000	116390000	174570000	210800000
U6KI69	>tr|U6KI69|U6KI69_EIMTE Uncharacterized protein OS=Eimeria tenella OX=5802 GN=ETH_00027060 PE=4 SV=1	2	2	2.7	106.03	15758000				54554000	27460000
U6KI87	>tr|U6KI87|U6KI87_EIMTE 26S proteasome non-ATPase subunit, putative OS=Eimeria tenella OX=5802 GN=ETH_00012520 PE=4 SV=1	1	2	14.1	21.763	195990000	14101000	222700000	189480000	42491000	61453000
U6KPK2	>tr|U6KPK2|U6KPK2_EIMTE Jacob 6, related OS=Eimeria tenella OX=5802 GN=ETH_00011910 PE=4 SV=1	2	2	0.8	283.78							60688000	1851400000	1474100000
U6KIF7	>tr|U6KIF7|U6KIF7_EIMTE Glutaredoxin, putative OS=Eimeria tenella OX=5802 GN=ETH_00016595 PE=4 SV=1	2	1	9.3	16.285							183690000	284360000	105350000
U6KIG3	>tr|U6KIG3|U6KIG3_EIMTE Uncharacterized protein OS=Eimeria tenella OX=5802 GN=ETH_00016620 PE=4 SV=1	2	2	3.7	73.965				26292000
U6KIJ5	>tr|U6KIJ5|U6KIJ5_EIMTE Proteasome subunit alpha type 6, putative OS=Eimeria tenella OX=5802 GN=ETH_00016670 PE=4 SV=1	2	7	20.6	40.887	558870000	561590000	482510000	492750000	726180000	966430000	425210000	285460000	526380000
U6KIL0	>tr|U6KIL0|U6KIL0_EIMTE Trehalose-6-phosphate synthase domain-containing protein, putative OS=Eimeria tenella OX=5802 GN=ETH_00010345 PE=4 SV=1	1	1	1.8	86.742	14748000	20162000		67487000
U6KIN7	>tr|U6KIN7|U6KIN7_EIMTE Uncharacterized protein OS=Eimeria tenella OX=5802 GN=ETH_00012115 PE=4 SV=1	5	4	7.1	73.33	31744000			95903000
U6KIP4	>tr|U6KIP4|U6KIP4_EIMTE Uncharacterized protein OS=Eimeria tenella OX=5802 GN=ETH_00021875 PE=4 SV=1	2	2	5.4	47.697	65442000	106750000	157320000	45337000
U6KIR1	>tr|U6KIR1|U6KIR1_EIMTE G1 to S phase transition protein, putative OS=Eimeria tenella OX=5802 GN=ETH_00001030 PE=4 SV=1	3	6	10.2	65.955	60029000	77682000	49115000	82422000	113960000	91232000	70618000
U6KIW7	>tr|U6KIW7|U6KIW7_EIMTE Nucleoside diphosphate kinase OS=Eimeria tenella OX=5802 GN=ETH_00005865 PE=3 SV=1	3	8	53.6	17.7	1735500000	1260000000	1960500000	1464200000	1420100000	675250000	721860000	1177000000	1013500000
U6KIX2	>tr|U6KIX2|U6KIX2_EIMTE Uncharacterized protein OS=Eimeria tenella OX=5802 GN=ETH_00005890 PE=4 SV=1	1	2	12.9	15.581	303000000	211100000	173820000	133200000	175220000	253720000		33085000
U6KIY0	>tr|U6KIY0|U6KIY0_EIMTE Uncharacterized protein OS=Eimeria tenella OX=5802 GN=ETH_00030435 PE=4 SV=1	2	11	39.2	30.345	1409400000	2538400000	1235400000	2816200000	2572900000	3281200000	2919000000	379950000	661870000
U6KJ10	>tr|U6KJ10|U6KJ10_EIMTE Uncharacterized protein OS=Eimeria tenella OX=5802 GN=ETH_00001025 PE=4 SV=1	2	2	20	13.35	115440000	211140000	312170000	78146000	86384000	125130000	77418000	76478000	436070000
U6KJ15	>tr|U6KJ15|U6KJ15_EIMTE Uncharacterized protein OS=Eimeria tenella OX=5802 GN=ETH_00001050 PE=4 SV=1	2	3	6.1	63.668				25464000	21773000
U6KJ41	>tr|U6KJ41|U6KJ41_EIMTE 60S ribosomal protein L6 OS=Eimeria tenella OX=5802 GN=ETH_00007605 PE=3 SV=1	2	2	16	22.135	46824000	46029000		168550000			156380000	120670000	497310000
U6KM47	>tr|U6KM47|U6KM47_EIMTE Hydroxyacylglutathione hydrolase, putative OS=Eimeria tenella OX=5802 GN=ETH_00029720 PE=3 SV=1	5	9	36.7	29.071	499820000	430730000	343850000	428220000	723140000	453340000	146570000		190030000
U6KJ69	>tr|U6KJ69|U6KJ69_EIMTE Uncharacterized protein OS=Eimeria tenella OX=5802 GN=ETH_00005860 PE=4 SV=1	1	2	11.3	31.298	48343000	94796000	53716000
U6KJB1	>tr|U6KJB1|U6KJB1_EIMTE 26S proteasome non-ATPase regulatory subunit 2, putative OS=Eimeria tenella OX=5802 GN=ETH_00030260 PE=4 SV=1	8	15	12.1	115.39	220030000	131610000	51080000	310340000	60351000	68980000	291860000	772320000	416270000
U6KJF4	>tr|U6KJF4|U6KJF4_EIMTE Uncharacterized protein OS=Eimeria tenella OX=5802 GN=ETH_00025120 PE=4 SV=1	2	2	1.2	198.78				14343000
U6KJF8	>tr|U6KJF8|U6KJF8_EIMTE Lysophospholipase, putative OS=Eimeria tenella OX=5802 GN=ETH_00015590 PE=4 SV=1	4	9	10.5	131.05	182180000	261300000	172090000	173370000	250020000	360830000	119180000	461940000	358340000
U6KJH1	>tr|U6KJH1|U6KJH1_EIMTE Carbamoyl phosphate synthetase II, putative OS=Eimeria tenella OX=5802 GN=ETH_00030005 PE=3 SV=1	2	3	1.6	205.96	26652000				18336000	16008000
U6KJH5	>tr|U6KJH5|U6KJH5_EIMTE Uncharacterized protein OS=Eimeria tenella OX=5802 GN=ETH_00009705 PE=4 SV=1	14	7	12.8	84.816	62168000	227740000	98424000	209430000	211560000	141430000	88786000	230320000	197430000
U6KHC5	>tr|U6KHC5|U6KHC5_EIMTE Mannitol-1-phosphatase OS=Eimeria tenella OX=5802 GN=ETH_00027300 PE=4 SV=1	1	4	17.7	20.663	23292000	34096000	44702000	9401900	21535000	27889000
U6KJI7	>tr|U6KJI7|U6KJI7_EIMTE Zinc finger (C3HC4 RING finger) protein, putative OS=Eimeria tenella OX=5802 GN=ETH_00009390 PE=4 SV=1	1	2	1.1	293.67		17078000			28314000
U6KJJ1	>tr|U6KJJ1|U6KJJ1_EIMTE Uncharacterized protein OS=Eimeria tenella OX=5802 GN=ETH_00030105 PE=4 SV=1	8	6	15.2	49.954	64437000	122090000	223200000	146180000	236640000	225790000		19091000	159250000
U6KJK7	>tr|U6KJK7|U6KJK7_EIMTE 2-C-methyl-D-erythritol 2,4-cyclodiphosphate synthase OS=Eimeria tenella OX=5802 GN=ETH_00030180 PE=3 SV=1	3	2	7.4	40.473		35692000	21582000			22054000
U6KJQ7	>tr|U6KJQ7|U6KJQ7_EIMTE Uncharacterized protein OS=Eimeria tenella OX=5802 GN=ETH_00008175 PE=4 SV=1	1	1	13.6	11.973	35702000			66394000			31302000
U6KPW2	>tr|U6KPW2|U6KPW2_EIMTE Polyubiquitin, putative OS=Eimeria tenella OX=5802 GN=ETH_00030895 PE=4 SV=1	17	5	61.6	25.747	3182600000	5984500000	8306300000	4814700000	4583600000	5902200000	2313600000	1605900000	2290300000
U6KJU3	>tr|U6KJU3|U6KJU3_EIMTE ATPase, AAA family domain-containing protein, putative OS=Eimeria tenella OX=5802 GN=ETH_00005320 PE=4 SV=1	4	5	9.4	63.885				32148000	73718000	62900000
U6KJV3	>tr|U6KJV3|U6KJV3_EIMTE UDP-N-acetyl-D-galactosamine:polypeptide N-acetylgalactosaminyltransferase T3, putative OS=Eimeria tenella OX=5802 GN=ETH_00005370 PE=4 SV=1	8	6	12.2	71.977	75244000	74317000	115090000	64951000	59687000	193000000	307330000	163350000	96321000
U6KK11	>tr|U6KK11|U6KK11_EIMTE Asparaginyl-tRNA synthetase, putative OS=Eimeria tenella OX=5802 GN=ETH_00013045 PE=3 SV=1	2	4	8.3	57.694	32938000			16720000	34256000	35807000	31187000
U6KYD2	>tr|U6KYD2|U6KYD2_EIMTE Dynamin-like protein, putative OS=Eimeria tenella OX=5802 GN=ETH_00019655 PE=3 SV=1	3	4	6.6	85.661	147280000	166010000	43958000	363420000	231980000	239060000	107520000	160240000	74888000
U6KK22	>tr|U6KK22|U6KK22_EIMTE Uncharacterized protein OS=Eimeria tenella OX=5802 GN=ETH_00015035 PE=4 SV=1	2	2	3.5	88.902	63367000	18993000		53986000	104900000	123980000
U6KK26	>tr|U6KK26|U6KK26_EIMTE 60S ribosomal protein L13 OS=Eimeria tenella OX=5802 GN=ETH_00026515 PE=3 SV=1	3	12	6.5	144.15	1480800000	991280000	1185800000	1409500000	755020000	404340000	1469900000	610350000	576790000
U6KK90	>tr|U6KK90|U6KK90_EIMTE Uncharacterized protein (Fragment) OS=Eimeria tenella OX=5802 GN=ETH_00023035 PE=4 SV=1	1	8	2.9	355.86	113770000	109410000		94162000	123920000	117580000
U6KKA4	>tr|U6KKA4|U6KKA4_EIMTE Uncharacterized protein OS=Eimeria tenella OX=5802 GN=ETH_00026460 PE=4 SV=1	2	3	15.9	34.153	28285000	53321000	59672000	74792000		97519000
U6KKB2	>tr|U6KKB2|U6KKB2_EIMTE Uncharacterized protein OS=Eimeria tenella OX=5802 GN=ETH_00025405 PE=4 SV=1	2	6	9.6	76.926	331130000	136360000	145010000	300100000	98677000	316430000
U6KKB8	>tr|U6KKB8|U6KKB8_EIMTE Uncharacterized protein OS=Eimeria tenella OX=5802 GN=ETH_00042455 PE=4 SV=1	1	3	13.4	17.52	1075700000	955380000	1125800000	1090800000	1073000000	1159100000	884650000	365400000	246650000
U6KKC2	>tr|U6KKC2|U6KKC2_EIMTE Transmembrane 9 superfamily member OS=Eimeria tenella OX=5802 GN=ETH_00012655 PE=3 SV=1	1	1	2.2	76.043		10465000		14962000
U6KKC4	>tr|U6KKC4|U6KKC4_EIMTE Vacuolar sorting receptor protein, putative OS=Eimeria tenella OX=5802 GN=ETH_00026560 PE=4 SV=1	2	2	4.1	60.516	10504000	17069000	49970000	15284000	25927000	17782000	84409000
U6KKC6	>tr|U6KKC6|U6KKC6_EIMTE Uncharacterized protein OS=Eimeria tenella OX=5802 GN=ETH_00017755 PE=4 SV=1	1	2	7.1	47.929		41836000	34357000	29090000	35483000	42284000
U6KKC7	>tr|U6KKC7|U6KKC7_EIMTE 26S proteasome non-ATPase regulatory subunit, putative OS=Eimeria tenella OX=5802 GN=ETH_00012680 PE=4 SV=1	6	10	22	65.573	670020000	734130000	690630000	980320000	929830000	285500000
U6KKD2	>tr|U6KKD2|U6KKD2_EIMTE Uncharacterized protein OS=Eimeria tenella OX=5802 GN=ETH_00012705 PE=4 SV=1	2	3	11.4	29.623		88044000	88272000	68281000	242240000	73534000
U6KZF5	>tr|U6KZF5|U6KZF5_EIMTE Uncharacterized protein OS=Eimeria tenella OX=5802 GN=ETH_00006230 PE=4 SV=1	4	15	58	51.371	548490000	1049900000	939030000	663700000	855290000	1104900000	762170000	1225600000	2479200000
U6KKH7	>tr|U6KKH7|U6KKH7_EIMTE Major sperm protein domain-containing protein, putative OS=Eimeria tenella OX=5802 GN=ETH_00000360 PE=4 SV=1	6	7	35.1	26.358	293820000	361770000	990460000	380090000	195050000	543780000			41859000
U6KKP0	>tr|U6KKP0|U6KKP0_EIMTE Vacuolar protein sorting 26, putative OS=Eimeria tenella OX=5802 GN=ETH_00002010 PE=4 SV=1	3	2	10.4	33.773				25532000	30068000	24792000
U6KKP4	>tr|U6KKP4|U6KKP4_EIMTE Eukaryotic translation initiation factor 3 subunit 11, putative OS=Eimeria tenella OX=5802 GN=ETH_00002035 PE=4 SV=1	3	2	11.5	27.49	40669000	62477000			30771000
U6KKP5	>tr|U6KKP5|U6KKP5_EIMTE Uncharacterized protein (Fragment) OS=Eimeria tenella OX=5802 GN=ETH_00033835 PE=4 SV=1	1	1	10.3	9.2354	193590000	139780000	84736000	49918000	218360000	139880000	274480000	73458000	451360000
U6KKQ7	>tr|U6KKQ7|U6KKQ7_EIMTE CRAL/TRIO domain-containing protein, putative OS=Eimeria tenella OX=5802 GN=ETH_00017925 PE=4 SV=1	1	12	28.5	54.646	328870000	448920000	370630000	551330000	551230000	442550000			452300000
U6KKR3	>tr|U6KKR3|U6KKR3_EIMTE Phenylalanyl-tRNA synthetase beta chain, putative OS=Eimeria tenella OX=5802 GN=ETH_00024915 PE=4 SV=1	3	2	2	82.273		55725000	12389000	52537000		48707000
U6KKT5	>tr|U6KKT5|U6KKT5_EIMTE Uncharacterized protein OS=Eimeria tenella OX=5802 GN=ETH_00027305 PE=4 SV=1	2	3	4.2	97.6	286200000	598730000	1225300000	796440000	1037800000	589360000	216380000	604110000	117310000
U6KKU8	>tr|U6KKU8|U6KKU8_EIMTE Uncharacterized protein OS=Eimeria tenella OX=5802 GN=ETH_00021825 PE=4 SV=1	2	2	4.9	37.542	162980000	280920000	125110000	100730000	279500000	115180000	157550000	381100000	121930000
U6KKV1	>tr|U6KKV1|U6KKV1_EIMTE Tsp1 domain-containing protein TSP12 (Precursor),related, related OS=Eimeria tenella OX=5802 GN=ETH_00007830 PE=4 SV=1	4	10	12.2	131.35	224860000	232160000	282480000	285790000	159080000	448270000	116360000	95460000	338850000
U6KKW2	>tr|U6KKW2|U6KKW2_EIMTE 60S ribosomal protein L18a OS=Eimeria tenella OX=5802 GN=ETH_00030710 PE=3 SV=1	2	5	34.4	21.488	193730000	348950000	164500000	436630000	728740000	444240000	553500000	356300000	364750000
U6KKY4	>tr|U6KKY4|U6KKY4_EIMTE MIF4G domain-containing protein, putative OS=Eimeria tenella OX=5802 GN=ETH_00016500 PE=4 SV=1	1	3	3.5	109.11				25075000	16613000	19307000
U6KKZ7	>tr|U6KKZ7|U6KKZ7_EIMTE 40S ribosomal protein S14, putative OS=Eimeria tenella OX=5802 GN=ETH_00004575 PE=3 SV=1	4	6	47.6	17.101	448300000	653180000	823200000	1784500000	1358900000	615040000	873550000	369370000	206910000
U6KL52	>tr|U6KL52|U6KL52_EIMTE Uncharacterized protein (Fragment) OS=Eimeria tenella OX=5802 GN=ETH_00021685 PE=4 SV=1	1	3	5.4	77.42			36465000	20196000	29439000
U6L737	>tr|U6L737|U6L737_EIMTE GPI transamidase subunit PIG-U, putative (Fragment) OS=Eimeria tenella OX=5802 GN=ETH_00033600 PE=4 SV=1	3	21	40.3	68.621	799760000	1328700000	1504600000	1211500000	1765100000	2131800000	1095700000	481450000	735660000
U6KL82	>tr|U6KL82|U6KL82_EIMTE Haloacid dehalogenase-like hydrolase domain-containing protein, putative OS=Eimeria tenella OX=5802 GN=ETH_00027645 PE=4 SV=1	2	11	46.6	31.275	1305200000	1704900000	2193600000	524780000	1375900000	1566800000	1867400000	1983200000	1069700000
U6KL85	>tr|U6KL85|U6KL85_EIMTE Gbp1p protein, putative OS=Eimeria tenella OX=5802 GN=ETH_00005075 PE=4 SV=1	5	5	25.5	20.722	913430000	860650000	443120000	1066300000	1015200000	601710000	204780000	962310000	170430000
U6KL95	>tr|U6KL95|U6KL95_EIMTE Uncharacterized protein OS=Eimeria tenella OX=5802 GN=ETH_00007925 PE=4 SV=1	2	4	3.4	154.52				131310000
U6KLE4	>tr|U6KLE4|U6KLE4_EIMTE Acyl carrier protein OS=Eimeria tenella OX=5802 GN=ETH_00016440 PE=3 SV=1	1	2	15	17.841	324270000	110640000	375540000	282200000	179260000	75420000	420380000	44455000	30075000
U6KLF0	>tr|U6KLF0|U6KLF0_EIMTE Uncharacterized protein OS=Eimeria tenella OX=5802 GN=ETH_00012505 PE=4 SV=1	3	7	24.3	46.072	112350000	230430000	377690000	131540000	268440000	212000000	464890000	964700000	141240000
U6KLG7	>tr|U6KLG7|U6KLG7_EIMTE 26S proteasome regulatory ATPase subunit, putative OS=Eimeria tenella OX=5802 GN=ETH_00012925 PE=3 SV=1	4	6	17.2	45.243	96331000	255070000	265510000	144060000	277700000	344980000	52502000		256020000
U6KWM0	>tr|U6KWM0|U6KWM0_EIMTE Fructose-1,6-bisphosphatase, putative OS=Eimeria tenella OX=5802 GN=ETH_00024340 PE=3 SV=1	6	9	28.6	37.861	931910000	1247200000	1224700000	1592000000	752660000	505370000	816860000	483010000	394760000
U6KUR9	>tr|U6KUR9|U6KUR9_EIMTE ATP-dependent helicase, putaive, putative OS=Eimeria tenella OX=5802 GN=ETH_00022480 PE=3 SV=1	5	4	11.3	44.327		162280000	129780000	136660000	94739000	149120000	62807000	40093000	94945000
U6KLJ2	>tr|U6KLJ2|U6KLJ2_EIMTE Gamma-glutamyl phosphate reductase, putative OS=Eimeria tenella OX=5802 GN=ETH_00029005 PE=3 SV=1	2	3	8.9	51.729	69797000	51618000	62940000	64294000	116850000	60794000
U6KLK5	>tr|U6KLK5|U6KLK5_EIMTE Eukaryotic translation initiation factor 2A, putative OS=Eimeria tenella OX=5802 GN=ETH_00029105 PE=4 SV=1	2	3	5.9	68.06	84340000	188290000	129070000	203580000	69229000	51786000	131450000	36233000	24600000
U6KM16	>tr|U6KM16|U6KM16_EIMTE Protein kinase (Incomplete catalytic triad), putative OS=Eimeria tenella OX=5802 GN=ETH_00025460 PE=4 SV=1	2	4	5.5	140.02		51682000	39338000	27921000		35206000
U6KLL2	>tr|U6KLL2|U6KLL2_EIMTE Sec23/Sec24 helical domain-containing protein, putative OS=Eimeria tenella OX=5802 GN=ETH_00026990 PE=4 SV=1	7	2	1.6	165.35	12831000
U6KLL3	>tr|U6KLL3|U6KLL3_EIMTE Actin, putative OS=Eimeria tenella OX=5802 GN=ETH_00029155 PE=3 SV=1	2	3	10	41.975	71836000	96228000	87259000	128940000		123490000	175670000	42727000	153270000
U6KLL5	>tr|U6KLL5|U6KLL5_EIMTE Uncharacterized protein OS=Eimeria tenella OX=5802 GN=ETH_00028725 PE=4 SV=1	1	2	8.8	39.639				259080000
U6KLM2	>tr|U6KLM2|U6KLM2_EIMTE Uncharacterized protein OS=Eimeria tenella OX=5802 GN=ETH_00029205 PE=4 SV=1	2	2	5	43.48							49711000
U6KLM3	>tr|U6KLM3|U6KLM3_EIMTE Mitochondrial carrier family protein, putative OS=Eimeria tenella OX=5802 GN=ETH_00013250 PE=3 SV=1	2	2	6.1	41.188	24165000		26263000	29919000	59192000
U6KLN7	>tr|U6KLN7|U6KLN7_EIMTE Uncharacterized protein OS=Eimeria tenella OX=5802 GN=ETH_00013325 PE=4 SV=1	2	3	5.7	76.614	23974000
U6KLP5	>tr|U6KLP5|U6KLP5_EIMTE Glyoxylate reductase/hydroxypyruvate reductase-like, related OS=Eimeria tenella OX=5802 GN=ETH_00013375 PE=4 SV=1	2	4	14.7	40.559	37715000	67650000	67329000	54773000	92823000	37160000	55588000	141960000	51957000
U6KLP9	>tr|U6KLP9|U6KLP9_EIMTE Uncharacterized protein OS=Eimeria tenella OX=5802 GN=ETH_00029465 PE=4 SV=1	1	1	3.4	50.003			14610000	11641000	18142000	15802000
U6KLQ5	>tr|U6KLQ5|U6KLQ5_EIMTE DnaJ domain-containing protein, putative OS=Eimeria tenella OX=5802 GN=ETH_00028825 PE=4 SV=1	2	2	7.7	35.709		23891000	19652000	30127000	35546000	21219000
U6KLQ8	>tr|U6KLQ8|U6KLQ8_EIMTE Uncharacterized protein OS=Eimeria tenella OX=5802 GN=ETH_00029525 PE=4 SV=1	5	6	18.8	56.153		166580000	243990000	61314000	390200000	190110000	69593000	1491600000	2280700000
U6KLR2	>tr|U6KLR2|U6KLR2_EIMTE Cystathionine beta-synthase, putative OS=Eimeria tenella OX=5802 GN=ETH_00004510 PE=4 SV=1	1	2	2.9	68.007				20547000	59125000	11787000
U6KLT1	>tr|U6KLT1|U6KLT1_EIMTE Ras-GTPase-activating protein binding protein, putative OS=Eimeria tenella OX=5802 GN=ETH_00028925 PE=4 SV=1	1	2	4.3	82.379	44552000	44325000	62139000	74439000	59016000	99449000
U6KLT6	>tr|U6KLT6|U6KLT6_EIMTE Dihydrolipoyl dehydrogenase OS=Eimeria tenella OX=5802 GN=ETH_00028950 PE=3 SV=1	6	11	24.3	56.27	430160000	385770000	551300000	775450000	371310000	424170000	391960000	742800000	1163100000
U6KLT8	>tr|U6KLT8|U6KLT8_EIMTE Ubiquitin carboxyl-terminal hydrolase, putative OS=Eimeria tenella OX=5802 GN=ETH_00012075 PE=4 SV=1	4	2	5.4	61.671					49977000	37774000
U6KLV0	>tr|U6KLV0|U6KLV0_EIMTE Uncharacterized protein OS=Eimeria tenella OX=5802 GN=ETH_00025410 PE=4 SV=1	2	2	4.1	54.865	42367000			28639000		18881000
U6KLV1	>tr|U6KLV1|U6KLV1_EIMTE Uncharacterized protein OS=Eimeria tenella OX=5802 GN=ETH_00012125 PE=3 SV=1	2	4	4	132.64					22744000	25122000
U6KLW4	>tr|U6KLW4|U6KLW4_EIMTE Nuclear movement domain-containing protein, putative OS=Eimeria tenella OX=5802 GN=ETH_00029100 PE=4 SV=1	1	2	4.8	49.484					31977000	11441000
U6KPM7	>tr|U6KPM7|U6KPM7_EIMTE Uncharacterized protein OS=Eimeria tenella OX=5802 GN=ETH_00003230 PE=4 SV=1	7	9	31.9	29.365	7261500000	6734700000	8606400000	4198500000	3106000000	2375100000	52540000000	18610000000	16197000000
U6KLW7	>tr|U6KLW7|U6KLW7_EIMTE Peptidylprolyl isomerase OS=Eimeria tenella OX=5802 GN=ETH_00000320 PE=4 SV=1	4	3	17.3	24.487							678390000	252420000	382490000
U6KLX3	>tr|U6KLX3|U6KLX3_EIMTE Uncharacterized protein OS=Eimeria tenella OX=5802 GN=ETH_00012710 PE=4 SV=1	2	4	6.4	110.87		12434000		37669000		43405000
U6KXA6	>tr|U6KXA6|U6KXA6_EIMTE Uncharacterized protein (Fragment) OS=Eimeria tenella OX=5802 GN=ETH_00038955 PE=4 SV=1	3	5	3.7	233.24	99041000	97151000		41793000	48771000
U6KLY4	>tr|U6KLY4|U6KLY4_EIMTE Uncharacterized protein OS=Eimeria tenella OX=5802 GN=ETH_00040670 PE=4 SV=1	1	3	48.4	10.394	132500000	168530000	264370000	117590000	130130000	263620000	255960000		142430000
H9B900	>tr|H9B900|H9B900_EIMTE Peroxiredoxin, putative OS=Eimeria tenella OX=5802 GN=ETH_00042525 PE=2 SV=1	7	12	74.5	21.401	7654600000	7608300000	6700800000	3809200000	3852800000	2892200000	11094000000	5894000000	6007300000
U6KLZ2	>tr|U6KLZ2|U6KLZ2_EIMTE Peroxisomal multifunctional enzyme type 2, putative OS=Eimeria tenella OX=5802 GN=ETH_00027740 PE=4 SV=1	4	13	23.4	74.959	899390000	1611700000	2328700000	1321900000	1169200000	829690000	2575100000	558230000	142250000
U6KLZ3	>tr|U6KLZ3|U6KLZ3_EIMTE X-prolyl aminopeptidase, putative OS=Eimeria tenella OX=5802 GN=ETH_00029300 PE=3 SV=1	20	7	8.9	84.738		54839000	76246000	77502000	166210000	99358000
U6L197	>tr|U6L197|U6L197_EIMTE Uncharacterized protein OS=Eimeria tenella OX=5802 GN=ETH_00007315 PE=4 SV=1	1	10	22.5	59.051	3350300000	4763100000	4389000000	2577700000	2432400000	2954400000	2985000000	3968800000	999480000
U6KM03	>tr|U6KM03|U6KM03_EIMTE Uncharacterized protein OS=Eimeria tenella OX=5802 GN=ETH_00032940 PE=4 SV=1	1	2	5.4	64.259		24510000	28140000			29853000
Q3HNM4	>tr|Q3HNM4|Q3HNM4_EIMTE Calmodulin-like domain protein kinase OS=Eimeria tenella OX=5802 PE=1 SV=1	12	20	33.7	57.142	2616300000	2756700000	4273400000	3160100000	2481700000	3161300000	1996600000	1005900000	1006500000
U6KWQ3	>tr|U6KWQ3|U6KWQ3_EIMTE Uncharacterized protein OS=Eimeria tenella OX=5802 GN=ETH_00033385 PE=4 SV=1	2	23	30.8	92.898	584810000	921010000	601190000	1077100000	1351600000	1283300000	591110000	710190000	495270000
U6KM17	>tr|U6KM17|U6KM17_EIMTE Uncharacterized protein OS=Eimeria tenella OX=5802 GN=ETH_00029545 PE=4 SV=1	7	44	17.8	285.8	2416500000	3127100000	1817500000	3241900000	4053400000	3641100000	2916700000	3113100000	3239500000
U6KYQ6	>tr|U6KYQ6|U6KYQ6_EIMTE Uncharacterized protein OS=Eimeria tenella OX=5802 GN=ETH_00035130 PE=4 SV=1	2	4	4.9	86.229	487160000	560440000	640120000	407160000	472330000	319550000	214560000	138420000	232730000
U6KNT2	>tr|U6KNT2|U6KNT2_EIMTE Uncharacterized protein OS=Eimeria tenella OX=5802 GN=ETH_00017760 PE=4 SV=1	2	6	9.6	63.251	86050000	106460000	100470000	160270000	60858000	32227000	138120000	166560000	187760000
U6KM50	>tr|U6KM50|U6KM50_EIMTE SWIB/MDM2 domain-containing protein, putative OS=Eimeria tenella OX=5802 GN=ETH_00006380 PE=4 SV=1	6	3	11.8	35.157		158730000	81995000	152170000	189370000	257260000	244460000	154730000	219530000
U6KWN1	>tr|U6KWN1|U6KWN1_EIMTE Equisetin synthetase, related OS=Eimeria tenella OX=5802 GN=ETH_00015480 PE=4 SV=1	18	28	3.8	1028.1	474550000	318720000	303300000	169660000	179370000	198640000	38689000
U6KMD9	>tr|U6KMD9|U6KMD9_EIMTE Glutamine synthetase OS=Eimeria tenella OX=5802 GN=ETH_00021830 PE=3 SV=1	2	4	9.8	58.679	153850000	247230000	168430000	202090000	174650000	297620000	527510000	389290000	260840000
U6KMF8	>tr|U6KMF8|U6KMF8_EIMTE Prefoldin subunit, putative OS=Eimeria tenella OX=5802 GN=ETH_00030740 PE=4 SV=1	2	1	5.8	18.685		38733000		37709000	69029000
U6KMH4	>tr|U6KMH4|U6KMH4_EIMTE Uncharacterized protein OS=Eimeria tenella OX=5802 GN=ETH_00025580 PE=4 SV=1	2	4	14.8	43.441	37158000	44163000	77179000
U6KMJ1	>tr|U6KMJ1|U6KMJ1_EIMTE Uncharacterized protein OS=Eimeria tenella OX=5802 GN=ETH_00014940 PE=4 SV=1	2	1	4	24.014		32913000	35923000	38836000	141260000	99276000
U6KMK1	>tr|U6KMK1|U6KMK1_EIMTE 40S ribosomal protein S12 OS=Eimeria tenella OX=5802 GN=ETH_00014990 PE=3 SV=1	5	4	44.4	15.541	117780000	206380000	478970000	413980000	191770000	59910000	164900000	272850000	181470000
U6KMK4	>tr|U6KMK4|U6KMK4_EIMTE Lectin-domain protein, putative OS=Eimeria tenella OX=5802 GN=ETH_00021450 PE=4 SV=1	2	2	4.7	60.862		16455000
U6KMK6	>tr|U6KMK6|U6KMK6_EIMTE Kelch motif domain-containing protein, related OS=Eimeria tenella OX=5802 GN=ETH_00007610 PE=4 SV=1	1	4	8.4	64.039			64185000	87646000	105430000	38259000	58020000		111370000
U6KML7	>tr|U6KML7|U6KML7_EIMTE Oxidoreductase, putative OS=Eimeria tenella OX=5802 GN=ETH_00002550 PE=4 SV=1	5	6	14.8	43.327	183980000	260380000	188250000	255570000	316540000	192600000	13035000
U6KMM2	>tr|U6KMM2|U6KMM2_EIMTE Thioredoxin, putative OS=Eimeria tenella OX=5802 GN=ETH_00002575 PE=4 SV=1	4	11	21.7	49.745	955450000	1250600000	660590000	979920000	786090000	224120000	1152600000	815650000	964710000
U6KHS9	>tr|U6KHS9|U6KHS9_EIMTE RAS small GTpase, putative OS=Eimeria tenella OX=5802 GN=ETH_00002120 PE=4 SV=1	5	8	32.4	22.816	742880000	1242100000	1272200000	843400000	1085300000	835260000	2405300000	1301400000	2828400000
U6KMN8	>tr|U6KMN8|U6KMN8_EIMTE GrpE protein homolog OS=Eimeria tenella OX=5802 GN=ETH_00017670 PE=3 SV=1	3	1	3.2	29.504		73278000	42033000	77522000	129390000	102600000
U6KMQ8	>tr|U6KMQ8|U6KMQ8_EIMTE Chromosome III, complete sequence, related OS=Eimeria tenella OX=5802 GN=ETH_00016000 PE=4 SV=1	2	4	19.3	22.275		74816000		260290000	194440000
U6KMS0	>tr|U6KMS0|U6KMS0_EIMTE Uncharacterized protein (Fragment) OS=Eimeria tenella OX=5802 GN=ETH_00001150 PE=4 SV=1	4	3	14.8	25.456	46586000	7483700		124560000	7273300	5109200	188610000
U6KMS2	>tr|U6KMS2|U6KMS2_EIMTE Eukaryotic translation initiation factor 1A, putative OS=Eimeria tenella OX=5802 GN=ETH_00030190 PE=4 SV=1	2	2	7.9	29.897	196660000	155830000	85281000	223180000	125430000				48200000
U6KP27	>tr|U6KP27|U6KP27_EIMTE KH domain-containing protein, putative OS=Eimeria tenella OX=5802 GN=ETH_00030365 PE=4 SV=1	7	36	36.5	103.07	2806300000	2665500000	2130300000	4098800000	3769600000	3505600000	2769100000	717900000	2240600000
U6KMU0	>tr|U6KMU0|U6KMU0_EIMTE Histidine acid phosphatase domain containing protein, putative OS=Eimeria tenella OX=5802 GN=ETH_00001530 PE=4 SV=1	2	6	11.7	81.599	175400000	50130000	76668000	59834000	89907000	96980000
U6KMU4	>tr|U6KMU4|U6KMU4_EIMTE Ubiquitin carboxyl-terminal hydrolase, putative OS=Eimeria tenella OX=5802 GN=ETH_00001555 PE=3 SV=1	4	8	6.8	201.94		6458000	28990000	48982000	58942000		56160000
U6L3G2	>tr|U6L3G2|U6L3G2_EIMTE Uncharacterized protein (Fragment) OS=Eimeria tenella OX=5802 GN=ETH_00005515 PE=4 SV=1	1	2	5.5	50.004		70192000	64837000	61919000	91965000	98347000	45324000	29333000	72610000
U6KMV1	>tr|U6KMV1|U6KMV1_EIMTE Uncharacterized protein OS=Eimeria tenella OX=5802 GN=ETH_00001605 PE=4 SV=1	4	2	8.7	25.39	38009000	39841000	55873000				55717000		41256000
U6KMW3	>tr|U6KMW3|U6KMW3_EIMTE Uncharacterized protein OS=Eimeria tenella OX=5802 GN=ETH_00016825 PE=4 SV=1	1	2	11.3	23.229		43732000	55557000	89832000	127920000	56507000
U6KMX3	>tr|U6KMX3|U6KMX3_EIMTE Uncharacterized protein OS=Eimeria tenella OX=5802 GN=ETH_00016420 PE=4 SV=1	2	2	3	78.075		18922000		20445000	22736000	22656000			22700000
U6KMX5	>tr|U6KMX5|U6KMX5_EIMTE Aquaporin, putative OS=Eimeria tenella OX=5802 GN=ETH_00015770 PE=3 SV=1	1	2	9	42.298		205620000	199490000	194930000	228200000	223450000	293250000		232890000
U6KMX9	>tr|U6KMX9|U6KMX9_EIMTE Uncharacterized protein (Fragment) OS=Eimeria tenella OX=5802 GN=ETH_00039195 PE=4 SV=1	2	2	8.5	28.592
U6KMY4	>tr|U6KMY4|U6KMY4_EIMTE Uncharacterized protein OS=Eimeria tenella OX=5802 GN=ETH_00042750 PE=4 SV=1	1	1	6.9	22.981		12896000		29625000		28752000
U6KMZ8	>tr|U6KMZ8|U6KMZ8_EIMTE Ubiquitin-transferase domain containing protein, putative OS=Eimeria tenella OX=5802 GN=ETH_00009420 PE=4 SV=1	1	3	2.6	161.69		9994600			31330000	45587000
U6KN00	>tr|U6KN00|U6KN00_EIMTE Elongation factor 2, putative OS=Eimeria tenella OX=5802 GN=ETH_00015895 PE=4 SV=1	5	19	26.9	92.166		245120000			20961000		62541000	142830000	84748000
U6KN41	>tr|U6KN41|U6KN41_EIMTE Uncharacterized protein OS=Eimeria tenella OX=5802 GN=ETH_00026970 PE=4 SV=1	2	5	3.3	152.95		104380000	76217000	49682000	121550000	97843000
U6KWG0	>tr|U6KWG0|U6KWG0_EIMTE 6-phosphogluconate dehydrogenase, putative OS=Eimeria tenella OX=5802 GN=ETH_00041310 PE=4 SV=1	2	3	37	8.7002	389490000	354370000	501530000	163440000	274720000	278990000			72742000
U6KN50	>tr|U6KN50|U6KN50_EIMTE Uncharacterized protein OS=Eimeria tenella OX=5802 GN=ETH_00027020 PE=4 SV=1	2	2	13.3	25.488	51188000			25629000
U6KN53	>tr|U6KN53|U6KN53_EIMTE Eukaryotic initiation factor-2B gamma subunit, putative OS=Eimeria tenella OX=5802 GN=ETH_00017130 PE=4 SV=1	2	2	4.9	60.349	15273000	18527000	16351000	16190000	32267000	34576000
U6KUP1	>tr|U6KUP1|U6KUP1_EIMTE Interferon gamma-inducible protein 30, putative OS=Eimeria tenella OX=5802 GN=ETH_00010490 PE=4 SV=1	2	13	47.4	36.719	1667100000	1732400000	1612900000	1007700000	1263500000	680930000	1033500000	911950000	1948500000
U6KN81	>tr|U6KN81|U6KN81_EIMTE Uncharacterized protein OS=Eimeria tenella OX=5802 GN=ETH_00025020 PE=4 SV=1	1	2	8	32.761							15973000	44892000	51543000
U6KN91	>tr|U6KN91|U6KN91_EIMTE Uncharacterized protein OS=Eimeria tenella OX=5802 GN=ETH_00024950 PE=4 SV=1	1	2	2.2	130.65		13752000			13386000
U6KNB5	>tr|U6KNB5|U6KNB5_EIMTE Uncharacterized protein OS=Eimeria tenella OX=5802 GN=ETH_00010360 PE=4 SV=1	6	39	53.2	95.663	5744400000	7511300000	5741700000	9308900000	8324700000	6342100000	4955300000	5065300000	6220800000
U6KNB9	>tr|U6KNB9|U6KNB9_EIMTE Uncharacterized protein OS=Eimeria tenella OX=5802 GN=ETH_00010385 PE=4 SV=1	2	4	20.4	18.576	116020000	285350000	104320000	205100000	193720000	229390000	91483000	958880000	268750000
U6KNE1	>tr|U6KNE1|U6KNE1_EIMTE Uncharacterized protein OS=Eimeria tenella OX=5802 GN=ETH_00004780 PE=4 SV=1	6	32	35.9	99.392	6260500000	6120600000	8319900000	5873400000	9669800000	8632600000	8546700000	4372300000	12887000000
U6KNI1	>tr|U6KNI1|U6KNI1_EIMTE ATP-binding cassette sub-family F member 1, putative OS=Eimeria tenella OX=5802 GN=ETH_00005005 PE=4 SV=1	2	3	3.9	84.947	34323000	78914000	58091000	62411000	75812000	98929000
U6KNI5	>tr|U6KNI5|U6KNI5_EIMTE Patched transmembrane domain-containing protein, putative OS=Eimeria tenella OX=5802 GN=ETH_00005030 PE=4 SV=1	2	4	4.5	137.21	34372000	31820000	45768000		35876000	36342000
U6KNI7	>tr|U6KNI7|U6KNI7_EIMTE Splicing factor U2AF-associated protein, related, putative (Fragment) OS=Eimeria tenella OX=5802 GN=ETH_00036860 PE=4 SV=1	1	1	2.6	67.188				24244000
U6KNK3	>tr|U6KNK3|U6KNK3_EIMTE Eukaryotic translation initiation factor 3 subunit C OS=Eimeria tenella OX=5802 GN=ETH_00005130 PE=3 SV=1	8	10	9	108.64	132600000	121460000	157740000	197470000	172960000	173620000	121710000	226320000
U6KNK5	>tr|U6KNK5|U6KNK5_EIMTE Eukaryotic translation intiation factor, putative OS=Eimeria tenella OX=5802 GN=ETH_00025490 PE=4 SV=1	2	2	4	70.217		25321000	40356000	63103000	80757000	132260000
U6KNM0	>tr|U6KNM0|U6KNM0_EIMTE Uncharacterized protein (Fragment) OS=Eimeria tenella OX=5802 GN=ETH_00037060 PE=4 SV=1	1	2	7.6	24.362		76221000	52267000	88741000	58264000	95966000
U6KNN6	>tr|U6KNN6|U6KNN6_EIMTE Protein phosphatase inhibitor 2, putative OS=Eimeria tenella OX=5802 GN=ETH_00005305 PE=4 SV=1	1	2	23	12.234				32128000	46321000	69982000
U6KNQ5	>tr|U6KNQ5|U6KNQ5_EIMTE Uncharacterized protein OS=Eimeria tenella OX=5802 GN=ETH_00024700 PE=4 SV=1	2	6	18	48.742	138390000	141690000	184960000	215950000	98782000	175920000	524230000	427660000	115660000
U6KNR9	>tr|U6KNR9|U6KNR9_EIMTE 60S ribosomal protein L36 OS=Eimeria tenella OX=5802 GN=ETH_00003550 PE=3 SV=1	7	3	27.4	11.712	63773000	68920000	272560000	68981000	122960000	1080000000	145680000	53131000	494670000
U6L8G0	>tr|U6L8G0|U6L8G0_EIMTE T-complex protein 1 subunit delta OS=Eimeria tenella OX=5802 GN=ETH_00000485 PE=3 SV=1	3	17	38	58.871	315890000	509820000	501070000	782940000	819980000	892910000	676560000	765310000	795640000
U6KNT3	>tr|U6KNT3|U6KNT3_EIMTE V-type proton ATPase subunit G OS=Eimeria tenella OX=5802 GN=ETH_00024825 PE=3 SV=1	7	3	25.8	14.695	515450000	207700000	113780000	370600000	312450000	237700000	137240000
U6KNU0	>tr|U6KNU0|U6KNU0_EIMTE Tyrosyl-tRNA synthetase, putative OS=Eimeria tenella OX=5802 GN=ETH_00003650 PE=3 SV=1	2	7	15.3	46.784	98882000	113350000	92332000	87347000	115050000	116720000		13129000
U6KNU7	>tr|U6KNU7|U6KNU7_EIMTE Protein tyrosine phosphatase-like domian-containing protein, putative OS=Eimeria tenella OX=5802 GN=ETH_00003675 PE=4 SV=1	2	2	9.2	30.281	285630000	372600000	349990000	321380000	463860000	165980000	305320000		295400000
U6KNV2	>tr|U6KNV2|U6KNV2_EIMTE Calcium-transporting ATPase, putative OS=Eimeria tenella OX=5802 GN=ETH_00002655 PE=3 SV=1	7	10	9.6	116.44	310470000	407270000	200890000	568530000	393240000	363790000	192250000	283650000	749180000
U6KNV6	>tr|U6KNV6|U6KNV6_EIMTE Uncharacterized protein OS=Eimeria tenella OX=5802 GN=ETH_00017885 PE=4 SV=1	4	3	8.2	50.103	258460000	549740000	161010000	199870000	218140000	283110000
U6KNX0	>tr|U6KNX0|U6KNX0_EIMTE Uncharacterized protein (Fragment) OS=Eimeria tenella OX=5802 GN=ETH_00016345 PE=4 SV=1	1	1	1.6	104.87				27215000	14838000	14822000
U6KP22	>tr|U6KP22|U6KP22_EIMTE ABC transporter, putative OS=Eimeria tenella OX=5802 GN=ETH_00030340 PE=4 SV=1	1	2	2	148.22							92875000	14667000
U6KV65	>tr|U6KV65|U6KV65_EIMTE Oocyst wall protein, putative OS=Eimeria tenella OX=5802 GN=ETH_00012470 PE=4 SV=1	1	15	36.1	58.461	869230000	1126400000	1180000000	1360200000	1960200000	2093800000	1195100000	1074500000	465040000
U6KWP0	>tr|U6KWP0|U6KWP0_EIMTE YALI0F04037p, related OS=Eimeria tenella OX=5802 GN=ETH_00033285 PE=4 SV=1	6	17	27.2	53.242	1413500000	2023200000	1303700000	1648000000	1883900000	1516500000	1070900000	684590000	815730000
U6L3S7	>tr|U6L3S7|U6L3S7_EIMTE Uncharacterized protein OS=Eimeria tenella OX=5802 GN=ETH_00032500 PE=4 SV=1	1	4	1.7	219.97	138420000	88629000	51745000	76369000	98008000	69013000	74304000	41665000	103140000
U6KP50	>tr|U6KP50|U6KP50_EIMTE Thioredoxin, putative OS=Eimeria tenella OX=5802 GN=ETH_00022945 PE=4 SV=1	4	3	6.6	66.625		19540000		64334000	204180000	91881000
U6KT01	>tr|U6KT01|U6KT01_EIMTE Nucleolar phosphoprotein nucleolin, putative OS=Eimeria tenella OX=5802 GN=ETH_00011635 PE=4 SV=1	7	8	12	79.43	395860000	549170000	357380000	763500000	582420000	624640000			59140000
U6KY79	>tr|U6KY79|U6KY79_EIMTE DnaJ domain-containing protein, putative OS=Eimeria tenella OX=5802 GN=ETH_00019280 PE=4 SV=1	2	7	47.8	25.169	88096000	171110000	289790000	322280000	341620000	288050000	125890000	145890000	217490000
U6KP70	>tr|U6KP70|U6KP70_EIMTE 40S ribosomal protein S11, putative OS=Eimeria tenella OX=5802 GN=ETH_00024795 PE=3 SV=1	7	7	40.1	18.621	633980000	874170000	780790000	1013900000	1009100000	1155400000	375110000	1215400000	804640000
U6KP78	>tr|U6KP78|U6KP78_EIMTE U5 snRNP-associated 102 kDa protein, putative OS=Eimeria tenella OX=5802 GN=ETH_00024845 PE=4 SV=1	7	2	2.1	123.16	62048000	23797000	46919000	41053000	31452000	34794000	31644000	16483000	50194000
U6KP79	>tr|U6KP79|U6KP79_EIMTE Translation initiation factor SUI1, putative OS=Eimeria tenella OX=5802 GN=ETH_00025365 PE=4 SV=1	6	2	9.4	23.034	131340000	65462000	108810000	62155000	59564000	88026000	110150000	73814000	13801000
U6KTF3	>tr|U6KTF3|U6KTF3_EIMTE Lactoylglutathione lyase OS=Eimeria tenella OX=5802 GN=ETH_00003665 PE=3 SV=1	4	6	19.1	37.541	894400000	341700000	556420000	672120000	967890000	581820000	338780000	397180000	438810000
U6KPB3	>tr|U6KPB3|U6KPB3_EIMTE Uncharacterized protein (Fragment) OS=Eimeria tenella OX=5802 GN=ETH_00012740 PE=4 SV=1	7	2	5.2	34.863	19138000			26429000	51326000	50606000
U6KPC9	>tr|U6KPC9|U6KPC9_EIMTE Protein EMB-4, isoform d, related OS=Eimeria tenella OX=5802 GN=ETH_00027745 PE=4 SV=1	2	2	0.6	374.12
U6KP36	>tr|U6KP36|U6KP36_EIMTE Uncharacterized protein OS=Eimeria tenella OX=5802 GN=ETH_00034060 PE=4 SV=1	2	16	25.1	97.712	896760000	1065700000	1067400000	533240000	1129800000	903050000	2521500000	2114900000	1197500000
U6KPE0	>tr|U6KPE0|U6KPE0_EIMTE Microneme protein 7, putative OS=Eimeria tenella OX=5802 GN=ETH_00007985 PE=4 SV=1	5	5	20.1	36.573	60755000	40352000	18218000	147760000	150940000	26232000
U6KPE9	>tr|U6KPE9|U6KPE9_EIMTE Serine/threonine-protein phosphatase OS=Eimeria tenella OX=5802 GN=ETH_00018005 PE=3 SV=1	5	5	19.9	34.942	78303000	103490000	162110000	13084000	74939000	20960000	8454000
U6KPK1	>tr|U6KPK1|U6KPK1_EIMTE Uncharacterized protein OS=Eimeria tenella OX=5802 GN=ETH_00006410 PE=4 SV=1	2	9	10.7	118.65	144190000	285190000	294540000	216120000	294440000	290410000	155900000	139390000	137600000
U6KPH8	>tr|U6KPH8|U6KPH8_EIMTE 6-phosphogluconate dehydrogenase, decarboxylating, related OS=Eimeria tenella OX=5802 GN=ETH_00033645 PE=4 SV=1	1	3	20.4	24.078		107260000	54021000	37516000	65106000	124270000	218790000	162760000
U6KPI1	>tr|U6KPI1|U6KPI1_EIMTE Glutaminyl-tRNA synthetase, putative OS=Eimeria tenella OX=5802 GN=ETH_00009425 PE=3 SV=1	6	5	7.7	80.309	86458000	69318000	88431000	124160000	96873000	138110000
U6KPI3	>tr|U6KPI3|U6KPI3_EIMTE Uncharacterized protein (Fragment) OS=Eimeria tenella OX=5802 GN=ETH_00040825 PE=4 SV=1	1	7	29.3	38.849	227360000	115610000	138040000	621110000	286430000	367660000	230160000
U6KPJ8	>tr|U6KPJ8|U6KPJ8_EIMTE Uncharacterized protein (Fragment) OS=Eimeria tenella OX=5802 GN=ETH_00036900 PE=4 SV=1	2	2	24.7	10.741	43546000		86755000	20395000			109690000	353900000	378560000
U6L8J5	>tr|U6L8J5|U6L8J5_EIMTE SNARE protein, putative OS=Eimeria tenella OX=5802 GN=ETH_00015550 PE=3 SV=1	1	4	16	24.66	211060000	109940000	63031000	99570000	132060000	123250000		69991000	59545000
U6KPL8	>tr|U6KPL8|U6KPL8_EIMTE ARF1-directed GTPase-activating protein, putative OS=Eimeria tenella OX=5802 GN=ETH_00009650 PE=4 SV=1	7	4	13.7	40.226	64482000		50465000	61972000	77452000	70132000	53338000	157700000
U6KPM2	>tr|U6KPM2|U6KPM2_EIMTE Proteasome subunit beta (Fragment) OS=Eimeria tenella OX=5802 GN=ETH_00009675 PE=3 SV=1	2	2	9.8	24.24					66720000	169810000
U6KPM3	>tr|U6KPM3|U6KPM3_EIMTE Nucleoredoxin, putative OS=Eimeria tenella OX=5802 GN=ETH_00024370 PE=4 SV=1	2	2	4.4	50.685	25083000			28780000
U6KPN8	>tr|U6KPN8|U6KPN8_EIMTE WD-repeat protein, putative OS=Eimeria tenella OX=5802 GN=ETH_00027215 PE=4 SV=1	2	3	7	71.085		16843000		49172000	53912000	86656000
U6KTI3	>tr|U6KTI3|U6KTI3_EIMTE Superoxide dismutase OS=Eimeria tenella OX=5802 GN=ETH_00011830 PE=3 SV=1	3	4	21.5	23.72	2833200000	2257900000	1533800000	2335700000	2512400000	1851000000	1783500000	871990000	1101000000
U6KPP6	>tr|U6KPP6|U6KPP6_EIMTE Uncharacterized protein OS=Eimeria tenella OX=5802 GN=ETH_00027265 PE=4 SV=1	1	2	9.6	41.212		27205000	29783000	57322000	28818000
U6KPQ9	>tr|U6KPQ9|U6KPQ9_EIMTE Isoleucine-tRNA synthetase, putative OS=Eimeria tenella OX=5802 GN=ETH_00021785 PE=3 SV=1	1	2	2.4	116.28		36564000	31908000		28776000	35718000
U6KPR1	>tr|U6KPR1|U6KPR1_EIMTE Ribosomal protein L27, putative OS=Eimeria tenella OX=5802 GN=ETH_00024495 PE=4 SV=1	6	5	30.1	16.578	625020000	702630000	659320000	1479400000	753650000	364870000	1458200000	1290600000	765180000
U6KPR7	>tr|U6KPR7|U6KPR7_EIMTE Uncharacterized protein OS=Eimeria tenella OX=5802 GN=ETH_00028810 PE=4 SV=1	1	6	3.1	230.32		36528000		40977000	50746000	101160000
U6KPS1	>tr|U6KPS1|U6KPS1_EIMTE Uncharacterized protein OS=Eimeria tenella OX=5802 GN=ETH_00016025 PE=4 SV=1	3	8	10	83.947	95057000	113870000	123720000	121270000	88855000	98072000	307400000	115650000	178370000
U6KHL8	>tr|U6KHL8|U6KHL8_EIMTE Uncharacterized protein OS=Eimeria tenella OX=5802 GN=ETH_00002565 PE=4 SV=1	1	1	5.6	35.414	36913000	44909000	45926000	65470000	71744000				67614000
U6KPS8	>tr|U6KPS8|U6KPS8_EIMTE Uncharacterized protein OS=Eimeria tenella OX=5802 GN=ETH_00037270 PE=4 SV=1	2	3	3.9	75.577	43089000	33426000		28004000	32859000	35676000
U6KPT5	>tr|U6KPT5|U6KPT5_EIMTE 60S ribosomal protein L26, putative OS=Eimeria tenella OX=5802 GN=ETH_00030745 PE=4 SV=1	2	4	15.2	15.849	152500000	138800000	461240000	131210000	295630000	402130000
U6L3Y3	>tr|U6L3Y3|U6L3Y3_EIMTE Prohibitin, putative OS=Eimeria tenella OX=5802 GN=ETH_00017420 PE=4 SV=1	3	10	32.8	31.936	224550000	432760000	340130000	310500000	687370000	580590000	561130000	532110000	721420000
U6KUS0	>tr|U6KUS0|U6KUS0_EIMTE Profilin OS=Eimeria tenella OX=5802 GN=ETH_00010645 PE=3 SV=1	6	11	89.3	18.416	7748500000	9666500000	17489000000	5869400000	6740600000	9834900000	6915800000	5318400000	5383500000
U6KPX1	>tr|U6KPX1|U6KPX1_EIMTE Uridine phosphorylase, putative OS=Eimeria tenella OX=5802 GN=ETH_00030945 PE=4 SV=1	1	13	40.8	34.853	1061500000	964410000	1539100000	1253600000	868630000	823020000	898780000	1180800000	840080000
U6KH26	>tr|U6KH26|U6KH26_EIMTE Uncharacterized protein OS=Eimeria tenella OX=5802 GN=ETH_00025345 PE=4 SV=1	8	24	47.1	65.75	2865600000	3887900000	3595500000	5391400000	5840500000	5855800000	3135400000	2195400000	4574500000
U6KPZ9	>tr|U6KPZ9|U6KPZ9_EIMTE ATP-dependent RNA helicase, putative OS=Eimeria tenella OX=5802 GN=ETH_00029210 PE=3 SV=1	1	1	3.5	48.896	14701000	13715000		52121000
U6KZC7	>tr|U6KZC7|U6KZC7_EIMTE 1,4-alpha-glucan branching enzyme, putative OS=Eimeria tenella OX=5802 GN=ETH_00002275 PE=4 SV=1	2	5	5.5	115.14	147930000	150080000	90124000	115050000	180530000	188790000	1153600000
U6KQ25	>tr|U6KQ25|U6KQ25_EIMTE Microneme protein 2, putative OS=Eimeria tenella OX=5802 GN=ETH_00026625 PE=4 SV=1	9	27	44.5	75.731	27920000000	30821000000	35619000000	15490000000	24519000000	24080000000	33052000000	67768000000	43890000000
U6L9T1	>tr|U6L9T1|U6L9T1_EIMTE p97 protein, putative OS=Eimeria tenella OX=5802 GN=ETH_00020250 PE=4 SV=1	6	13	14	92.543	646870000	906570000	512290000	608450000	563670000	763700000		105610000
U6KQ35	>tr|U6KQ35|U6KQ35_EIMTE Ribosomal protein L41, putative OS=Eimeria tenella OX=5802 GN=ETH_00029480 PE=3 SV=1	2	2	18.1	11.995	197760000	325490000	104770000	504330000	504050000	50142000
U6KQ37	>tr|U6KQ37|U6KQ37_EIMTE Uncharacterized protein OS=Eimeria tenella OX=5802 GN=ETH_00035900 PE=4 SV=1	1	3	10.4	46.815		53471000	48676000	58966000	50368000	103620000	25330000
A0A089WZ60	>tr|A0A089WZ60|A0A089WZ60_EIMTE Microneme protein 3 (Fragment) OS=Eimeria tenella OX=5802 GN=mic-3 PE=4 SV=1	3	17	47.3	37.703	879910000	305710000	635070000	962530000	783620000	933080000	589350000	608390000	394200000
U6KT45	>tr|U6KT45|U6KT45_EIMTE TCP-1/cpn60 family chaperonin, putative OS=Eimeria tenella OX=5802 GN=ETH_00014910 PE=3 SV=1	3	8	15.3	57.504	149580000	165140000	121900000	230350000	50377000	103530000	295340000	309860000	190830000
U6KQ59	>tr|U6KQ59|U6KQ59_EIMTE Uncharacterized protein OS=Eimeria tenella OX=5802 GN=ETH_00002060 PE=4 SV=1	1	4	21.2	32.814	49410000	121410000	167660000	69556000	150410000	174640000	166960000
U6KQ81	>tr|U6KQ81|U6KQ81_EIMTE ATP-citrate synthase, putative OS=Eimeria tenella OX=5802 GN=ETH_00040515 PE=4 SV=1	1	8	11.7	92.823	89635000	332830000	130430000	101130000	424070000	290700000
U6KQ85	>tr|U6KQ85|U6KQ85_EIMTE Mitochondrial alternative NADH dehydrogenase 1, putative OS=Eimeria tenella OX=5802 GN=ETH_00001560 PE=4 SV=1	2	12	20.1	71.973	634790000	1087100000	880480000	853730000	657780000	494620000	892050000	336530000	644970000
U6KQ89	>tr|U6KQ89|U6KQ89_EIMTE BIS(5'-nucleosyl)-tetraphosphatase, putative OS=Eimeria tenella OX=5802 GN=ETH_00024235 PE=4 SV=1	1	2	17.9	16.566	29090000
U6KQA2	>tr|U6KQA2|U6KQA2_EIMTE Uncharacterized protein OS=Eimeria tenella OX=5802 GN=ETH_00000300 PE=4 SV=1	2	2	11	28.25	27730000	37504000	30925000	16756000	52540000	54130000	188370000
U6KQA5	>tr|U6KQA5|U6KQA5_EIMTE Uncharacterized protein OS=Eimeria tenella OX=5802 GN=ETH_00000325 PE=4 SV=1	2	2	9.8	45.592	39719000	7322500			18861000	9680000
U6KQB0	>tr|U6KQB0|U6KQB0_EIMTE Uncharacterized protein OS=Eimeria tenella OX=5802 GN=ETH_00025280 PE=4 SV=1	2	6	6.4	137.81	44873000	64546000	53185000	67155000	72421000	56240000
U6KQB4	>tr|U6KQB4|U6KQB4_EIMTE 60S ribosomal protein L9, putative OS=Eimeria tenella OX=5802 GN=ETH_00012265 PE=4 SV=1	8	8	41.1	21.563	719460000	998830000	943850000	1078300000	679960000	521630000	1090400000	808170000	917000000
U6KQB9	>tr|U6KQB9|U6KQB9_EIMTE HIT domain-containing protein, putative OS=Eimeria tenella OX=5802 GN=ETH_00012290 PE=4 SV=1	2	4	40.8	16.044	353050000	234720000	706020000	959210000	227500000	135940000	54338000	127340000	210340000
U6KQC1	>tr|U6KQC1|U6KQC1_EIMTE Uncharacterized protein OS=Eimeria tenella OX=5802 GN=ETH_00016425 PE=4 SV=1	2	5	6.9	93.449	102160000	67097000	48263000	54118000	76438000	100930000
U6KQD1	>tr|U6KQD1|U6KQD1_EIMTE Uncharacterized protein OS=Eimeria tenella OX=5802 GN=ETH_00012490 PE=4 SV=1	2	7	3	309.72				42459000	32408000	48744000		35760000
U6KQI1	>tr|U6KQI1|U6KQI1_EIMTE Uncharacterized protein OS=Eimeria tenella OX=5802 GN=ETH_00043935 PE=4 SV=1	2	7	27.1	23.307	208200000	152440000	407070000	290060000	351460000	571700000	146630000	53554000	751350000
U6KQI8	>tr|U6KQI8|U6KQI8_EIMTE Uncharacterized protein OS=Eimeria tenella OX=5802 GN=ETH_00026925 PE=4 SV=1	4	2	5.6	33.224		224280000	71994000	62650000	91067000	135880000
U6KQJ2	>tr|U6KQJ2|U6KQJ2_EIMTE Rhoptry neck protein 2, putative (Fragment) OS=Eimeria tenella OX=5802 GN=ETH_00012760 PE=1 SV=1	4	20	18.5	151.49	783610000	1357900000	1454800000	1973200000	798020000	910420000	1167000000	1508200000	1634800000
U6KQK5	>tr|U6KQK5|U6KQK5_EIMTE Uncharacterized protein OS=Eimeria tenella OX=5802 GN=ETH_00027000 PE=4 SV=1	2	2	0.3	1046.8				14853000
U6KQM2	>tr|U6KQM2|U6KQM2_EIMTE U4/U6 small nuclear ribonucleoprotein, putative OS=Eimeria tenella OX=5802 GN=ETH_00016490 PE=4 SV=1	4	2	3.5	67.724	16285000	24933000	16061000	27002000	23365000
U6KQM5	>tr|U6KQM5|U6KQM5_EIMTE Pyruvate dehydrogenase E1 component subunit alpha OS=Eimeria tenella OX=5802 GN=ETH_00020990 PE=4 SV=1	7	3	5.5	59.06		13697000		54085000	22394000
U6KQM7	>tr|U6KQM7|U6KQM7_EIMTE Ubiquitin-conjugating enzyme e2, putative OS=Eimeria tenella OX=5802 GN=ETH_00021510 PE=3 SV=1	3	2	24.4	17.888	84325000	153290000	171530000				607640000	456510000	193530000
U6KQN3	>tr|U6KQN3|U6KQN3_EIMTE Uncharacterized protein (Fragment) OS=Eimeria tenella OX=5802 GN=ETH_00037850 PE=4 SV=1	1	3	8.3	57.339		48214000		57886000	60445000	56722000
U6KQN6	>tr|U6KQN6|U6KQN6_EIMTE Uncharacterized protein OS=Eimeria tenella OX=5802 GN=ETH_00030515 PE=4 SV=1	2	3	2.7	204.9				15167000		29540000
U6KQQ0	>tr|U6KQQ0|U6KQQ0_EIMTE Uncharacterized protein OS=Eimeria tenella OX=5802 GN=ETH_00015185 PE=4 SV=1	1	3	11.6	33.373	36646000	96275000	119950000	67311000	103770000	132900000
U6KQQ8	>tr|U6KQQ8|U6KQQ8_EIMTE Alpha-soluble NSF attachment protein, putative (Fragment) OS=Eimeria tenella OX=5802 GN=ETH_00004545 PE=4 SV=1	2	2	4.4	48.651	141940000	63934000	19986000	116030000	100610000	66479000
U6KQS0	>tr|U6KQS0|U6KQS0_EIMTE Uncharacterized protein OS=Eimeria tenella OX=5802 GN=ETH_00010390 PE=4 SV=1	1	4	13.5	35.613	231080000	189280000	129200000	335310000	179400000	118420000	202600000	205310000	184690000
U6KQS3	>tr|U6KQS3|U6KQS3_EIMTE Uncharacterized protein OS=Eimeria tenella OX=5802 GN=ETH_00007690 PE=4 SV=1	1	1	7.3	22.505	12206000
U6KQS6	>tr|U6KQS6|U6KQS6_EIMTE Uncharacterized protein (Fragment) OS=Eimeria tenella OX=5802 GN=ETH_00042295 PE=4 SV=1	1	1	8	12.964	156930000	400640000	211310000	313890000	360430000	275920000	405640000	427550000	621630000
U6KQT9	>tr|U6KQT9|U6KQT9_EIMTE Lipase domain-containing protein, putative OS=Eimeria tenella OX=5802 GN=ETH_00019415 PE=4 SV=1	2	1	1.5	107.74				76205000
U6KQU0	>tr|U6KQU0|U6KQU0_EIMTE Sushi domain-containing protein / SCR repeat-containing protein, putative (Fragment) OS=Eimeria tenella OX=5802 GN=ETH_00043040 PE=4 SV=1	1	5	17.2	46.283	138800000	240760000	312640000	241070000	281670000	285980000	139940000		424370000
U6KQV1	>tr|U6KQV1|U6KQV1_EIMTE Uncharacterized protein (Fragment) OS=Eimeria tenella OX=5802 GN=ETH_00035635 PE=4 SV=1	1	3	22.7	23.144	36874000	11994000		40830000	72252000	136340000
U6KQV6	>tr|U6KQV6|U6KQV6_EIMTE Uncharacterized protein OS=Eimeria tenella OX=5802 GN=ETH_00039735 PE=4 SV=1	1	2	12.8	19.93
U6KQX6	>tr|U6KQX6|U6KQX6_EIMTE 10 kDa chaperonin, putative OS=Eimeria tenella OX=5802 GN=ETH_00019665 PE=3 SV=1	3	3	11.3	26.8		52453000	20790000	85575000	17549000	41588000
U6KR05	>tr|U6KR05|U6KR05_EIMTE Branched-chain alpha-keto acid dehydrogenase E1 component beta chain, putative OS=Eimeria tenella OX=5802 GN=ETH_00025495 PE=4 SV=1	7	7	29	43.68	113920000	543900000	842310000	395110000	987860000	1120700000	1135600000	844860000	684820000
U6L0U5	>tr|U6L0U5|U6L0U5_EIMTE Subtilisin-like protein, related OS=Eimeria tenella OX=5802 GN=ETH_00005950 PE=4 SV=1	1	3	12.7	30.483	1244500000	1242300000	1070900000	653250000	542030000	576730000	247770000	416280000	403600000
U6KR11	>tr|U6KR11|U6KR11_EIMTE Uncharacterized protein OS=Eimeria tenella OX=5802 GN=ETH_00015930 PE=3 SV=1	5	6	8	93.214	113600000	92710000	44765000	105980000	210430000	84923000
U6KR36	>tr|U6KR36|U6KR36_EIMTE SJCHGC09143 protein, related OS=Eimeria tenella OX=5802 GN=ETH_00021915 PE=4 SV=1	1	2	5.3	44.135		11193000		16944000		19997000
U6KR40	>tr|U6KR40|U6KR40_EIMTE 26S protease regulatory subunit 8, putative OS=Eimeria tenella OX=5802 GN=ETH_00020095 PE=4 SV=1	5	9	10.1	117.51	199100000	277580000	319010000	259940000	551050000	353190000	387020000	283750000	78809000
U6KR77	>tr|U6KR77|U6KR77_EIMTE CMGC kinase, GSK family TgPK3, putative OS=Eimeria tenella OX=5802 GN=ETH_00028715 PE=3 SV=1	5	8	24.5	45.156	141820000	269100000	305180000	192530000	297890000	267240000	918720000	413630000	260580000
U6KR84	>tr|U6KR84|U6KR84_EIMTE Uncharacterized protein OS=Eimeria tenella OX=5802 GN=ETH_00019485 PE=3 SV=1	2	2	8.9	30.399		18186000	40616000	37844000	26516000	54781000			46473000
U6KR86	>tr|U6KR86|U6KR86_EIMTE Organellar heat shock protein OS=Eimeria tenella OX=5802 GN=ETH_00019510 PE=3 SV=1	6	21	34.1	73.033	1089600000	1372800000	1267300000	1525600000	1610900000	2005000000	690270000	2489800000	980400000
U6KR95	>tr|U6KR95|U6KR95_EIMTE Uncharacterized protein OS=Eimeria tenella OX=5802 GN=ETH_00019560 PE=4 SV=1	2	2	2.1	115.84	133130000	110670000	164480000		68201000	1212000000
U6KU76	>tr|U6KU76|U6KU76_EIMTE Heat shock protein 40, putative OS=Eimeria tenella OX=5802 GN=ETH_00029665 PE=4 SV=1	7	12	35.3	37.255	372890000	658500000	738260000	821470000	962120000	876670000	510130000	641570000	484180000
U6KRA5	>tr|U6KRA5|U6KRA5_EIMTE Galactosyltransferase, related, related OS=Eimeria tenella OX=5802 GN=ETH_00019635 PE=4 SV=1	3	6	8.6	78.482	99799000	212350000	234650000	180370000	265430000	315510000	292200000		225310000
U6KRA8	>tr|U6KRA8|U6KRA8_EIMTE Related to putidaredoxin reductase, related OS=Eimeria tenella OX=5802 GN=ETH_00016775 PE=4 SV=1	1	5	19.8	27.094	38013000	21865000	55761000				40475000	105060000
U6KRC9	>tr|U6KRC9|U6KRC9_EIMTE UDP-N-acetylglucosamine transporter, putative OS=Eimeria tenella OX=5802 GN=ETH_00019790 PE=4 SV=1	1	1	4.3	40.148	23973000
U6KRE2	>tr|U6KRE2|U6KRE2_EIMTE Armadillo/beta-catenin-like repeat-containing protein, putative OS=Eimeria tenella OX=5802 GN=ETH_00027380 PE=4 SV=1	4	6	20.2	30.199	160840000	73070000	291970000	60271000	95425000	189100000
U6KXY9	>tr|U6KXY9|U6KXY9_EIMTE Ras family domain-containing protein, putative OS=Eimeria tenella OX=5802 GN=ETH_00028380 PE=4 SV=1	3	6	25.8	23.452	153930000	241450000	149670000	355990000	557440000	547130000	763260000	924750000
U6KVP1	>tr|U6KVP1|U6KVP1_EIMTE Membrane-attack complex / perforin domain-containing protein, putative OS=Eimeria tenella OX=5802 GN=ETH_00005740 PE=4 SV=1	1	14	26.2	83.753	721710000	723280000	1107500000	1038500000	1358200000	1201000000	1517000000	1297400000	2128400000
U6KRG0	>tr|U6KRG0|U6KRG0_EIMTE 60S ribosomal protein L22, putative OS=Eimeria tenella OX=5802 GN=ETH_00019965 PE=4 SV=1	2	1	7.5	15.267	129710000	195770000	113090000	68020000	83129000	120790000
U6KRG7	>tr|U6KRG7|U6KRG7_EIMTE 3-methyl-2-oxobutanoate dehydrogenase (Lipoamide) kinase, putative OS=Eimeria tenella OX=5802 GN=ETH_00014950 PE=4 SV=1	1	2	11	23.082	115980000	75092000	34833000	79809000	125480000	41520000	64345000	7163100
O43980	>sp|O43980|M1PAS_EIMTE Mannitol-1-phosphatase OS=Eimeria tenella OX=5802 PE=1 SV=1	2	10	35.3	34.736	440450000	435180000	552980000	608670000	444460000	616250000	955470000	851460000	1135400000
U6KRK0	>tr|U6KRK0|U6KRK0_EIMTE Elongation factor 1, putative OS=Eimeria tenella OX=5802 GN=ETH_00029140 PE=4 SV=1	2	4	24.2	21.087	656750000	490240000	164680000	423820000	596690000	701480000
A0A184W4F4	>tr|A0A184W4F4|A0A184W4F4_EIMTE Elongation factor 2 OS=Eimeria tenella OX=5802 PE=2 SV=1	2	19	26.7	93.245	1530600000	1875100000	2843900000	1593000000	1403700000	1324200000	2768700000	2263600000	2675100000
U6KRL4	>tr|U6KRL4|U6KRL4_EIMTE RNA-binding protein, putative OS=Eimeria tenella OX=5802 GN=ETH_00015495 PE=4 SV=1	2	2	11.7	18.977	62106000	38900000	68953000		27223000	40536000
U6KRL8	>tr|U6KRL8|U6KRL8_EIMTE Mitochondrial pyruvate carrier OS=Eimeria tenella OX=5802 GN=ETH_00015520 PE=3 SV=1	11	2	26.1	13.916							166970000	107040000	190110000
Q9U966	>tr|Q9U966|Q9U966_EIMTE Micronemal protein MIC4, related OS=Eimeria tenella OX=5802 GN=mic-5 PE=1 SV=1	4	59	66.4	100.41	38457000000	56400000000	67207000000	35124000000	45397000000	50972000000	94419000000	67847000000	79274000000
U6KRN4	>tr|U6KRN4|U6KRN4_EIMTE TPR domain-containing protein, putative OS=Eimeria tenella OX=5802 GN=ETH_00030100 PE=4 SV=1	2	4	4.8	124.18	34337000	13652000				32206000
U6KRR2	>tr|U6KRR2|U6KRR2_EIMTE Lanthionine synthetase C-like protein 1, putative OS=Eimeria tenella OX=5802 GN=ETH_00030225 PE=4 SV=1	2	4	7.7	86.77	18266000	22790000	33413000	37834000	21827000	42372000	6942700
U6KRU7	>tr|U6KRU7|U6KRU7_EIMTE Myosin heavy chain, putative OS=Eimeria tenella OX=5802 GN=ETH_00029760 PE=4 SV=1	2	6	4.6	153.94		39335000	46309000	38109000	56904000	48309000	92289000
U6KRW6	>tr|U6KRW6|U6KRW6_EIMTE Uncharacterized protein (Fragment) OS=Eimeria tenella OX=5802 GN=ETH_00041435 PE=4 SV=1	1	2	24.2	11.184		60722000	39007000	36519000	62252000	44262000
U6KRW8	>tr|U6KRW8|U6KRW8_EIMTE Uncharacterized protein OS=Eimeria tenella OX=5802 GN=ETH_00015240 PE=4 SV=1	2	2	2.1	110.76				10481000	18241000
U6KRZ7	>tr|U6KRZ7|U6KRZ7_EIMTE Uncharacterized protein OS=Eimeria tenella OX=5802 GN=ETH_00006240 PE=3 SV=1	2	3	14.9	25.512	88102000	117310000	193620000	184050000	148710000	103960000	291850000
U6KS00	>tr|U6KS00|U6KS00_EIMTE Uncharacterized protein (Fragment) OS=Eimeria tenella OX=5802 GN=ETH_00042540 PE=4 SV=1	1	1	1.9	71.488	1016700000	1170100000	1516000000	1559000000	297130000	710740000	5062500000	1793900000	530700000
U6KS01	>tr|U6KS01|U6KS01_EIMTE Uncharacterized protein OS=Eimeria tenella OX=5802 GN=ETH_00009430 PE=4 SV=1	1	2	3.7	78.695	65619000	86306000		73841000	248170000	236680000
U6KS05	>tr|U6KS05|U6KS05_EIMTE O-acyltransferase OS=Eimeria tenella OX=5802 GN=ETH_00032635 PE=3 SV=1	2	3	5.5	75.649				47891000	46116000
U6KS10	>tr|U6KS10|U6KS10_EIMTE Uncharacterized protein (Fragment) OS=Eimeria tenella OX=5802 GN=ETH_00038830 PE=4 SV=1	1	3	11.9	29.964		31424000	35769000	32885000	29061000	30141000
U6KS25	>tr|U6KS25|U6KS25_EIMTE Uncharacterized protein OS=Eimeria tenella OX=5802 GN=ETH_00009580 PE=4 SV=1	3	3	12.3	32.455	13211000		36345000	53305000	27283000	36987000
U6KS33	>tr|U6KS33|U6KS33_EIMTE Uncharacterized protein OS=Eimeria tenella OX=5802 GN=ETH_00009630 PE=4 SV=1	2	2	3	82.427		9398900			4631900
U6KS51	>tr|U6KS51|U6KS51_EIMTE Aldo/keto reductase family oxidoreductase, putative OS=Eimeria tenella OX=5802 GN=ETH_00024730 PE=4 SV=1	2	7	24	34.938	201770000	91765000	183710000	90731000	122230000	120330000	208020000	60314000	260530000
U6KS58	>tr|U6KS58|U6KS58_EIMTE Phosphoglucan, water dikinase protein, putative (Fragment) OS=Eimeria tenella OX=5802 GN=ETH_00008190 PE=4 SV=1	1	9	14.1	86.498	85997000	129580000	97935000	124010000	127870000	46510000
U6KS61	>tr|U6KS61|U6KS61_EIMTE Coatomer alpha subunit, putative OS=Eimeria tenella OX=5802 GN=ETH_00021415 PE=4 SV=1	7	13	11.2	132.53	268950000	252590000	282390000	346950000	304800000	257450000	37627000
U6KS66	>tr|U6KS66|U6KS66_EIMTE Coronin OS=Eimeria tenella OX=5802 GN=ETH_00024805 PE=3 SV=1	7	9	16.7	67.195	223690000	231060000	124980000	299380000	201740000	275710000	120200000
U6KS74	>tr|U6KS74|U6KS74_EIMTE Uncharacterized protein OS=Eimeria tenella OX=5802 GN=ETH_00015030 PE=4 SV=1	3	9	49.4	17.51	1052800000	2677700000	2768800000	1671100000	1798700000	2572000000	2011600000	1781100000	3045700000
U6KS79	>tr|U6KS79|U6KS79_EIMTE Uncharacterized protein OS=Eimeria tenella OX=5802 GN=ETH_00021515 PE=4 SV=1	2	2	11.1	17.359	1857200000	2297600000	1698400000	1556700000	1067400000	337760000	1338700000	1873100000	2921900000
U6KS91	>tr|U6KS91|U6KS91_EIMTE Uncharacterized protein OS=Eimeria tenella OX=5802 GN=ETH_00006010 PE=4 SV=1	1	10	20.4	81.302	54447000	74880000	99785000	96662000	218470000	146250000
U6KSB5	>tr|U6KSB5|U6KSB5_EIMTE Uncharacterized protein (Fragment) OS=Eimeria tenella OX=5802 GN=ETH_00040695 PE=4 SV=1	1	2	9.3	21.626				24602000
U6KSC4	>tr|U6KSC4|U6KSC4_EIMTE Peptide methionine sulfoxide reductase, putative OS=Eimeria tenella OX=5802 GN=ETH_00006185 PE=3 SV=1	2	3	13.1	23.395	86396000	91795000		76864000	85932000	53750000
U6KSC8	>tr|U6KSC8|U6KSC8_EIMTE Uncharacterized protein (Fragment) OS=Eimeria tenella OX=5802 GN=ETH_00039180 PE=4 SV=1	1	2	18.6	19.905				29306000	22867000
U6KSC9	>tr|U6KSC9|U6KSC9_EIMTE Protein disulfide-isomerase OS=Eimeria tenella OX=5802 GN=ETH_00006210 PE=3 SV=1	4	21	53.3	53.042	6753500000	9964500000	13514000000	6659500000	9677700000	10606000000	7486500000	13082000000	11737000000
U6KSF4	>tr|U6KSF4|U6KSF4_EIMTE Cleft lip and palate transmembrane protein 1, putative OS=Eimeria tenella OX=5802 GN=ETH_00026455 PE=4 SV=1	2	3	5.4	76.229	21998000	57920000	43680000	38372000	47813000	66074000
U6KSG1	>tr|U6KSG1|U6KSG1_EIMTE Uncharacterized protein OS=Eimeria tenella OX=5802 GN=ETH_00026505 PE=4 SV=1	2	1	13.9	16.794				93246000
U6KSG2	>tr|U6KSG2|U6KSG2_EIMTE UDP-N-acetylglucosamine 4-epimerase OS=Eimeria tenella OX=5802 GN=ETH_00015660 PE=3 SV=1	2	4	13.2	40.078	437290000	360570000	117860000	243400000	245510000	214950000	292020000	131930000	121120000
U6KSH4	>tr|U6KSH4|U6KSH4_EIMTE Uncharacterized protein OS=Eimeria tenella OX=5802 GN=ETH_00018895 PE=4 SV=1	2	3	14	32.741	1450700000	1185100000	1461700000	1569500000	2546600000	2123100000	2021800000	1324800000	4204600000
U6KSH7	>tr|U6KSH7|U6KSH7_EIMTE Uncharacterized protein OS=Eimeria tenella OX=5802 GN=ETH_00026605 PE=4 SV=1	1	2	15.7	12.629	214010000	385820000	503980000	475820000	537770000	617650000			143620000
U6KSI5	>tr|U6KSI5|U6KSI5_EIMTE Citrate synthase, putative OS=Eimeria tenella OX=5802 GN=ETH_00026655 PE=4 SV=1	2	4	16.2	38.042	145700000	48176000	62941000	337670000		29892000	54785000	103200000	24466000
Q546B5	>tr|Q546B5|Q546B5_EIMTE Major sporozoite surface antigen OS=Eimeria tenella OX=5802 GN=sag1 PE=2 SV=1	5	16	68	27.137	33559000000	29879000000	42391000000	25443000000	36818000000	46002000000	45557000000	47842000000	51009000000
U6KSN1	>tr|U6KSN1|U6KSN1_EIMTE TLD domain-containing protein, putative OS=Eimeria tenella OX=5802 GN=ETH_00024405 PE=4 SV=1	4	3	7	59.192		23137000	36264000	70499000	31804000	64314000
U6KSP6	>tr|U6KSP6|U6KSP6_EIMTE Uncharacterized protein OS=Eimeria tenella OX=5802 GN=ETH_00005705 PE=4 SV=1	2	2	2.8	86.203				89158000	15289000
U6KSQ4	>tr|U6KSQ4|U6KSQ4_EIMTE Uncharacterized protein OS=Eimeria tenella OX=5802 GN=ETH_00005755 PE=4 SV=1	2	29	25.9	168.14	1501600000	2764200000	2763000000	3231200000	3843200000	3253700000	7210100000	3037200000	4102700000
U6KSR1	>tr|U6KSR1|U6KSR1_EIMTE Ribosomal protein L23a, putative OS=Eimeria tenella OX=5802 GN=ETH_00005805 PE=3 SV=1	3	4	25.6	18.368	704730000	706810000	190980000	153290000	83929000	53524000	913380000	167510000	77980000
U6KSR4	>tr|U6KSR4|U6KSR4_EIMTE Nascent polypeptide-associated complex alpha chain, putative (Fragment) OS=Eimeria tenella OX=5802 GN=ETH_00039390 PE=4 SV=1	2	2	30.6	8.5184				118490000	61825000
U6KSR8	>tr|U6KSR8|U6KSR8_EIMTE Uncharacterized protein OS=Eimeria tenella OX=5802 GN=ETH_00043260 PE=4 SV=1	1	2	1.6	139.91					16041000	30985000
U6KSU7	>tr|U6KSU7|U6KSU7_EIMTE Uncharacterized protein (Fragment) OS=Eimeria tenella OX=5802 GN=ETH_00038430 PE=4 SV=1	1	4	15.3	46.362	48221000	89369000	44039000	69209000	117810000	78739000	73775000
U6KSV4	>tr|U6KSV4|U6KSV4_EIMTE Uncharacterized protein OS=Eimeria tenella OX=5802 GN=ETH_00017920 PE=4 SV=1	2	2	2	148.79		12834000		13734000
U6KP43	>tr|U6KP43|U6KP43_EIMTE Hsc70/Hsp90-organizing protein, putative OS=Eimeria tenella OX=5802 GN=ETH_00024670 PE=4 SV=1	6	16	22	73.172	1247900000	1198800000	821290000	1551800000	1638300000	2243700000	599110000	1813300000	825210000
U6KSW7	>tr|U6KSW7|U6KSW7_EIMTE Citrate synthase OS=Eimeria tenella OX=5802 GN=ETH_00000665 PE=3 SV=1	2	6	21.5	29.493	22088000	37399000		79158000		24886000
U6KSY2	>tr|U6KSY2|U6KSY2_EIMTE 40S ribosomal protein S27, putative OS=Eimeria tenella OX=5802 GN=ETH_00011865 PE=3 SV=1	2	2	16.4	16.111	93802000	234420000	131370000	172170000	238300000	97591000	634370000	27339000	505020
U6KSZ6	>tr|U6KSZ6|U6KSZ6_EIMTE Uncharacterized protein OS=Eimeria tenella OX=5802 GN=ETH_00011610 PE=3 SV=1	3	2	11	31.89	11505000	20018000			21930000	33338000
U6KSZ7	>tr|U6KSZ7|U6KSZ7_EIMTE cAMP-dependent protein kinase regulatory subunit, putative OS=Eimeria tenella OX=5802 GN=ETH_00011940 PE=4 SV=1	4	6	18.5	39.595	249220000	281160000	343470000	163780000	371100000	473710000	131400000	324300000	87790000
U6KT00	>tr|U6KT00|U6KT00_EIMTE Isocitrate dehydrogenase, putative (Fragment) OS=Eimeria tenella OX=5802 GN=ETH_00037035 PE=4 SV=1	1	3	15.9	18.749	737920000	464530000	507520000	690520000	323750000	356650000
U6KX89	>tr|U6KX89|U6KX89_EIMTE Uncharacterized protein OS=Eimeria tenella OX=5802 GN=ETH_00006755 PE=3 SV=1	1	12	13.1	114.02	404590000	330760000	424310000	710720000	516460000	721820000	755700000	203330000	267580000
U6KT02	>tr|U6KT02|U6KT02_EIMTE TCP-1/cpn60 family chaperonin, putative OS=Eimeria tenella OX=5802 GN=ETH_00011965 PE=4 SV=1	6	8	18.8	51.182	137170000	238380000	390680000	502850000	426600000	346790000	335230000	134580000	440910000
U6L446	>tr|U6L446|U6L446_EIMTE Uncharacterized protein OS=Eimeria tenella OX=5802 GN=ETH_00013525 PE=4 SV=1	4	19	25.2	104.21	937640000	1100600000	1056800000	1052800000	1166400000	1066200000	1937300000	1974800000	2257400000
U6KT07	>tr|U6KT07|U6KT07_EIMTE Uncharacterized protein OS=Eimeria tenella OX=5802 GN=ETH_00011710 PE=4 SV=1	2	2	5.2	42.997				26197000	8639300
U6KT08	>tr|U6KT08|U6KT08_EIMTE Kinesin heavy chain, putative OS=Eimeria tenella OX=5802 GN=ETH_00019085 PE=3 SV=1	7	11	8.6	163.94	75925000	146490000	88644000	113560000	222080000	217050000			121370000
U6KT19	>tr|U6KT19|U6KT19_EIMTE Uncharacterized protein OS=Eimeria tenella OX=5802 GN=ETH_00019135 PE=4 SV=1	4	8	13.8	68.296	157360000	176020000	251350000	118770000	251520000	299890000	320450000	79893000	325370000
U6KT24	>tr|U6KT24|U6KT24_EIMTE Zinc metalloprotease 2, putative (Fragment) OS=Eimeria tenella OX=5802 GN=ETH_00012015 PE=4 SV=1	3	13	18.6	72.891	1310200000	1176400000	903500000	1424400000	743560000	723640000	997360000	569440000	474070000
U6KT28	>tr|U6KT28|U6KT28_EIMTE Glyceraldehyde-3-phosphate dehydrogenase, putative OS=Eimeria tenella OX=5802 GN=ETH_00016495 PE=3 SV=1	2	8	13.3	69.628	399860000	560230000	581860000	546500000	764540000	1198400000	966890000	453170000	894830000
U6KT33	>tr|U6KT33|U6KT33_EIMTE Mitochondrial-processing peptidase beta subunit, putative OS=Eimeria tenella OX=5802 GN=ETH_00011835 PE=3 SV=1	3	11	19.5	57.495	618160000	200920000	259740000	399650000	643960000	397750000	250500000	220820000	294080000
U6KT58	>tr|U6KT58|U6KT58_EIMTE Uncharacterized protein OS=Eimeria tenella OX=5802 GN=ETH_00001190 PE=3 SV=1	2	7	19.8	58.725	249350000	227450000	397220000	372210000	402590000	486390000
U6KT63	>tr|U6KT63|U6KT63_EIMTE Uncharacterized protein OS=Eimeria tenella OX=5802 GN=ETH_00023915 PE=4 SV=1	2	2	3.3	99.431					13725000
U6KW36	>tr|U6KW36|U6KW36_EIMTE Uncharacterized protein OS=Eimeria tenella OX=5802 GN=ETH_00038020 PE=4 SV=1	2	7	18.7	55.353	774250000	768340000	528340000	1330900000	1485100000	836190000	1123100000	1517100000	1476600000
U6KT85	>tr|U6KT85|U6KT85_EIMTE Uncharacterized protein OS=Eimeria tenella OX=5802 GN=ETH_00005555 PE=4 SV=1	1	1	7.1	24.498							133760000	429610000	199720000
U6KT89	>tr|U6KT89|U6KT89_EIMTE Cyclin H, putative (Fragment) OS=Eimeria tenella OX=5802 GN=ETH_00039765 PE=4 SV=1	1	3	6.2	62.609	32938000			43384000	34142000
U6KTA2	>tr|U6KTA2|U6KTA2_EIMTE Uncharacterized protein OS=Eimeria tenella OX=5802 GN=ETH_00012250 PE=4 SV=1	2	3	2.3	160.86
U6KTB2	>tr|U6KTB2|U6KTB2_EIMTE ER lumen protein retaining receptor, related OS=Eimeria tenella OX=5802 GN=ETH_00007795 PE=4 SV=1	1	1	6.8	41.237
U6KTD1	>tr|U6KTD1|U6KTD1_EIMTE TBC1 domain family member 5 homolog B, related OS=Eimeria tenella OX=5802 GN=ETH_00012400 PE=4 SV=1	4	2	4.7	72.086				10877000
U6KTD5	>tr|U6KTD5|U6KTD5_EIMTE Uncharacterized protein OS=Eimeria tenella OX=5802 GN=ETH_00007420 PE=4 SV=1	2	5	5	115.49	162430000	43295000	119300000	160680000	118680000	17133000	146120000		38208000
U6L607	>tr|U6L607|U6L607_EIMTE Uncharacterized protein OS=Eimeria tenella OX=5802 GN=ETH_00008590 PE=4 SV=1	2	12	62.6	27.508	2010800000	1663500000	1480500000	1493300000	1912300000	1640700000	3557900000	3226400000	2758400000
U6KJ49	>tr|U6KJ49|U6KJ49_EIMTE O-acetylserine (Thiol) lyase, putative OS=Eimeria tenella OX=5802 GN=ETH_00015120 PE=4 SV=1	1	4	17.8	34.478	96023000	77944000	102050000		124150000	215910000	150310000	233480000	165550000
U6L3R1	>tr|U6L3R1|U6L3R1_EIMTE SAG family member OS=Eimeria tenella OX=5802 GN=ETH_00008685 PE=4 SV=1	1	8	36.6	28.602	3671000000	5988700000	5163100000	5855000000	6347500000	4578400000	10017000000	8079300000	13687000000
U6KTE5	>tr|U6KTE5|U6KTE5_EIMTE Uncharacterized protein OS=Eimeria tenella OX=5802 GN=ETH_00011540 PE=4 SV=1	3	19	50	34.618	6668100000	6852700000	8274700000	6859100000	5778300000	8231300000	10627000000	12611000000	8693700000
U6KTF7	>tr|U6KTF7|U6KTF7_EIMTE Uncharacterized protein OS=Eimeria tenella OX=5802 GN=ETH_00007520 PE=4 SV=1	1	4	29.7	19.185	60712000
U6KTF8	>tr|U6KTF8|U6KTF8_EIMTE WD-40 repeat protein, putative OS=Eimeria tenella OX=5802 GN=ETH_00003690 PE=3 SV=1	2	2	4.1	55.719		37173000		14406000		21968000
U6KTG0	>tr|U6KTG0|U6KTG0_EIMTE DEAD/DEAH box helicase, putative OS=Eimeria tenella OX=5802 GN=ETH_00018825 PE=4 SV=1	2	3	12	27.661				27360000	36705000	8846900	4333400
U6KTI2	>tr|U6KTI2|U6KTI2_EIMTE Uncharacterized protein (Fragment) OS=Eimeria tenella OX=5802 GN=ETH_00042535 PE=4 SV=1	1	1	5.7	36.972				15418000	23416000
U6KJT4	>tr|U6KJT4|U6KJT4_EIMTE ATP synthase subunit alpha OS=Eimeria tenella OX=5802 GN=ETH_00005270 PE=3 SV=1	8	19	31.6	61.472	2052000000	1847200000	1893600000	1031400000	1559600000	2166200000	3542100000	2725500000	2744900000
U6KTJ8	>tr|U6KTJ8|U6KTJ8_EIMTE Vacuolar ATP synthase subunit b, putative OS=Eimeria tenella OX=5802 GN=ETH_00020925 PE=3 SV=1	4	10	20.1	57.474	425950000	220880000	391140000	497700000	522800000	426030000	63490000	860760000	141840000
U6KTK7	>tr|U6KTK7|U6KTK7_EIMTE DnaJ domain-containing protein, putative OS=Eimeria tenella OX=5802 GN=ETH_00034365 PE=4 SV=1	3	4	7.6	88.354	47107000	72351000	105620000	54655000	90110000	99758000
U6KTL1	>tr|U6KTL1|U6KTL1_EIMTE Uncharacterized protein OS=Eimeria tenella OX=5802 GN=ETH_00021000 PE=4 SV=1	6	2	3.4	82.627	8247200				17897000
U6KTL2	>tr|U6KTL2|U6KTL2_EIMTE Uncharacterized protein (Fragment) OS=Eimeria tenella OX=5802 GN=ETH_00040845 PE=4 SV=1	1	3	5.7	57.04		30392000	42367000	47139000	62632000	41822000
H9B987	>tr|H9B987|H9B987_EIMTE Methionine aminopeptidase 2 OS=Eimeria tenella OX=5802 PE=2 SV=1	19	6	15.4	49.601	56561000	121150000	51871000	134510000	86485000	195670000	208910000		180500000
U6KTM5	>tr|U6KTM5|U6KTM5_EIMTE Uncharacterized protein (Fragment) OS=Eimeria tenella OX=5802 GN=ETH_00041020 PE=4 SV=1	1	1	4.5	34.745						23400000
U6KTN2	>tr|U6KTN2|U6KTN2_EIMTE Mitochondrial 2-oxoglutarate/malate carrier protein, putative OS=Eimeria tenella OX=5802 GN=ETH_00021115 PE=3 SV=1	7	3	9.3	34.616	23650000	68723000	62675000	36236000	36576000	106600000	60451000	85938000
U6KTP0	>tr|U6KTP0|U6KTP0_EIMTE Phosphoglycerate mutase protein, putative OS=Eimeria tenella OX=5802 GN=ETH_00024685 PE=4 SV=1	1	2	7.6	30.172				13971000
U6KTP5	>tr|U6KTP5|U6KTP5_EIMTE MIZ zinc finger protein, putative OS=Eimeria tenella OX=5802 GN=ETH_00024710 PE=4 SV=1	2	2	2.8	101.64		22138000
U6KTP6	>tr|U6KTP6|U6KTP6_EIMTE Sec63 domain-containing DEAD/DEAH box helicase, putative OS=Eimeria tenella OX=5802 GN=ETH_00021190 PE=4 SV=1	10	5	2.7	246.73	63790000	65330000	87793000	85140000	114830000	125320000
U6KTQ0	>tr|U6KTQ0|U6KTQ0_EIMTE Leucine carboxyl methyltransferase, putative OS=Eimeria tenella OX=5802 GN=ETH_00024735 PE=4 SV=1	1	2	4.5	64.505				9659900	17888000
U6KTQ6	>tr|U6KTQ6|U6KTQ6_EIMTE Uncharacterized protein OS=Eimeria tenella OX=5802 GN=ETH_00024760 PE=4 SV=1	2	2	6.7	41.124				28464000
U6KTR9	>tr|U6KTR9|U6KTR9_EIMTE Uncharacterized protein OS=Eimeria tenella OX=5802 GN=ETH_00007340 PE=4 SV=1	2	2	5.6	23.513	64632000	9158200	40293000	51804000	53269000
U6KTT2	>tr|U6KTT2|U6KTT2_EIMTE Ca2+-ATPase, putative OS=Eimeria tenella OX=5802 GN=ETH_00007200 PE=3 SV=1	4	4	2.9	169.97	85818000	52364000	35096000	31327000	67838000	52217000
U6KTU8	>tr|U6KTU8|U6KTU8_EIMTE Uncharacterized protein OS=Eimeria tenella OX=5802 GN=ETH_00007490 PE=4 SV=1	1	4	47.3	13.631	127700000	59716000	242900000	53034000	80878000	38685000	43094000	24154000	16054000
U6KTW7	>tr|U6KTW7|U6KTW7_EIMTE Uncharacterized protein OS=Eimeria tenella OX=5802 GN=ETH_00022585 PE=4 SV=1	2	2	43.9	6.8249		113120000			54301000	194530000
U6KTY1	>tr|U6KTY1|U6KTY1_EIMTE Uncharacterized protein OS=Eimeria tenella OX=5802 GN=ETH_00028920 PE=4 SV=1	1	1	1.6	90.797				11920000	21539000
U6KKB4	>tr|U6KKB4|U6KKB4_EIMTE 40S ribosomal protein S16, putative OS=Eimeria tenella OX=5802 GN=ETH_00026510 PE=3 SV=1	5	4	20.5	16.272	483990000	505660000	574780000	318800000	372620000	373500000	553580000		808690000
U6KXG0	>tr|U6KXG0|U6KXG0_EIMTE ADP ribosylation factor 1, putative OS=Eimeria tenella OX=5802 GN=ETH_00002790 PE=3 SV=1	3	6	37.2	20.798	663010000	681640000	856650000	488290000	322270000	583790000	802820000	1101800000	830380000
U6KU03	>tr|U6KU03|U6KU03_EIMTE Kelch motif domain-containing protein, putative OS=Eimeria tenella OX=5802 GN=ETH_00029095 PE=4 SV=1	4	18	32.2	64.596	450210000	656890000	605580000	661510000	817250000	802410000	310240000	742280000	462350000
U6KU12	>tr|U6KU12|U6KU12_EIMTE Alpha-glucan water dikinase 1, putative OS=Eimeria tenella OX=5802 GN=ETH_00029170 PE=4 SV=1	7	26	17.6	185.26	815850000	904620000	1101200000	1641600000	1241600000	1345100000	1496400000	1065300000	965660000
U6KU16	>tr|U6KU16|U6KU16_EIMTE Sortilin OS=Eimeria tenella OX=5802 GN=ETH_00034385 PE=4 SV=1	4	10	13.3	104.05	266160000	332880000	264910000	251100000	316920000	310090000
U6KU29	>tr|U6KU29|U6KU29_EIMTE Emp24/gp25L/p24 family domain-containing, transmembrane protein, putative OS=Eimeria tenella OX=5802 GN=ETH_00034485 PE=3 SV=1	4	4	17	26.36	600240000	884610000	460960000	337060000	1654300000	1311100000
U6KU31	>tr|U6KU31|U6KU31_EIMTE Micronemal protein 8, related OS=Eimeria tenella OX=5802 GN=ETH_00029295 PE=4 SV=1	2	6	8	81.243		77487000	96046000	98633000	128730000	245770000	214160000	66781000	178540000
U6KU35	>tr|U6KU35|U6KU35_EIMTE Uncharacterized protein OS=Eimeria tenella OX=5802 GN=ETH_00034575 PE=4 SV=1	2	3	5.9	63.923	37952000	50239000	30397000	37332000	63540000		83030000		6618500
U6KU44	>tr|U6KU44|U6KU44_EIMTE Niemann-Pick type C1 disease protein/ patched like cholesterol transporter of the SecD family, 12 transmembrane domain, related, related OS=Eimeria tenella OX=5802 GN=ETH_00029455 PE=4 SV=1	2	5	3.4	180.72		14883000	50309000		55940000	12144000	54610000	183900000	58755000
U6KU51	>tr|U6KU51|U6KU51_EIMTE Ubiquitinyl hydrolase 1 OS=Eimeria tenella OX=5802 GN=ETH_00034675 PE=3 SV=1	7	10	12.3	114.46	160970000	190270000	144380000	197320000	239810000	334980000	129890000	365180000	441160000
U6KU64	>tr|U6KU64|U6KU64_EIMTE MA3 domain protein, putative OS=Eimeria tenella OX=5802 GN=ETH_00019395 PE=4 SV=1	7	6	11.6	58.614	113790000	81361000	99525000		97102000	140400000
U6KU66	>tr|U6KU66|U6KU66_EIMTE Heat shock protein, putative OS=Eimeria tenella OX=5802 GN=ETH_00010625 PE=3 SV=1	4	16	29	80.13	954630000	676110000	984630000	715250000	871190000	279840000	640200000	588580000	379210000
U6KHF0	>tr|U6KHF0|U6KHF0_EIMTE High molecular mass nuclear antigen, putative OS=Eimeria tenella OX=5802 GN=ETH_00006415 PE=4 SV=1	5	2	2.5	85.103			16443000		42740000	39268000
U6KU82	>tr|U6KU82|U6KU82_EIMTE Acetyl-coenzyme A synthetase OS=Eimeria tenella OX=5802 GN=ETH_00007195 PE=3 SV=1	2	10	15.9	80.734	297410000	390860000	271300000	408410000	362760000	466160000	529990000	375050000	324200000
U6KUB0	>tr|U6KUB0|U6KUB0_EIMTE Adenylyl cyclase associated protein, putative OS=Eimeria tenella OX=5802 GN=ETH_00000310 PE=4 SV=1	1	4	25.7	18.449	137780000	75911000	39313000	266830000	150800000	113020000	247810000
U6KUB1	>tr|U6KUB1|U6KUB1_EIMTE 40S ribosomal protein S8 OS=Eimeria tenella OX=5802 GN=ETH_00009830 PE=3 SV=1	5	6	33.5	23.336	169640000	242650000	424910000	328190000	129340000	217030000	82546000	397690000	237180000
U6KUC0	>tr|U6KUC0|U6KUC0_EIMTE Uncharacterized protein (Fragment) OS=Eimeria tenella OX=5802 GN=ETH_00039395 PE=4 SV=1	3	15	29.2	31.106	1528100000	2483200000	2523500000	3222700000	1660400000	3709700000	944250000	2335000000	7767700000
U6KUD7	>tr|U6KUD7|U6KUD7_EIMTE Uncharacterized protein (Fragment) OS=Eimeria tenella OX=5802 GN=ETH_00043265 PE=4 SV=1	1	1	1.7	93.159		46631000	11828000	13474000	25860000	128050000
U6KUE1	>tr|U6KUE1|U6KUE1_EIMTE Hexokinase, putative OS=Eimeria tenella OX=5802 GN=ETH_00009955 PE=3 SV=1	6	16	24.1	78.23	1642800000	1629700000	1636200000	1629700000	1416500000	549950000	546340000	2025200000	715160000
U6KUI2	>tr|U6KUI2|U6KUI2_EIMTE N-acetylgalactosaminyl transferase OS=Eimeria tenella OX=5802 GN=ETH_00002780 PE=4 SV=1	2	3	2.9	89.198	60772000	63557000	41696000	67411000	82429000		98130000
U6KUM1	>tr|U6KUM1|U6KUM1_EIMTE DEAD/DEAH box helicase, putative OS=Eimeria tenella OX=5802 GN=ETH_00002980 PE=4 SV=1	2	5	6.3	111.47	39990000	18640000	76819000	70806000	53520000	70887000
U6KR99	>tr|U6KR99|U6KR99_EIMTE Ubiquinol-cytochrome c reductase domain-containing protein, putative OS=Eimeria tenella OX=5802 GN=ETH_00019585 PE=4 SV=1	2	9	25.4	43.429	287920000	408150000	530940000	543740000	409270000	535550000
U6KUP6	>tr|U6KUP6|U6KUP6_EIMTE Myosin A, putative OS=Eimeria tenella OX=5802 GN=ETH_00021495 PE=3 SV=1	13	26	34	92.456	3071100000	3838500000	3869700000	2637500000	3804100000	3317900000	4963800000	7352500000	4371700000
U6KUQ1	>tr|U6KUQ1|U6KUQ1_EIMTE Uncharacterized protein OS=Eimeria tenella OX=5802 GN=ETH_00026335 PE=4 SV=1	2	3	61.7	5.401		12886000	16750000	88029000	69047000	14313000
U6KUQ3	>tr|U6KUQ3|U6KUQ3_EIMTE Uncharacterized protein OS=Eimeria tenella OX=5802 GN=ETH_00022405 PE=4 SV=1	2	2	21.6	8.4874	116010000	107370000	29203000	122740000	113670000	198700000
U6L482	>tr|U6L482|U6L482_EIMTE Uncharacterized protein OS=Eimeria tenella OX=5802 GN=ETH_00006750 PE=4 SV=1	1	5	32.5	22.487	219150000	246780000	147500000	406390000	379360000	299340000	644990000		852940000
H9B930	>tr|H9B930|H9B930_EIMTE 60S ribosomal protein L14, putative OS=Eimeria tenella OX=5802 GN=ETH_00015805 PE=2 SV=1	6	9	42.8	15.889	1151600000	709940000	391280000	516780000	315280000	937290000	1067800000	961440000	774040000
U6KYP2	>tr|U6KYP2|U6KYP2_EIMTE Pyruvate kinase OS=Eimeria tenella OX=5802 GN=ETH_00011145 PE=3 SV=1	9	20	50.7	57.59	3681200000	6278600000	10514000000	5144200000	4357000000	3993400000	10362000000	10313000000	7271700000
U6KUS2	>tr|U6KUS2|U6KUS2_EIMTE Uncharacterized protein (Fragment) OS=Eimeria tenella OX=5802 GN=ETH_00017665 PE=4 SV=1	1	4	22.4	26.64	94220000	25037000	55040000	54437000	46147000	58510000
H9BA08	>tr|H9BA08|H9BA08_EIMTE Uncharacterized protein OS=Eimeria tenella OX=5802 PE=2 SV=1	7	8	20.6	59.085	113780000	112000000	136100000	502860000	322560000	118610000	279730000	237100000	369910000
U6KUU0	>tr|U6KUU0|U6KUU0_EIMTE Aspartate aminotransferase OS=Eimeria tenella OX=5802 GN=ETH_00020150 PE=4 SV=1	6	4	10.8	44.725	83737000	124160000	97464000	106330000	92376000	104240000	633470000	81314000	131660000
U6KUV0	>tr|U6KUV0|U6KUV0_EIMTE Coatomer beta subunit, putative (Fragment) OS=Eimeria tenella OX=5802 GN=ETH_00026095 PE=4 SV=1	3	6	8.8	79.845	72354000	91762000	148470000	103740000	123810000	104230000	47468000
U6KUV2	>tr|U6KUV2|U6KUV2_EIMTE ATP-dependent (S)-NAD(P)H-hydrate dehydratase OS=Eimeria tenella OX=5802 GN=ETH_00001335 PE=3 SV=1	3	11	20.2	66.034	816890000	394290000	302060000	442780000	440470000	302000000	219460000	198060000	1230600000
U6KUW0	>tr|U6KUW0|U6KUW0_EIMTE RRM domain-containing protein, putative OS=Eimeria tenella OX=5802 GN=ETH_00012205 PE=4 SV=1	6	2	2.5	76.16		11618000		14737000	20898000	10882000
U6KUY2	>tr|U6KUY2|U6KUY2_EIMTE GDA1/CD39 (Nucleoside phosphatase) family domain containing protein, putative OS=Eimeria tenella OX=5802 GN=ETH_00012355 PE=3 SV=1	1	2	5	65.766							100230000	5302600	3012700
U6KZX2	>tr|U6KZX2|U6KZX2_EIMTE 2-oxoisovalerate dehydrogenase subunit alpha OS=Eimeria tenella OX=5802 GN=ETH_00001945 PE=3 SV=1	2	10	41.7	31.766	1379900000	1297800000	2594400000	1144700000	1495600000	1737600000	2169600000	3885800000	3058600000
U6KUY7	>tr|U6KUY7|U6KUY7_EIMTE Cytosol aminopeptidase, putative OS=Eimeria tenella OX=5802 GN=ETH_00012380 PE=3 SV=1	6	22	46.2	56.305	4853700000	5953200000	4924000000	6674600000	5659100000	6532100000	6066600000	3525900000	5449900000
U6KUY8	>tr|U6KUY8|U6KUY8_EIMTE Transketolase OS=Eimeria tenella OX=5802 GN=ETH_00010025 PE=3 SV=1	7	22	28.2	75.994	2325700000	2391900000	1922000000	2547700000	1971500000	1529000000	7768000000	1914700000	1932700000
U6KV17	>tr|U6KV17|U6KV17_EIMTE Transmembrane 9 superfamily member OS=Eimeria tenella OX=5802 GN=ETH_00015815 PE=3 SV=1	5	2	3.4	77.263				39897000
H9B9U2	>tr|H9B9U2|H9B9U2_EIMTE Uncharacterized protein OS=Eimeria tenella OX=5802 PE=2 SV=1	2	5	17	32.312	85434000	87691000	54557000	101630000	85299000	117870000
U6KV19	>tr|U6KV19|U6KV19_EIMTE Succinyl-CoA ligase, putative (Fragment) OS=Eimeria tenella OX=5802 GN=ETH_00043610 PE=4 SV=1	2	3	13.5	45.176		192330000	179890000	391810000	228500000	399010000	237340000	53939000	362840000
U6KH01	>tr|U6KH01|U6KH01_EIMTE Regulator of chromosome condensation domain-containing protein, putative OS=Eimeria tenella OX=5802 GN=ETH_00022950 PE=4 SV=1	2	6	14.4	56.043	62590000	56828000	71490000	101650000	105520000	101490000	59721000
U6KRK3	>tr|U6KRK3|U6KRK3_EIMTE SAG family member OS=Eimeria tenella OX=5802 GN=ETH_00034935 PE=4 SV=1	3	5	22.3	27.473	556220000	1103200000	1101900000	1644800000	1590200000	1529900000	1038300000		167910000
U6KV27	>tr|U6KV27|U6KV27_EIMTE Acyl-CoA dehydrogenase, putative OS=Eimeria tenella OX=5802 GN=ETH_00015865 PE=3 SV=1	2	3	4.6	51.786		143900000		56369000	23375000	35852000
U6KV28	>tr|U6KV28|U6KV28_EIMTE Uncharacterized protein OS=Eimeria tenella OX=5802 GN=ETH_00028445 PE=4 SV=1	2	13	40.6	44.795	1423500000	1970100000	1733300000	4007300000	1084100000	584150000	2589100000	2706300000	1234100000
U6L6Q1	>tr|U6L6Q1|U6L6Q1_EIMTE Eukaryotic translation initiation factor 3 subunit L OS=Eimeria tenella OX=5802 GN=ETH_00031120 PE=3 SV=1	6	9	16	69.814	143220000	187240000	209500000	276800000	279520000	377040000
U6KV48	>tr|U6KV48|U6KV48_EIMTE 26S proteasome regulatory particle non-ATPase subunit, putative OS=Eimeria tenella OX=5802 GN=ETH_00004335 PE=4 SV=1	2	3	11.6	34.183	245560000	174270000	207470000	107030000	248710000	220810000	106090000	216590000	77911000
U6KV57	>tr|U6KV57|U6KV57_EIMTE Protein phosphatase 2C, putative (Fragment) OS=Eimeria tenella OX=5802 GN=ETH_00039430 PE=4 SV=1	2	3	19.8	13.04	47242000	32219000		99116000	307450000	626490000
U6KQ51	>tr|U6KQ51|U6KQ51_EIMTE Chaperonin CPN10, mitochondrial, putative OS=Eimeria tenella OX=5802 GN=ETH_00029555 PE=3 SV=1	7	6	62.3	11.177	777700000	269070000	325110000	257430000	485980000	540750000	477040000	738420000	803830000
U6LC34	>tr|U6LC34|U6LC34_EIMTE 60S ribosomal protein L30, putative OS=Eimeria tenella OX=5802 GN=ETH_00000200 PE=4 SV=1	2	3	29.9	11.576	158940000	174660000	251170000	388460000	440260000	454530000	422940000	443350000	345640000
U6KV74	>tr|U6KV74|U6KV74_EIMTE Patatin-like phospholipase domain-containing protein, putative OS=Eimeria tenella OX=5802 GN=ETH_00022375 PE=4 SV=1	2	8	11.2	102.15	151820000	271970000	227530000	195480000	210680000	177160000		214440000	324080000
U6KV76	>tr|U6KV76|U6KV76_EIMTE Uncharacterized protein OS=Eimeria tenella OX=5802 GN=ETH_00020955 PE=4 SV=1	1	2	27.8	9.9203		36794000		53938000	104880000	55243000		24097000	107280000
U6KV83	>tr|U6KV83|U6KV83_EIMTE Plectin, putative OS=Eimeria tenella OX=5802 GN=ETH_00021005 PE=4 SV=1	2	4	2.7	199.2				18535000		30972000
U6KV99	>tr|U6KV99|U6KV99_EIMTE Coatomer delta subunit, putative OS=Eimeria tenella OX=5802 GN=ETH_00011140 PE=3 SV=1	2	2	4.2	60.525		41525000	28349000	44206000	26958000	16069000
U6KVA1	>tr|U6KVA1|U6KVA1_EIMTE Protein transport protein SEC23 OS=Eimeria tenella OX=5802 GN=ETH_00006120 PE=3 SV=1	6	2	2.6	96.716				55654000	36854000	52109000
U6KVA2	>tr|U6KVA2|U6KVA2_EIMTE Phosphoglycerate mutase domain-containing protein, putative OS=Eimeria tenella OX=5802 GN=ETH_00028650 PE=4 SV=1	2	3	6	50.669		13396000	44214000	21597000	19575000		262710000
U6KVA6	>tr|U6KVA6|U6KVA6_EIMTE Uncharacterized protein OS=Eimeria tenella OX=5802 GN=ETH_00011190 PE=4 SV=1	1	2	3.4	98.592	17181000	18000000		79269000	38460000
U6KVA8	>tr|U6KVA8|U6KVA8_EIMTE Uncharacterized protein OS=Eimeria tenella OX=5802 GN=ETH_00011215 PE=3 SV=1	2	4	6.1	95.618	132840000	134260000	94431000	28568000
U6KVE5	>tr|U6KVE5|U6KVE5_EIMTE Uncharacterized protein OS=Eimeria tenella OX=5802 GN=ETH_00036305 PE=4 SV=1	1	2	13.8	41.686		37518000		34283000			69907000	4058200	3563500
U6KVE7	>tr|U6KVE7|U6KVE7_EIMTE Uncharacterized protein OS=Eimeria tenella OX=5802 GN=ETH_00001415 PE=4 SV=1	2	5	5.3	114.41	58409000	49255000		107630000	59033000	78269000
U6KVF4	>tr|U6KVF4|U6KVF4_EIMTE Uncharacterized protein OS=Eimeria tenella OX=5802 GN=ETH_00001465 PE=4 SV=1	5	2	1.8	110.62					24713000	46623000
U6KVF6	>tr|U6KVF6|U6KVF6_EIMTE Uncharacterized protein (Fragment) OS=Eimeria tenella OX=5802 GN=ETH_00041165 PE=4 SV=1	1	2	13.1	27.692		22907000		61603000	49953000	50255000
U6KVG2	>tr|U6KVG2|U6KVG2_EIMTE Eukaryotic translation initiation factor 3 subunit B, related OS=Eimeria tenella OX=5802 GN=ETH_00007025 PE=4 SV=1	5	3	9	52.582	99491000	140730000	155370000	180890000	334060000	591710000
U6KVG4	>tr|U6KVG4|U6KVG4_EIMTE Uncharacterized protein OS=Eimeria tenella OX=5802 GN=ETH_00004225 PE=4 SV=1	2	2	12.7	17.215	344090000	119140000	250230000	356510000	143320000	256930000	159360000	86907000	223920000
U6KVG5	>tr|U6KVG5|U6KVG5_EIMTE UBA/TS-N domain-containing protein, putative OS=Eimeria tenella OX=5802 GN=ETH_00016900 PE=4 SV=1	4	4	0.9	613.51	11229000	12922000
U6L074	>tr|U6L074|U6L074_EIMTE Uncharacterized protein OS=Eimeria tenella OX=5802 GN=ETH_00025575 PE=4 SV=1	1	10	16.4	60.842	363750000	693940000	411420000	526560000	893670000	800340000	766180000	1125300000	1218500000
U6KVL2	>tr|U6KVL2|U6KVL2_EIMTE Uncharacterized protein OS=Eimeria tenella OX=5802 GN=ETH_00041180 PE=4 SV=1	2	4	24.4	35.29	140330000	115110000	168430000	195190000	152660000	364050000
U6KVM8	>tr|U6KVM8|U6KVM8_EIMTE Splicing factor 3B subunit 3, putative OS=Eimeria tenella OX=5802 GN=ETH_00019200 PE=4 SV=1	1	1	1.1	133.52	40117000	40849000	33254000		65119000	41959000
U6KVN8	>tr|U6KVN8|U6KVN8_EIMTE Uncharacterized protein OS=Eimeria tenella OX=5802 GN=ETH_00005715 PE=4 SV=1	5	4	10.4	59.54	44118000	39012000	84072000		43612000
H9B985	>tr|H9B985|H9B985_EIMTE Uncharacterized protein OS=Eimeria tenella OX=5802 PE=2 SV=1	3	3	9.4	38.323	69681000	99456000	77319000	80845000	134960000	138870000	199250000	208840000	119880000
U6KVP7	>tr|U6KVP7|U6KVP7_EIMTE 20 kDa cyclophilin, putative OS=Eimeria tenella OX=5802 GN=ETH_00011110 PE=4 SV=1	4	10	33	32.416	2674900000	4573900000	6525600000	5432800000	6470800000	5797200000	4413100000	2950600000	5801000000
U6KVP8	>tr|U6KVP8|U6KVP8_EIMTE Uncharacterized protein OS=Eimeria tenella OX=5802 GN=ETH_00019225 PE=4 SV=1	2	2	1.3	198.67		21230000
U6KVR2	>tr|U6KVR2|U6KVR2_EIMTE Uncharacterized protein OS=Eimeria tenella OX=5802 GN=ETH_00014480 PE=4 SV=1	3	10	13.9	123.58	202020000	90638000	116700000	564240000	174540000	194450000
U6KVS4	>tr|U6KVS4|U6KVS4_EIMTE Prohibitin, putative OS=Eimeria tenella OX=5802 GN=ETH_00001665 PE=4 SV=1	6	10	39.1	30.198	581110000	404600000	427220000	491580000	646860000	327480000	34288000	426730000	266080000
U6L0M7	>tr|U6L0M7|U6L0M7_EIMTE Uncharacterized protein OS=Eimeria tenella OX=5802 GN=ETH_00014735 PE=4 SV=1	3	2	1.2	94.193	1529000000	3393600000	6759600000	7489100000	3799600000	3402700000	5798500000	6381800000	4979900000
U6KVT9	>tr|U6KVT9|U6KVT9_EIMTE Thioredoxin reductase 1, related OS=Eimeria tenella OX=5802 GN=ETH_00014915 PE=4 SV=1	2	3	15	22.932	102500000	110180000	93552000	216030000	4588900	170890000	103890000	79360000	116080000
U6KVU2	>tr|U6KVU2|U6KVU2_EIMTE 40S ribosomal protein S15, putative OS=Eimeria tenella OX=5802 GN=ETH_00019450 PE=3 SV=1	7	5	27.4	16.636							368760000	336670000	358360000
U6KVY0	>tr|U6KVY0|U6KVY0_EIMTE Uncharacterized protein OS=Eimeria tenella OX=5802 GN=ETH_00004220 PE=4 SV=1	1	2	9.4	20.374				24946000	29735000
U6KM71	>tr|U6KM71|U6KM71_EIMTE Uncharacterized protein OS=Eimeria tenella OX=5802 GN=ETH_00000315 PE=4 SV=1	1	3	27.1	24.437	439730000	606280000	657170000	789320000	1191100000	1011400000	649980000	52531000	634000000
U6KVY6	>tr|U6KVY6|U6KVY6_EIMTE ALVEOLIN2, related OS=Eimeria tenella OX=5802 GN=ETH_00043075 PE=4 SV=1	1	2	7.6	27.544	32184000	31073000	20485000	127650000	52011000	31381000	141280000
U6KVZ0	>tr|U6KVZ0|U6KVZ0_EIMTE SPX domain-containing protein, putative OS=Eimeria tenella OX=5802 GN=ETH_00019700 PE=4 SV=1	5	6	6.1	128.41	62130000	135570000	78075000	147580000	114210000	160760000	217990000	102760000	179320000
U6KVZ8	>tr|U6KVZ8|U6KVZ8_EIMTE Cathepsin C, putative OS=Eimeria tenella OX=5802 GN=ETH_00019755 PE=3 SV=1	2	2	4.8	73.177	178840000	124720000	148110000	185810000	295130000	484500000	225970000		41024000
H9BA70	>tr|H9BA70|H9BA70_EIMTE Actin, putative OS=Eimeria tenella OX=5802 GN=ETH_00009555 PE=2 SV=1	8	26	64.6	42.027	29216000000	28306000000	34688000000	30204000000	19908000000	25483000000	52844000000	50350000000	55950000000
U6KW04	>tr|U6KW04|U6KW04_EIMTE Vacuolar (H+)-ATPase G subunit domain-containing protein, putative OS=Eimeria tenella OX=5802 GN=ETH_00018680 PE=4 SV=1	1	2	4.2	48.59		17190000		46834000	17251000	32580000	54530000		43603000
U6KW33	>tr|U6KW33|U6KW33_EIMTE CRAL/TRIO domain-containing protein, putative OS=Eimeria tenella OX=5802 GN=ETH_00017535 PE=4 SV=1	5	3	8.5	43.147	53181000	111300000	78208000	86128000	121460000	126110000
U6KW34	>tr|U6KW34|U6KW34_EIMTE Uncharacterized protein OS=Eimeria tenella OX=5802 GN=ETH_00019955 PE=4 SV=1	1	2	5.7	50.486		50605000			92368000	108050000
U6KRM0	>tr|U6KRM0|U6KRM0_EIMTE SAG family member OS=Eimeria tenella OX=5802 GN=ETH_00035010 PE=4 SV=1	1	9	37.2	27.467	210570000	224180000	470770000	322730000	215470000	438390000	619770000	719850000	743050000
U6KW56	>tr|U6KW56|U6KW56_EIMTE Uncharacterized protein OS=Eimeria tenella OX=5802 GN=ETH_00023665 PE=4 SV=1	2	2	10.4	27.483					11458000
U6KW59	>tr|U6KW59|U6KW59_EIMTE PhIL1, related OS=Eimeria tenella OX=5802 GN=ETH_00020575 PE=4 SV=1	2	2	9	18.66	225400000	200440000	175120000	346070000	287910000	150370000	350620000
U6KW71	>tr|U6KW71|U6KW71_EIMTE SAG family member OS=Eimeria tenella OX=5802 GN=ETH_00034900 PE=4 SV=1	1	2	8.9	27.334	39746000	23473000	13737000	22671000	33725000
U6KW76	>tr|U6KW76|U6KW76_EIMTE SAG family member OS=Eimeria tenella OX=5802 GN=ETH_00034925 PE=4 SV=1	1	5	23.8	27.41							76400000	100270000	97162000
U6KW83	>tr|U6KW83|U6KW83_EIMTE Cysteine repeat modular protein, putative OS=Eimeria tenella OX=5802 GN=ETH_00024765 PE=4 SV=1	7	5	0.8	730.23		65011000	46756000	56319000	156750000	119600000
U6KW87	>tr|U6KW87|U6KW87_EIMTE Uncharacterized protein OS=Eimeria tenella OX=5802 GN=ETH_00014475 PE=4 SV=1	1	1	5.7	28.897	3781200	10834000		6981400	7383700
U6KW95	>tr|U6KW95|U6KW95_EIMTE SAG family member OS=Eimeria tenella OX=5802 GN=ETH_00035025 PE=4 SV=1	7	5	25.6	27.394	96786000	110520000	117650000	155330000	97664000	124830000	48403000	138310000	64386000
U6KWA0	>tr|U6KWA0|U6KWA0_EIMTE Acyl-CoA wax alcohol acyltransferase 2, related OS=Eimeria tenella OX=5802 GN=ETH_00035050 PE=4 SV=1	4	3	6.3	52.143	43165000	12231000		125410000	24756000
U6KWA1	>tr|U6KWA1|U6KWA1_EIMTE Uncharacterized protein OS=Eimeria tenella OX=5802 GN=ETH_00001685 PE=4 SV=1	2	7	11.5	61.676	187950000	161370000	183830000	171170000	284040000	234370000	488200000		329720000
U6KWB1	>tr|U6KWB1|U6KWB1_EIMTE Molybdopterin cofactor sulfurase, putative OS=Eimeria tenella OX=5802 GN=ETH_00035125 PE=4 SV=1	2	3	4.4	79.277	59776000	138800000	185060000	29518000	60132000	15446000		345560000
U6KWB2	>tr|U6KWB2|U6KWB2_EIMTE Ubiquitin-like protein SMT3, putative OS=Eimeria tenella OX=5802 GN=ETH_00043500 PE=4 SV=1	5	3	18	19.521			70972000		250850000	75684000
U6KWE2	>tr|U6KWE2|U6KWE2_EIMTE 60S ribosomal protein L17, putative (Fragment) OS=Eimeria tenella OX=5802 GN=ETH_00036200 PE=3 SV=1	1	6	26	20.095	500850000	553550000	547960000	622540000	1483100000	779010000	779360000	920650000	195710000
U6KWF8	>tr|U6KWF8|U6KWF8_EIMTE Adaptin N terminal region domain-containing protein, putative OS=Eimeria tenella OX=5802 GN=ETH_00011740 PE=4 SV=1	5	2	3.7	76.056		26888000	22528000	22281000	32772000
H9B9Y7	>tr|H9B9Y7|H9B9Y7_EIMTE Uncharacterized protein OS=Eimeria tenella OX=5802 PE=2 SV=1	1	2	10.9	25.955	55253000	705990000	415780000	991260000	1075500000	1153400000	175780000	266300000	1269900000
U6KWH0	>tr|U6KWH0|U6KWH0_EIMTE Uncharacterized protein OS=Eimeria tenella OX=5802 GN=ETH_00003055 PE=4 SV=1	1	1	2.4	75.974	67193000	176060000	222170000	131040000	327430000	389790000
U6KWI1	>tr|U6KWI1|U6KWI1_EIMTE Prolyl-tRNA synthetase, putative OS=Eimeria tenella OX=5802 GN=ETH_00000045 PE=1 SV=1	8	8	11.2	83.717	81316000	130540000	53555000	110890000	106470000	195660000	613510000	86847000	96261000
U6KWI9	>tr|U6KWI9|U6KWI9_EIMTE Cathepsin L-like thiolproteinase, putative (Fragment) OS=Eimeria tenella OX=5802 GN=ETH_00033530 PE=3 SV=1	1	2	8.7	22.322	12214000	8377100
U6KHY5	>tr|U6KHY5|U6KHY5_EIMTE Proteophosphoglycan ppg1, related, related OS=Eimeria tenella OX=5802 GN=ETH_00012500 PE=4 SV=1	2	5	9.6	57.823	2096600000	2091700000	4985000000	2746400000	1485200000	1107200000	3199600000	4342300000	3916000000
U6L925	>tr|U6L925|U6L925_EIMTE 60S ribosomal protein L13a, putative OS=Eimeria tenella OX=5802 GN=ETH_00000625 PE=3 SV=1	5	2	8.9	23.378	141260000	190110000	217940000	389700000	58152000		406660000	536110000	351370000
U6KY43	>tr|U6KY43|U6KY43_EIMTE Ubiquitin conjugation factor, putative OS=Eimeria tenella OX=5802 GN=ETH_00009055 PE=4 SV=1	3	2	2	122.32		21358000	19223000	37527000	39612000	30183000
U6KWK3	>tr|U6KWK3|U6KWK3_EIMTE Succinate-semialdehyde dehydrogenase, putative OS=Eimeria tenella OX=5802 GN=ETH_00000170 PE=3 SV=1	2	5	12.2	65.188	120630000	105520000	184400000	287820000	185810000	227700000	297200000	227450000	299630000
H9B968	>tr|H9B968|H9B968_EIMTE Uncharacterized protein OS=Eimeria tenella OX=5802 GN=ETH_00020035 PE=2 SV=1	2	7	59.2	18.235	3974100000	7226100000	7562700000	10303000000	6560600000	6022700000	11872000000	17391000000	20521000000
Q967Y8	>sp|Q967Y8|ENO_EIMTE Enolase OS=Eimeria tenella OX=5802 GN=ENO PE=2 SV=1	5	26	63.4	47.974	13091000000	22904000000	22775000000	11882000000	18675000000	20927000000	42559000000	36823000000	37065000000
U6KWN4	>tr|U6KWN4|U6KWN4_EIMTE Fructose-bisphosphate aldolase OS=Eimeria tenella OX=5802 GN=ETH_00015505 PE=3 SV=1	2	5	16.5	38.631	102970000	28976000	33749000	118190000	26047000	24403000
Q07600	>tr|Q07600|Q07600_EIMTE Transhydrogenase OS=Eimeria tenella OX=5802 GN=7B2 PE=4 SV=1	7	46	54.4	108.38	99963000000	134180000000	184940000000	77866000000	108450000000	133820000000	349070000000	259500000000	175210000000
U6KWN9	>tr|U6KWN9|U6KWN9_EIMTE Succinate dehydrogenase [ubiquinone] iron-sulfur subunit, mitochondrial OS=Eimeria tenella OX=5802 GN=ETH_00020695 PE=3 SV=1	2	5	12.7	42.881	162280000	130240000	116090000	128980000	109420000	107550000
U6KPG4	>tr|U6KPG4|U6KPG4_EIMTE Saccharopine dehydrogenase, putative OS=Eimeria tenella OX=5802 GN=ETH_00009690 PE=4 SV=1	2	7	17.1	50.915	576260000	1184600000	1249900000	1304700000	790790000	1013500000	1933600000	2559400000	1445200000
U6L7P8	>tr|U6L7P8|U6L7P8_EIMTE TCP-1/cpn60 family chaperonin, putative (Fragment) OS=Eimeria tenella OX=5802 GN=ETH_00021595 PE=3 SV=1	7	6	19.9	32.429	19033000	70970000	47940000	49709000	47280000	97783000	123690000		104050000
U6KVK9	>tr|U6KVK9|U6KVK9_EIMTE SAG family member OS=Eimeria tenella OX=5802 GN=ETH_00010865 PE=4 SV=1	14	9	37.4	27.633	1161500000	1655300000	859780000	1150600000	1496900000	1819200000	3414200000	4213600000	3332400000
U6KWQ6	>tr|U6KWQ6|U6KWQ6_EIMTE Dynein heavy chain protein, related OS=Eimeria tenella OX=5802 GN=ETH_00024390 PE=4 SV=1	9	36	7.9	551.03	673360000	627940000	515930000	589080000	903610000	673820000	907540000	386230000	101370000
U6KWR9	>tr|U6KWR9|U6KWR9_EIMTE Uncharacterized protein OS=Eimeria tenella OX=5802 GN=ETH_00006760 PE=4 SV=1	2	4	14.2	26.7	93625000	131840000	180270000	138680000	338400000	320880000
U6KYE5	>tr|U6KYE5|U6KYE5_EIMTE Serine/threonine protein phosphatase, putative OS=Eimeria tenella OX=5802 GN=ETH_00019730 PE=4 SV=1	2	17	20.6	108.4	171310000	183330000	120870000	322970000	322480000	383170000	137190000
U6KWS3	>tr|U6KWS3|U6KWS3_EIMTE Proteasome A-type and B-type domain-containing protein, putative OS=Eimeria tenella OX=5802 GN=ETH_00006785 PE=4 SV=1	5	7	25.4	37.81	512810000	922180000	613250000	873890000	840270000	684270000	1107200000	88551000	130620000
C8TDS8	>tr|C8TDS8|C8TDS8_EIMTE Uncharacterized protein OS=Eimeria tenella OX=5802 GN=eimer2200f10.tmp0021 PE=4 SV=1	3	12	13.9	115.17	295370000	315310000	227200000	596120000	409810000	488720000
U6KWS9	>tr|U6KWS9|U6KWS9_EIMTE Uncharacterized protein OS=Eimeria tenella OX=5802 GN=ETH_00007500 PE=4 SV=1	2	3	24.7	18.51				59218000	14741000	10808000
U6KWV4	>tr|U6KWV4|U6KWV4_EIMTE Opine dehydrogenase, putative OS=Eimeria tenella OX=5802 GN=ETH_00032295 PE=4 SV=1	2	4	10.6	49.564	94309000	87916000	124010000	167000000	89290000	33884000	60383000
U6KWX8	>tr|U6KWX8|U6KWX8_EIMTE SelR domain-containing protein, putative OS=Eimeria tenella OX=5802 GN=ETH_00034370 PE=4 SV=1	1	2	3.1	56.357				72190000	30241000
U6KWZ8	>tr|U6KWZ8|U6KWZ8_EIMTE RER1 protein, putative OS=Eimeria tenella OX=5802 GN=ETH_00000065 PE=4 SV=1	7	4	20.7	25.565		79611000	68596000	73328000	96250000	170100000
U6KX02	>tr|U6KX02|U6KX02_EIMTE Uncharacterized protein OS=Eimeria tenella OX=5802 GN=ETH_00011850 PE=4 SV=1	1	2	8.4	31.977	95118000	146260000	130960000	180580000	368900000				243840000
U6KX07	>tr|U6KX07|U6KX07_EIMTE Uncharacterized protein OS=Eimeria tenella OX=5802 GN=ETH_00000115 PE=4 SV=1	4	7	27.2	24.167	159860000	315830000	299960000	503210000	411110000	250790000	465150000	166410000	335530000
U6KX34	>tr|U6KX34|U6KX34_EIMTE Ras family domain-containing protein, putative OS=Eimeria tenella OX=5802 GN=ETH_00039090 PE=4 SV=1	1	1	20.5	8.9549		43490000	35536000	29306000	26222000
U6KX42	>tr|U6KX42|U6KX42_EIMTE Uncharacterized protein OS=Eimeria tenella OX=5802 GN=ETH_00041315 PE=4 SV=1	1	2	11.9	28.874	45132000			12347000
U6KX86	>tr|U6KX86|U6KX86_EIMTE Uncharacterized protein OS=Eimeria tenella OX=5802 GN=ETH_00032030 PE=4 SV=1	2	2	8.6	27.959	159800000	196800000		137070000	81461000	168860000
U6KSV8	>tr|U6KSV8|U6KSV8_EIMTE Uncharacterized protein (Fragment) OS=Eimeria tenella OX=5802 GN=ETH_00039210 PE=4 SV=1	3	5	9.2	70.246	63340000	85958000	69554000	134100000	109580000	147270000
U6KX96	>tr|U6KX96|U6KX96_EIMTE Zgc:92794, related OS=Eimeria tenella OX=5802 GN=ETH_00032080 PE=4 SV=1	1	2	2	96.313	65849000	121570000	95759000	103960000	143110000	141160000
U6KXB3	>tr|U6KXB3|U6KXB3_EIMTE Ankyrin repeat-containing protein, putative OS=Eimeria tenella OX=5802 GN=ETH_00006880 PE=4 SV=1	1	1	17.3	10.786	78534000	99811000		83426000	51388000	8800600
U6KXD7	>tr|U6KXD7|U6KXD7_EIMTE Uncharacterized protein OS=Eimeria tenella OX=5802 GN=ETH_00005745 PE=4 SV=1	4	6	24.2	28.059	466080000	458960000	334820000	370970000	703030000	425940000	473910000	300960000	242790000
U6L620	>tr|U6L620|U6L620_EIMTE Uncharacterized protein OS=Eimeria tenella OX=5802 GN=ETH_00008665 PE=4 SV=1	2	4	18	24.951		50545000	38335000	88584000	79660000	70390000	84264000		61355000
U6KXE3	>tr|U6KXE3|U6KXE3_EIMTE Importin subunit beta-1, putative OS=Eimeria tenella OX=5802 GN=ETH_00032340 PE=4 SV=1	6	3	3.5	108.45	108380000	172380000	94076000	121430000	224020000	157180000
U6KXE8	>tr|U6KXE8|U6KXE8_EIMTE Phosphoenolpyruvate carboxykinase, putative OS=Eimeria tenella OX=5802 GN=ETH_00032365 PE=4 SV=1	1	2	13.5	14.31				19212000	16810000	20708000
U6KXG4	>tr|U6KXG4|U6KXG4_EIMTE 60S ribosomal protein L10, putative OS=Eimeria tenella OX=5802 GN=ETH_00002815 PE=4 SV=1	7	5	24.3	25.206	161780000	599990000	121620000	376650000	187100000	748280000	576630000	730190000	1266700000
U6L370	>tr|U6L370|U6L370_EIMTE Uncharacterized protein OS=Eimeria tenella OX=5802 GN=ETH_00014395 PE=4 SV=1	2	6	7.6	87.653	150840000	43073000	26162000	159990000		9096800		174720000	129790000
U6KXH4	>tr|U6KXH4|U6KXH4_EIMTE Uncharacterized protein OS=Eimeria tenella OX=5802 GN=ETH_00002865 PE=4 SV=1	2	21	16.4	147.49	722600000	605200000	887190000	917300000	821810000	958360000	376910000	490340000	852810000
U6KXH8	>tr|U6KXH8|U6KXH8_EIMTE Uncharacterized protein OS=Eimeria tenella OX=5802 GN=ETH_00002890 PE=4 SV=1	2	21	31.6	43.321	5425700000	6207000000	7182200000	6489300000	5414900000	6406000000	4744300000	10153000000	9217500000
U6KXJ1	>tr|U6KXJ1|U6KXJ1_EIMTE CAAX prenyl protease OS=Eimeria tenella OX=5802 GN=ETH_00017305 PE=3 SV=1	2	3	6.8	54.307	149870000	175110000		199090000	156640000	162720000	181250000	54183000	180320000
U6KXK4	>tr|U6KXK4|U6KXK4_EIMTE Uncharacterized protein OS=Eimeria tenella OX=5802 GN=ETH_00043430 PE=4 SV=1	1	2	4.8	47.877								167590000	170410000
U6KXK7	>tr|U6KXK7|U6KXK7_EIMTE DnaJ domain-containing protein, putative OS=Eimeria tenella OX=5802 GN=ETH_00032105 PE=4 SV=1	1	3	9.4	40.338	167390000	66879000	131280000	31413000	71484000	152460000
U6KXL0	>tr|U6KXL0|U6KXL0_EIMTE Phospholipase A2 activating protein, putative OS=Eimeria tenella OX=5802 GN=ETH_00032130 PE=4 SV=1	2	2	2.3	89.331	21862000	75324000	23377000	12022000	41274000	47642000
V5UX72	>tr|V5UX72|V5UX72_EIMTE Uncharacterized protein (Fragment) OS=Eimeria tenella OX=5802 PE=4 SV=1	2	6	24.8	26.173	17571000000	30303000000	31371000000	7832600000	14567000000	9118000000	30418000000	30293000000	22932000000
U6KXN3	>tr|U6KXN3|U6KXN3_EIMTE DnaJ domain-containing protein, putative OS=Eimeria tenella OX=5802 GN=ETH_00018980 PE=4 SV=1	2	3	5.7	66.232	88373000	60724000		42645000	166440000	120240000
U6KXN4	>tr|U6KXN4|U6KXN4_EIMTE Uncharacterized protein OS=Eimeria tenella OX=5802 GN=ETH_00010630 PE=4 SV=1	1	1	2	72.092	9312500
U6KXN6	>tr|U6KXN6|U6KXN6_EIMTE 60S ribosomal protein L12, putative OS=Eimeria tenella OX=5802 GN=ETH_00009250 PE=3 SV=1	8	4	35.8	17.762	150830000	304090000	352210000	227410000	150440000	462100000	874230000	811510000	390340000
U6KXP8	>tr|U6KXP8|U6KXP8_EIMTE 14 kDa phosphohistidine phosphatase, putative OS=Eimeria tenella OX=5802 GN=ETH_00020985 PE=4 SV=1	2	3	10.6	34.542		26580000	50729000	155950000	69650000	28113000		45006000
U6KXQ3	>tr|U6KXQ3|U6KXQ3_EIMTE Glucosamine: fructose-6-phosphate aminotransferase OS=Eimeria tenella OX=5802 GN=ETH_00019125 PE=4 SV=1	8	10	18.1	69.018	295490000	320180000	233440000	300070000	314150000	518670000	258100000	195960000	270420000
U6KXQ4	>tr|U6KXQ4|U6KXQ4_EIMTE ATP synthase subunit beta OS=Eimeria tenella OX=5802 GN=ETH_00026155 PE=3 SV=1	5	13	31.5	60.657	290540000	446970000	1044300000	773270000	684420000	966960000	525850000	791860000	1988900000
U6KXR8	>tr|U6KXR8|U6KXR8_EIMTE Uncharacterized protein OS=Eimeria tenella OX=5802 GN=ETH_00009810 PE=4 SV=1	1	2	8.2	26.648	240460000	46420000	193980000	295020000	120280000	206860000		394760000
U6KXT9	>tr|U6KXT9|U6KXT9_EIMTE Proteasome subunit beta type 3, putative OS=Eimeria tenella OX=5802 GN=ETH_00031210 PE=4 SV=1	1	4	22	22.729	205710000	105200000	171440000	152200000	51096000	65150000	45053000
U6KXU2	>tr|U6KXU2|U6KXU2_EIMTE Uncharacterized protein OS=Eimeria tenella OX=5802 GN=ETH_00013915 PE=4 SV=1	2	2	4.1	79.832		21213000		16913000	10212000	25709000
U6KXU5	>tr|U6KXU5|U6KXU5_EIMTE Transmembrane domain-containing protein, putative OS=Eimeria tenella OX=5802 GN=ETH_00009935 PE=4 SV=1	7	3	4.4	58.121		119430000			119530000
U6KXU7	>tr|U6KXU7|U6KXU7_EIMTE Vacuolar protein sorting-associated protein 35 OS=Eimeria tenella OX=5802 GN=ETH_00013940 PE=3 SV=1	2	4	5	95.978	82120000		13776000	73969000
U6KXU8	>tr|U6KXU8|U6KXU8_EIMTE Chromosome II, complete genome, related OS=Eimeria tenella OX=5802 GN=ETH_00031260 PE=4 SV=1	3	4	11.7	33.398	37294000	53896000	101600000	111890000			111930000	88472000	130910000
U6KXV1	>tr|U6KXV1|U6KXV1_EIMTE Uncharacterized protein OS=Eimeria tenella OX=5802 GN=ETH_00023955 PE=4 SV=1	2	6	25.7	35.955	207630000	536060000	230940000	268210000	466880000	571400000	136710000	541040000	592480000
U6L837	>tr|U6L837|U6L837_EIMTE Acetyl-CoA acyltransferase B, putative OS=Eimeria tenella OX=5802 GN=ETH_00008080 PE=4 SV=1	2	9	15.3	67.472	483740000	549680000	485900000	845990000	991850000	867780000		333130000	859300000
U6KYG7	>tr|U6KYG7|U6KYG7_EIMTE Uncharacterized protein OS=Eimeria tenella OX=5802 GN=ETH_00031465 PE=4 SV=1	5	7	18.4	53.296	414170000	601770000	482880000	416450000	558590000	542970000	1334800000	1050100000	645000000
U6KXX5	>tr|U6KXX5|U6KXX5_EIMTE Alpha-1,4 glucan phosphorylase OS=Eimeria tenella OX=5802 GN=ETH_00024080 PE=3 SV=1	5	37	42.7	111.63	7810800000	8325500000	10741000000	8402400000	7120700000	6720300000	9239300000	8716100000	8239200000
U6KXY3	>tr|U6KXY3|U6KXY3_EIMTE Uncharacterized protein OS=Eimeria tenella OX=5802 GN=ETH_00024130 PE=4 SV=1	1	2	1.4	171.15	15743000	8986500	22838000	15219000	16201000
U6KXY4	>tr|U6KXY4|U6KXY4_EIMTE Trypsin, putative OS=Eimeria tenella OX=5802 GN=ETH_00028355 PE=4 SV=1	1	2	3.1	115.79					19323000	32816000
U6KXY8	>tr|U6KXY8|U6KXY8_EIMTE Cystathionine beta-lyase, putative OS=Eimeria tenella OX=5802 GN=ETH_00024155 PE=3 SV=1	2	10	26.1	45.719	624060000	1102700000	945430000	818970000	1437500000	1460700000	1196000000	1077000000	1265900000
U6KW30	>tr|U6KW30|U6KW30_EIMTE Microsomal signal peptidase subunit SPCS1 domain-containing protein, putative OS=Eimeria tenella OX=5802 GN=ETH_00019930 PE=4 SV=1	2	2	17.6	13.989	171450000	162930000	98906000	143560000	60618000	143610000	359240000	314680000	267290000
U6L3M2	>tr|U6L3M2|U6L3M2_EIMTE TCP-1/cpn60 chaperonin family protein, putative OS=Eimeria tenella OX=5802 GN=ETH_00008485 PE=3 SV=1	5	2	3.4	65.531	169800000	272030000	136200000	177630000	146690000
U6KY15	>tr|U6KY15|U6KY15_EIMTE Calmodulin, putative OS=Eimeria tenella OX=5802 GN=ETH_00031680 PE=4 SV=1	5	7	54.8	14.805	1839500000	1282800000	2817600000	1797400000	1938600000	2116000000	1303300000	2239800000	2785800000
U6KXV3	>tr|U6KXV3|U6KXV3_EIMTE Pinin/SDK/memA/ domain-containing protein, putative OS=Eimeria tenella OX=5802 GN=ETH_00031295 PE=4 SV=1	2	2	9.5	32.113		23615000	37251000	52699000	53351000	60416000
U6KY28	>tr|U6KY28|U6KY28_EIMTE Acetyl-CoA transporter, putative OS=Eimeria tenella OX=5802 GN=ETH_00011555 PE=4 SV=1	1	1	5.6	26.486
U6KY42	>tr|U6KY42|U6KY42_EIMTE Long-chain fatty acid CoA ligase, putative OS=Eimeria tenella OX=5802 GN=ETH_00011645 PE=4 SV=1	7	9	13	85.889	291470000	374210000	250940000	312390000	493120000	384660000	247570000	458500000	576300000
H9BA21	>tr|H9BA21|H9BA21_EIMTE Uncharacterized protein OS=Eimeria tenella OX=5802 PE=2 SV=1	2	8	38.6	27.498	388840000	276080000	750780000	221000000	222130000	299470000	708720000	699960000	602020000
U6KY45	>tr|U6KY45|U6KY45_EIMTE Glycerol-3-phosphate dehydrogenase, putative OS=Eimeria tenella OX=5802 GN=ETH_00022360 PE=4 SV=1	2	13	23.7	72.142	671490000	817790000	1048100000	1447700000	1423200000	456500000	1112500000	427620000	995080000
U6KY51	>tr|U6KY51|U6KY51_EIMTE Mitochondrial carrier domain-containing protein, putative OS=Eimeria tenella OX=5802 GN=ETH_00011745 PE=4 SV=1	2	5	18.7	25.742	52486000		65183000	36080000	91366000	25053000		31702000
U6KY59	>tr|U6KY59|U6KY59_EIMTE Zinc finger (C2H2 type) domain-containing protein, putative OS=Eimeria tenella OX=5802 GN=ETH_00018245 PE=4 SV=1	23	5	7.2	83.448	114840000	37158000	40921000	102090000	85950000	68592000	75590000	37407000
U6KY68	>tr|U6KY68|U6KY68_EIMTE Uncharacterized protein OS=Eimeria tenella OX=5802 GN=ETH_00025790 PE=4 SV=1	3	2	3	76.862		30548000	21429000	20718000	29231000	45864000
H9B9A9	>tr|H9B9A9|H9B9A9_EIMTE Phosphoglycerate kinase OS=Eimeria tenella OX=5802 PE=2 SV=1	5	20	55.7	44.599	4838600000	5710200000	7439400000	3270200000	4672100000	4882900000	12585000000	10613000000	12450000000
U6KY80	>tr|U6KY80|U6KY80_EIMTE Uncharacterized protein OS=Eimeria tenella OX=5802 GN=ETH_00014630 PE=4 SV=1	4	2	2.5	75.455		55546000		64269000	77878000	66472000
U6KY83	>tr|U6KY83|U6KY83_EIMTE Translin, putative OS=Eimeria tenella OX=5802 GN=ETH_00014655 PE=4 SV=1	1	3	16.7	27.047	229180000	260570000	163810000	393850000	353530000	158850000
U6KY87	>tr|U6KY87|U6KY87_EIMTE Uncharacterized protein OS=Eimeria tenella OX=5802 GN=ETH_00019355 PE=4 SV=1	2	3	2.5	132.54	16722000				4298600
U6KY96	>tr|U6KY96|U6KY96_EIMTE Uncharacterized protein OS=Eimeria tenella OX=5802 GN=ETH_00019430 PE=4 SV=1	7	2	1.6	179.67		15639000		17450000	21966000	16752000
U6KYA3	>tr|U6KYA3|U6KYA3_EIMTE Zgc:110343, related OS=Eimeria tenella OX=5802 GN=ETH_00027865 PE=4 SV=1	1	4	16	28.449	1057500000	1875100000	2617400000	467370000	2219600000	2399100000	1884400000	1424800000	1063700000
U6KYA5	>tr|U6KYA5|U6KYA5_EIMTE Proteasome subunit alpha type OS=Eimeria tenella OX=5802 GN=ETH_00001340 PE=3 SV=1	6	13	44.9	26.993	1189100000	1107800000	1104300000	1549500000	1394900000	1082200000	1585100000	426130000	668610000
U6KYA6	>tr|U6KYA6|U6KYA6_EIMTE Uncharacterized protein OS=Eimeria tenella OX=5802 GN=ETH_00013665 PE=4 SV=1	1	1	11.5	14.82	63468000			21595000	16700000
U6KV63	>tr|U6KV63|U6KV63_EIMTE SAG family member OS=Eimeria tenella OX=5802 GN=ETH_00010870 PE=4 SV=1	2	4	20.8	27.592	733350000	1015900000	734630000	766730000	950910000	413790000	1599000000	2027700000	2326300000
U6KYB7	>tr|U6KYB7|U6KYB7_EIMTE Citrate synthase OS=Eimeria tenella OX=5802 GN=ETH_00019555 PE=3 SV=1	2	6	12.9	59.833	318700000	306680000	327470000	748660000	300300000	679650000	365850000	555820000	264730000
U6KYC1	>tr|U6KYC1|U6KYC1_EIMTE Transport protein Sec24, putative (Fragment) OS=Eimeria tenella OX=5802 GN=ETH_00007535 PE=4 SV=1	2	2	3	73.412		17183000
U6KYC6	>tr|U6KYC6|U6KYC6_EIMTE Uncharacterized protein OS=Eimeria tenella OX=5802 GN=ETH_00033110 PE=4 SV=1	2	1	9.1	18.032	223030000	371480000	588100000	274680000	101960000	124550000	908660000	52648000	14831000
U6KWS0	>tr|U6KWS0|U6KWS0_EIMTE Poly [ADP-ribose] polymerase OS=Eimeria tenella OX=5802 GN=ETH_00024490 PE=4 SV=1	2	6	6.1	115.18	47710000	63922000	69423000	104580000	124800000	109930000
U6KH88	>tr|U6KH88|U6KH88_EIMTE Mitochondrial-processing peptidase alpha subunit, putative OS=Eimeria tenella OX=5802 GN=ETH_00032950 PE=4 SV=1	3	9	18.2	62.774	282110000	247670000	235360000	350600000	141020000	116400000	345810000	343270000	195460000
U6KV40	>tr|U6KV40|U6KV40_EIMTE Glutamyl-tRNA synthetase, putative OS=Eimeria tenella OX=5802 GN=ETH_00015940 PE=3 SV=1	3	12	17	87.662	97810000	156980000	117830000	198610000	199520000	300300000	183740000	405220000	66850000
U6KYF6	>tr|U6KYF6|U6KYF6_EIMTE U4/U6 small nuclear ribonucleoprotein, putative OS=Eimeria tenella OX=5802 GN=ETH_00031415 PE=4 SV=1	2	2	3.2	75.256			26530000		33122000
U6L7A8	>tr|U6L7A8|U6L7A8_EIMTE V-type proton ATPase subunit OS=Eimeria tenella OX=5802 GN=ETH_00033485 PE=3 SV=1	2	7	19.6	44.496	361030000	144540000	358740000	268470000	201310000	89997000	617350000	588720000	372350000
U6KYH6	>tr|U6KYH6|U6KYH6_EIMTE Alanine--tRNA ligase OS=Eimeria tenella OX=5802 GN=ETH_00031515 PE=3 SV=1	7	13	13.8	111.64	210610000	239540000	109440000	372940000	373050000	101750000
U6KYI1	>tr|U6KYI1|U6KYI1_EIMTE Fructose-bisphosphate aldolase OS=Eimeria tenella OX=5802 GN=ETH_00008600 PE=3 SV=1	6	20	56.2	38.812	15693000000	24574000000	29458000000	12263000000	22169000000	22421000000	57030000000	25858000000	39816000000
U6KYI2	>tr|U6KYI2|U6KYI2_EIMTE Sushi domain-containing protein / SCR repeat-containing protein, putative OS=Eimeria tenella OX=5802 GN=ETH_00019935 PE=4 SV=1	2	4	1.4	373.34		41511000	30176000	20299000	47613000	47717000
U6KYI9	>tr|U6KYI9|U6KYI9_EIMTE 60S ribosomal protein L24, putative OS=Eimeria tenella OX=5802 GN=ETH_00031600 PE=4 SV=1	8	2	11.7	17.544	582470000	280950000	756870000	290040000	518370000	90741000
U6KYJ4	>tr|U6KYJ4|U6KYJ4_EIMTE Ubiquitin, putative OS=Eimeria tenella OX=5802 GN=ETH_00031625 PE=4 SV=1	2	5	15.1	28.405	352170000	403210000	103140000	604910000	360150000	195970000
U6KYJ7	>tr|U6KYJ7|U6KYJ7_EIMTE Uncharacterized protein OS=Eimeria tenella OX=5802 GN=ETH_00031650 PE=4 SV=1	2	7	12.7	73.747	350720000	620800000	590430000	658760000	1052400000	612730000	1526700000	463610000	1569200000
U6KYK1	>tr|U6KYK1|U6KYK1_EIMTE SAG family member OS=Eimeria tenella OX=5802 GN=ETH_00010850 PE=4 SV=1	2	5	22.2	27.773	252290000	245150000	85478000	320360000	394580000	207030000	74336000	433780000	265320000
U6KYL5	>tr|U6KYL5|U6KYL5_EIMTE Vacuolar proton-translocating ATPase subunit, putative OS=Eimeria tenella OX=5802 GN=ETH_00008780 PE=4 SV=1	2	5	6	111.49	63762000	26990000	33627000	61918000	53176000	45352000			76752000
H9B9L6	>tr|H9B9L6|H9B9L6_EIMTE Signal recognition particle, putative OS=Eimeria tenella OX=5802 GN=ETH_00009040 PE=2 SV=1	5	6	10.6	70.986	38162000	52038000	41485000	81916000	83491000	82963000
U6KYP3	>tr|U6KYP3|U6KYP3_EIMTE Uncharacterized protein OS=Eimeria tenella OX=5802 GN=ETH_00034375 PE=4 SV=1	2	4	8.7	76.914	21729000	68518000	47350000	64522000	59766000	78708000
U6KYP4	>tr|U6KYP4|U6KYP4_EIMTE Mitogen-activated protein kinase OS=Eimeria tenella OX=5802 GN=ETH_00035055 PE=3 SV=1	7	8	15.1	64.994	50734000			149460000	30509000	70146000
U6KYP5	>tr|U6KYP5|U6KYP5_EIMTE 2-methylbutyryl-CoA dehydrogenase, putative OS=Eimeria tenella OX=5802 GN=ETH_00009125 PE=3 SV=1	2	3	10.3	38.932							36246000	88109000	10929000
U6KYP9	>tr|U6KYP9|U6KYP9_EIMTE CMCG kinase (Incomplete catalytic triad), putative OS=Eimeria tenella OX=5802 GN=ETH_00035080 PE=4 SV=1	6	2	2.6	139.88	4143500	13912000	26314000
U6KYQ0	>tr|U6KYQ0|U6KYQ0_EIMTE Rab GDP dissociation inhibitor OS=Eimeria tenella OX=5802 GN=ETH_00018240 PE=3 SV=1	5	8	19.3	51.316	336490000	347110000	371290000	229500000	132150000	316860000
U6KYQ4	>tr|U6KYQ4|U6KYQ4_EIMTE Uncharacterized protein OS=Eimeria tenella OX=5802 GN=ETH_00034425 PE=4 SV=1	2	4	19.7	21.456	157760000	246140000	159040000	260620000	231170000	326150000
U6KSI7	>tr|U6KSI7|U6KSI7_EIMTE SAG family member OS=Eimeria tenella OX=5802 GN=ETH_00024330 PE=4 SV=1	2	6	11.8	31	1615000000	1184600000	2068000000	2916000000	528450000	305070000	1951000000	2723500000	2471000000
U6KTF4	>tr|U6KTF4|U6KTF4_EIMTE Serine/threonine-protein phosphatase OS=Eimeria tenella OX=5802 GN=ETH_00010250 PE=3 SV=1	3	9	13.3	89.155	74922000	35966000	49777000	103740000	181080000	52660000	351600000	318600000	303070000
U6KYT7	>tr|U6KYT7|U6KYT7_EIMTE Uncharacterized protein (Fragment) OS=Eimeria tenella OX=5802 GN=ETH_00037365 PE=4 SV=1	1	4	5	104.79	25727000	33941000	51795000	38159000
U6KYU4	>tr|U6KYU4|U6KYU4_EIMTE TCP-1/cpn60 family chaperonin, putative OS=Eimeria tenella OX=5802 GN=ETH_00034715 PE=3 SV=1	8	14	23	62.122	946850000	766970000	492060000	598990000	457300000	530930000	967780000	1265000000	294960000
U6KYU8	>tr|U6KYU8|U6KYU8_EIMTE Uncharacterized protein (Fragment) OS=Eimeria tenella OX=5802 GN=ETH_00039595 PE=4 SV=1	1	1	7	21.871
U6KYV2	>tr|U6KYV2|U6KYV2_EIMTE Uncharacterized protein OS=Eimeria tenella OX=5802 GN=ETH_00007060 PE=4 SV=1	1	2	21	12.222	54113000		90957000	72865000	20231000		111300000	77364000
U6KYW7	>tr|U6KYW7|U6KYW7_EIMTE Sulfhydryl oxidase OS=Eimeria tenella OX=5802 GN=ETH_00007135 PE=4 SV=1	1	2	13.5	25.599		69195000	48172000	50960000	41419000	57929000
U6KYX0	>tr|U6KYX0|U6KYX0_EIMTE N-terminal acetyltransferase complex subunit NARG1, putative OS=Eimeria tenella OX=5802 GN=ETH_00007160 PE=4 SV=1	3	5	5.1	113.38		17606000		13827000	28173000	18227000	48949000	19229000
U6KYX2	>tr|U6KYX2|U6KYX2_EIMTE Ankyrin repeat-containing protein, putative OS=Eimeria tenella OX=5802 GN=ETH_00013660 PE=4 SV=1	3	2	1.8	127.48				16645000	9689100		9657600
U6KYX3	>tr|U6KYX3|U6KYX3_EIMTE Uncharacterized protein OS=Eimeria tenella OX=5802 GN=ETH_00004255 PE=4 SV=1	19	30	43.3	65.607	38648000000	36600000000	35896000000	37270000000	45303000000	59410000000	32913000000	37232000000	33299000000
U6L6V7	>tr|U6L6V7|U6L6V7_EIMTE RNA recognition motif. family protein, related OS=Eimeria tenella OX=5802 GN=ETH_00040485 PE=4 SV=1	2	2	7.4	51.445		25764000	16232000	40688000	34051000	44065000
U6KYY8	>tr|U6KYY8|U6KYY8_EIMTE Acetlytransferase, GNAT family domain containing protein, putative OS=Eimeria tenella OX=5802 GN=ETH_00013435 PE=4 SV=1	1	2	7.4	56.023	11824000			12835000	24586000
U6KYZ7	>tr|U6KYZ7|U6KYZ7_EIMTE Ubiquitin carboxyl-terminal hydrolase, putative OS=Eimeria tenella OX=5802 GN=ETH_00007310 PE=3 SV=1	5	5	11.8	65.154	148490000	102440000		150400000	160890000	66708000
U6KZ06	>tr|U6KZ06|U6KZ06_EIMTE Uncharacterized protein (Fragment) OS=Eimeria tenella OX=5802 GN=ETH_00039270 PE=4 SV=1	1	2	27.2	8.8197	98442000	215650000	256690000	241230000	257260000	446410000
U6KW67	>tr|U6KW67|U6KW67_EIMTE 40S ribosomal protein S17, putative OS=Eimeria tenella OX=5802 GN=ETH_00024690 PE=3 SV=1	10	4	3.3	89.785	351130000	119390000	391350000	46388000	64546000	30863000	147220000	125520000
U6KZ23	>tr|U6KZ23|U6KZ23_EIMTE Guanylate binding protein, putative OS=Eimeria tenella OX=5802 GN=ETH_00008495 PE=4 SV=1	2	2	2.3	122.28		13927000			23664000
U6L3M7	>tr|U6L3M7|U6L3M7_EIMTE Uncharacterized protein OS=Eimeria tenella OX=5802 GN=ETH_00008510 PE=4 SV=1	2	1	10.2	15.834	57156000	88272000	50165000	83387000	58377000	65397000
U6KZ54	>tr|U6KZ54|U6KZ54_EIMTE Arginyl-tRNA synthetase, putative OS=Eimeria tenella OX=5802 GN=ETH_00014410 PE=3 SV=1	1	6	9.8	70.668		79487000	57951000	95750000	45014000	14970000	63025000	19216000
U6KZ59	>tr|U6KZ59|U6KZ59_EIMTE Sulfate adenylyltransferas-adenylylsulfate kinase, putative OS=Eimeria tenella OX=5802 GN=ETH_00014435 PE=4 SV=1	3	5	7.9	74.507				18510000	10529000
U6KHJ1	>tr|U6KHJ1|U6KHJ1_EIMTE Uncharacterized protein OS=Eimeria tenella OX=5802 GN=ETH_00030930 PE=4 SV=1	16	22	46.8	58.197	48727000000	63513000000	84769000000	35694000000	52480000000	47602000000	86070000000	142490000000	166690000000
U6KZ70	>tr|U6KZ70|U6KZ70_EIMTE Uncharacterized protein OS=Eimeria tenella OX=5802 GN=ETH_00014485 PE=4 SV=1	4	3	4.9	101.73	22118000	49828000		68382000	34529000
U6KZ78	>tr|U6KZ78|U6KZ78_EIMTE Cleft lip and palate associated transmembrane protein 1, putative OS=Eimeria tenella OX=5802 GN=ETH_00031130 PE=4 SV=1	2	3	22.6	24.652	29312000	45636000		39239000	62056000	42516000
U6KZ83	>tr|U6KZ83|U6KZ83_EIMTE Uncharacterized protein OS=Eimeria tenella OX=5802 GN=ETH_00002870 PE=4 SV=1	2	6	19.3	33.36	387780000	623850000	366610000	437450000	521000000	318670000	958100000	41888000	131800000
U6KZ91	>tr|U6KZ91|U6KZ91_EIMTE Uncharacterized protein OS=Eimeria tenella OX=5802 GN=ETH_00002920 PE=4 SV=1	2	4	8	94.989	47794000	122390000	76391000	57941000	123460000	163080000
U6KZ92	>tr|U6KZ92|U6KZ92_EIMTE Thioredoxin, putative OS=Eimeria tenella OX=5802 GN=ETH_00025705 PE=4 SV=1	7	5	11.4	165.76		189610000	191880000	324170000	261030000	159570000	194430000
U6KZ94	>tr|U6KZ94|U6KZ94_EIMTE Uncharacterized protein OS=Eimeria tenella OX=5802 GN=ETH_00037385 PE=4 SV=1	1	2	5.8	52.938	23435000	28880000	76732000	3893900
U6KZ96	>tr|U6KZ96|U6KZ96_EIMTE Uncharacterized protein OS=Eimeria tenella OX=5802 GN=ETH_00002945 PE=4 SV=1	1	2	15.1	13.353							434250000	303910000	314370000
H9BA04	>tr|H9BA04|H9BA04_EIMTE Triosephosphate isomerase OS=Eimeria tenella OX=5802 GN=ETH_00030905 PE=2 SV=1	1	10	47.4	27.36	822320000	489650000	995800000	393030000	446550000	847700000	1036400000	2226500000	1856000000
U6KZA5	>tr|U6KZA5|U6KZA5_EIMTE Uncharacterized protein OS=Eimeria tenella OX=5802 GN=ETH_00037955 PE=4 SV=1	1	4	3.6	118.12	188300000	119120000	105890000	97329000	144110000	73827000	177690000	224810000	23918000
U6KZB4	>tr|U6KZB4|U6KZB4_EIMTE 3-methyl-2-oxobutanoate hydroxymethyltransferase OS=Eimeria tenella OX=5802 GN=ETH_00001820 PE=3 SV=1	4	3	6.2	70.044		31082000	21595000		74257000	29160000
U6KZC0	>tr|U6KZC0|U6KZC0_EIMTE KH domain-containing protein, putative OS=Eimeria tenella OX=5802 GN=ETH_00001845 PE=4 SV=1	5	5	10.5	49.152		209410000	84379000	505410000	248540000	305310000
U6KWM3	>tr|U6KWM3|U6KWM3_EIMTE Peptidyl-prolyl cis-trans isomerase OS=Eimeria tenella OX=5802 GN=ETH_00020595 PE=3 SV=1	7	12	53.4	20.467	2712300000	3294000000	4058100000	1309000000	2703600000	2808200000	4822100000	5989700000	9989500000
U6KZE2	>tr|U6KZE2|U6KZE2_EIMTE Uncharacterized protein OS=Eimeria tenella OX=5802 GN=ETH_00001290 PE=4 SV=1	2	2	10.5	18.145	109690000	53334000	141190000	102140000	25706000			11038000	29894000
H9B936	>tr|H9B936|H9B936_EIMTE 50S ribosomal protein L2, apicoplast OS=Eimeria tenella OX=5802 GN=ETH_00020385 PE=2 SV=1	5	7	30.9	27.931	551210000	840370000	797490000	713980000	953000000	1069300000	486600000	966140000	1014600000
U6KZF6	>tr|U6KZF6|U6KZF6_EIMTE Uncharacterized protein OS=Eimeria tenella OX=5802 GN=ETH_00018660 PE=3 SV=1	2	2	6	48.032	65829000	80880000		75917000	100030000	95088000
U6KZH0	>tr|U6KZH0|U6KZH0_EIMTE ATP-dependent RNA helicase, putative OS=Eimeria tenella OX=5802 GN=ETH_00026135 PE=3 SV=1	7	6	8.8	76.961	55415000	112960000	92351000	59559000	57317000	59811000
U6KZI6	>tr|U6KZI6|U6KZI6_EIMTE Uncharacterized protein OS=Eimeria tenella OX=5802 GN=ETH_00009815 PE=4 SV=1	1	3	14.7	33.758	14814000	72563000	130700000	78876000	99625000	160480000	7695000	323050000	16436000
U6KZI9	>tr|U6KZI9|U6KZI9_EIMTE Uncharacterized protein OS=Eimeria tenella OX=5802 GN=ETH_00013430 PE=4 SV=1	2	3	10.6	47.075	57789000	61064000	62662000	225180000	125430000	66987000
U6KZJ4	>tr|U6KZJ4|U6KZJ4_EIMTE Signal peptide peptidase domain-containing protein, putative OS=Eimeria tenella OX=5802 GN=ETH_00030630 PE=4 SV=1	2	3	8.2	49.73		75748000	65040000	92788000	89278000	97543000
U6KZJ7	>tr|U6KZJ7|U6KZJ7_EIMTE Uncharacterized protein OS=Eimeria tenella OX=5802 GN=ETH_00013480 PE=4 SV=1	2	2	3	87.268		23666000	22318000		25698000
U6KZK4	>tr|U6KZK4|U6KZK4_EIMTE RNA recognition motif. family protein, related OS=Eimeria tenella OX=5802 GN=ETH_00009915 PE=4 SV=1	4	3	2.8	128.44		40964000	33880000	43167000	88032000	50756000
U6KZK7	>tr|U6KZK7|U6KZK7_EIMTE Eukaryotic translation initiation factor 3 subunit M OS=Eimeria tenella OX=5802 GN=ETH_00009940 PE=3 SV=1	1	4	9.7	55.37	64180000	71601000	110410000	213230000	67794000	19774000	61249000
U6KZM0	>tr|U6KZM0|U6KZM0_EIMTE Fumarase, putative OS=Eimeria tenella OX=5802 GN=ETH_00020655 PE=4 SV=1	3	11	25	62.073	307260000	211530000	267390000	618850000	96867000	144770000	831140000	264660000	604190000
U6KZN1	>tr|U6KZN1|U6KZN1_EIMTE Obg-like ATPase 1 OS=Eimeria tenella OX=5802 GN=ETH_00021985 PE=3 SV=1	3	3	8.6	41.857		81539000	29684000	33803000	51347000	62266000
U6KZN3	>tr|U6KZN3|U6KZN3_EIMTE RNA binding motif-containing protein, putative OS=Eimeria tenella OX=5802 GN=ETH_00020730 PE=4 SV=1	2	2	9.1	27.393		15946000		15499000	15578000	20005000
U6KZN5	>tr|U6KZN5|U6KZN5_EIMTE Malate dehydrogenase, putative OS=Eimeria tenella OX=5802 GN=ETH_00028335 PE=3 SV=1	3	7	20.8	33.86	480580000	300080000	563970000	381420000	348570000	123160000	381830000	351060000	175860000
U6KZP2	>tr|U6KZP2|U6KZP2_EIMTE Amine oxidase OS=Eimeria tenella OX=5802 GN=ETH_00028385 PE=3 SV=1	6	39	24.3	183.04	4885300000	5361100000	3627400000	7934600000	5829400000	4327300000	4181800000	4338000000	4697900000
U6KH66	>tr|U6KH66|U6KH66_EIMTE Rhoptry kinase family protein ROP25, putative OS=Eimeria tenella OX=5802 GN=ETH_00027700 PE=4 SV=1	2	23	45.3	71.309	1499400000	2756600000	2959100000	2495800000	2888600000	2496000000	10386000000	7355400000	6834000000
U6KZS3	>tr|U6KZS3|U6KZS3_EIMTE Syntaxin, putative OS=Eimeria tenella OX=5802 GN=ETH_00020830 PE=3 SV=1	3	2	7.6	31.117
U6KZS4	>tr|U6KZS4|U6KZS4_EIMTE 40S ribosomal protein S28, putative OS=Eimeria tenella OX=5802 GN=ETH_00022265 PE=3 SV=1	3	2	36.8	7.6898	368760000	317710000	693250000	841440000	262180000	190660000	175780000
U6KZS9	>tr|U6KZS9|U6KZS9_EIMTE Syntaxin family protein, putative OS=Eimeria tenella OX=5802 GN=ETH_00005800 PE=4 SV=1	3	5	29.4	22.6		12449000			3210900	7512000
U6KZU2	>tr|U6KZU2|U6KZU2_EIMTE Uncharacterized protein OS=Eimeria tenella OX=5802 GN=ETH_00003290 PE=4 SV=1	2	3	7.4	86.47				51167000		126860000
U6KZU6	>tr|U6KZU6|U6KZU6_EIMTE Uncharacterized protein OS=Eimeria tenella OX=5802 GN=ETH_00027555 PE=4 SV=1	1	2	8.1	34.664
U6KZU7	>tr|U6KZU7|U6KZU7_EIMTE Uncharacterized protein OS=Eimeria tenella OX=5802 GN=ETH_00018455 PE=4 SV=1	2	6	11.3	60.37		61723000	20044000	12125000		34949000
U6KZW5	>tr|U6KZW5|U6KZW5_EIMTE Long chain acyl-CoA synthetase, putative OS=Eimeria tenella OX=5802 GN=ETH_00022465 PE=4 SV=1	2	19	25.2	87.739	1728800000	2474800000	1418800000	2890700000	2012200000	2026500000	2216700000	2549500000	2564400000
H9B9M8	>tr|H9B9M8|H9B9M8_EIMTE Uncharacterized protein OS=Eimeria tenella OX=5802 PE=2 SV=1	1	5	14.1	40.249	1187300000	1429500000	1662400000	620970000	1536100000	1186600000	3009600000	2792200000	4821400000
U6KLX6	>tr|U6KLX6|U6KLX6_EIMTE Glycine-rich protein 2, putative OS=Eimeria tenella OX=5802 GN=ETH_00029175 PE=4 SV=1	3	4	20	18.744	567350000	1021500000	904070000	1357600000	1631200000	1857000000	631970000	739060000	1886900000
U6KZZ2	>tr|U6KZZ2|U6KZZ2_EIMTE Uncharacterized protein OS=Eimeria tenella OX=5802 GN=ETH_00018910 PE=4 SV=1	7	2	15.6	14.742	161340000	96588000	101680000	153790000	78495000	114180000
U6L5X9	>tr|U6L5X9|U6L5X9_EIMTE Proteasome subunit beta type, related OS=Eimeria tenella OX=5802 GN=ETH_00002175 PE=4 SV=1	1	3	18.7	14.9	32658000	48230000	66338000	111170000	66493000		118360000	116900000	207380000
U6L006	>tr|U6L006|U6L006_EIMTE Uncharacterized protein OS=Eimeria tenella OX=5802 GN=ETH_00018985 PE=4 SV=1	1	3	12.9	35.961		134470000	98015000	76345000	187950000	149200000
U6KPP1	>tr|U6KPP1|U6KPP1_EIMTE Ribosomal protein L35, putative OS=Eimeria tenella OX=5802 GN=ETH_00024395 PE=3 SV=1	3	2	13	14.394	59629000	218660000	317520000	151010000	144290000	114510000	263870000	468630000	616580000
U6L014	>tr|U6L014|U6L014_EIMTE RAB5C, member RAS oncogene family, related OS=Eimeria tenella OX=5802 GN=ETH_00021330 PE=4 SV=1	2	3	41.4	11.906	31969000	55179000	71433000	12286000	71640000
U6L029	>tr|U6L029|U6L029_EIMTE Uncharacterized protein (Fragment) OS=Eimeria tenella OX=5802 GN=ETH_00019155 PE=4 SV=1	6	4	10.2	49.932	61751000			79186000	50750000	53854000	42737000	23915000	28909000
U6L038	>tr|U6L038|U6L038_EIMTE 26S Proteasome non-ATPase regulatory subunit 9, putative OS=Eimeria tenella OX=5802 GN=ETH_00033290 PE=4 SV=1	1	3	28.5	15.363				29121000
U6L047	>tr|U6L047|U6L047_EIMTE Dihydrolipoyl dehydrogenase protein, putative (Fragment) OS=Eimeria tenella OX=5802 GN=ETH_00041205 PE=3 SV=1	1	2	4.5	48.078	28189000
U6L055	>tr|U6L055|U6L055_EIMTE Uncharacterized protein (Fragment) OS=Eimeria tenella OX=5802 GN=ETH_00022795 PE=4 SV=1	1	5	18.6	31.855	72634000	86740000	90849000	179090000	242350000	89145000
U6L058	>tr|U6L058|U6L058_EIMTE Apicoplast 30S ribosomal protein S12 OS=Eimeria tenella OX=5802 GN=ETH_00001185 PE=3 SV=1	3	2	13.1	16.15	25136000	61604000	81341000	98773000		89953000	94001000	129560000	59213000
E3VWM6	>tr|E3VWM6|E3VWM6_EIMTE Glyceraldehyde-3-phosphate dehydrogenase OS=Eimeria tenella OX=5802 GN=ETH_00008865 PE=2 SV=1	6	23	77	36.383	13171000000	19989000000	29372000000	7873300000	12800000000	16228000000	34241000000	44475000000	46470000000
U6L078	>tr|U6L078|U6L078_EIMTE Splicing factor, putative OS=Eimeria tenella OX=5802 GN=ETH_00023985 PE=4 SV=1	7	8	22.6	37.33	153240000	143580000	222910000	223940000	223390000	302930000	60911000		149680000
U6L080	>tr|U6L080|U6L080_EIMTE 3-ketoacyl-CoA reductase, putative OS=Eimeria tenella OX=5802 GN=ETH_00015640 PE=3 SV=1	3	5	22.3	26.61		141460000	157350000	165610000			57437000	292350000	216970000
H9B9L0	>tr|H9B9L0|H9B9L0_EIMTE Uncharacterized protein OS=Eimeria tenella OX=5802 PE=2 SV=1	7	6	30	23.075	114310000	225070000	241870000	217530000	364760000	197320000	504540000	864540000	470000000
U6KV18	>tr|U6KV18|U6KV18_EIMTE Uncharacterized protein OS=Eimeria tenella OX=5802 GN=ETH_00028395 PE=4 SV=1	2	15	19.9	90.701	361700000	512520000	422920000	613300000	906580000	1070100000
U6KLH3	>tr|U6KLH3|U6KLH3_EIMTE AGC kinase, putative OS=Eimeria tenella OX=5802 GN=ETH_00012950 PE=4 SV=1	5	4	2.4	153.27	44652000	115880000	64317000	149850000	174910000	130160000	51313000
U6L0C7	>tr|U6L0C7|U6L0C7_EIMTE Uncharacterized protein OS=Eimeria tenella OX=5802 GN=ETH_00011025 PE=4 SV=1	11	15	69.3	25.004	732020000	739950000	1205600000	1235500000	1826200000	828410000	1922400000	1284300000	872190000
U6L0D0	>tr|U6L0D0|U6L0D0_EIMTE Subtilisin-like protease TgSUB2, putative OS=Eimeria tenella OX=5802 GN=ETH_00011050 PE=3 SV=1	1	1	1.5	120.25		19524000		17860000		39463000
U6L0F4	>tr|U6L0F4|U6L0F4_EIMTE Proteasome subunit alpha type OS=Eimeria tenella OX=5802 GN=ETH_00011175 PE=3 SV=1	7	5	19.6	27.717	156620000	814960000	567370000	393990000	770020000	623660000	813730000	466700000	1209600000
U6L3N7	>tr|U6L3N7|U6L3N7_EIMTE Histone H2B OS=Eimeria tenella OX=5802 GN=ETH_00028290 PE=3 SV=1	4	9	64.7	12.592	1175500000	2742200000	1983000000	1347200000	2343300000	2013000000	3854100000	9109800000	6578200000
U6L0H3	>tr|U6L0H3|U6L0H3_EIMTE Uncharacterized protein OS=Eimeria tenella OX=5802 GN=ETH_00011725 PE=4 SV=1	7	3	3	125.73							28304000		31441000
U6L0I2	>tr|U6L0I2|U6L0I2_EIMTE Exportin 7, putative OS=Eimeria tenella OX=5802 GN=ETH_00011775 PE=4 SV=1	3	3	2.7	124.97		28374000			19917000		19589000
U6L0I8	>tr|U6L0I8|U6L0I8_EIMTE Transaldolase OS=Eimeria tenella OX=5802 GN=ETH_00011825 PE=3 SV=1	4	17	44.5	40.602	2321700000	2186900000	3633200000	2217300000	2100600000	3272500000	2041400000	2189000000	3370600000
U6L0J6	>tr|U6L0J6|U6L0J6_EIMTE Lysine decarboxylase, putative OS=Eimeria tenella OX=5802 GN=ETH_00004110 PE=4 SV=1	7	21	20.4	122.11	824990000	862570000	918900000	785890000	930360000	1067700000	786150000	479450000	813190000
U6L0K7	>tr|U6L0K7|U6L0K7_EIMTE Protein phosphatase 2C, putative OS=Eimeria tenella OX=5802 GN=ETH_00004185 PE=4 SV=1	1	2	5.7	72.808				29787000	20333000		79797000
U6L0L6	>tr|U6L0L6|U6L0L6_EIMTE Uncharacterized protein OS=Eimeria tenella OX=5802 GN=ETH_00004235 PE=4 SV=1	2	3	5.5	77.118		40276000	27129000	68541000	30649000	40497000	27556000
U6L0M0	>tr|U6L0M0|U6L0M0_EIMTE Proliferation-associated protein 2g4, putative OS=Eimeria tenella OX=5802 GN=ETH_00004260 PE=4 SV=1	5	5	17.8	36.414	76682000	118110000	232510000	125730000	273690000	126400000	146130000	449710000	288640000
C8TDU7	>tr|C8TDU7|C8TDU7_EIMTE Malate:quinone oxidoreductase, putative OS=Eimeria tenella OX=5802 GN=e2017b09.tmp0001 PE=4 SV=1	3	6	10.6	58.447	313540000	92571000	100220000	360260000	226420000	253910000	126000000	291550000	157900000
U6L0Q0	>tr|U6L0Q0|U6L0Q0_EIMTE Uncharacterized protein OS=Eimeria tenella OX=5802 GN=ETH_00032035 PE=4 SV=1	2	7	25.9	36.941	267160000	413210000	150440000	376370000	256520000	83416000	222330000	137460000	123600000
U6L0T2	>tr|U6L0T2|U6L0T2_EIMTE Heat shock protein 90 OS=Eimeria tenella OX=5802 GN=ETH_00007385 PE=3 SV=1	16	29	40.8	82.498	13153000000	10562000000	12319000000	9825500000	8406700000	10954000000	10852000000	7713600000	4751100000
U6L0U2	>tr|U6L0U2|U6L0U2_EIMTE Uncharacterized protein OS=Eimeria tenella OX=5802 GN=ETH_00007435 PE=4 SV=1	1	3	2.8	118.32		35536000	33325000	38295000		50825000
U6L0N4	>tr|U6L0N4|U6L0N4_EIMTE Uncharacterized protein OS=Eimeria tenella OX=5802 GN=ETH_00031960 PE=4 SV=1	2	9	15.5	73.084	539150000	654170000	591530000	679730000	728510000	1090100000	1307800000	1958500000	1194200000
U6L0V6	>tr|U6L0V6|U6L0V6_EIMTE Sugar permease, putative OS=Eimeria tenella OX=5802 GN=ETH_00013790 PE=4 SV=1	2	3	5.4	74.513		89294000	89632000	181350000	145700000	268440000	79713000
U6KRE5	>tr|U6KRE5|U6KRE5_EIMTE Uncharacterized protein OS=Eimeria tenella OX=5802 GN=ETH_00019890 PE=4 SV=1	2	3	18.2	18.293	228760000	359430000	280470000	446300000	608380000	717510000	549790000
U6L0Z8	>tr|U6L0Z8|U6L0Z8_EIMTE Uncharacterized protein OS=Eimeria tenella OX=5802 GN=ETH_00001825 PE=4 SV=1	7	3	7.5	35.37	196150000	111300000	35309000	139640000	138760000	97166000
U6L127	>tr|U6L127|U6L127_EIMTE Glycerol-3-phosphate dehydrogenase [NAD(+)] OS=Eimeria tenella OX=5802 GN=ETH_00034505 PE=3 SV=1	8	14	29.5	56.18	710290000	601340000	557480000	979750000	1017800000	394000000	1122900000	452360000	233470000
U6L4K6	>tr|U6L4K6|U6L4K6_EIMTE Uncharacterized protein OS=Eimeria tenella OX=5802 GN=ETH_00032150 PE=4 SV=1	9	13	15.7	208.98	136970000	115830000	128090000	197940000	283080000	189590000
U6L151	>tr|U6L151|U6L151_EIMTE Vacuolar protein sorting-associated protein 13C isoform 2B, related OS=Eimeria tenella OX=5802 GN=ETH_00009255 PE=4 SV=1	8	12	3.8	480.67	105480000	140340000	109990000	142840000	248810000	263560000	194150000	82096000	258520000
U6L152	>tr|U6L152|U6L152_EIMTE Uba1 gene product-related, related (Fragment) OS=Eimeria tenella OX=5802 GN=ETH_00004460 PE=4 SV=1	1	1	8.9	18.456		24945000	73925000	30150000
U6L154	>tr|U6L154|U6L154_EIMTE Uncharacterized protein OS=Eimeria tenella OX=5802 GN=ETH_00007065 PE=4 SV=1	1	2	13.9	10.805	37937000	108650000	256970000	124750000	70567000	17576000
U6L158	>tr|U6L158|U6L158_EIMTE Uncharacterized protein OS=Eimeria tenella OX=5802 GN=ETH_00018790 PE=4 SV=1	1	2	10.6	23.907	39731000						22709000	99713000	19609000
U6L184	>tr|U6L184|U6L184_EIMTE Uncharacterized protein OS=Eimeria tenella OX=5802 GN=ETH_00007240 PE=4 SV=1	3	7	9.3	103.69	711940000	201860000	294060000	238460000	205270000	115020000	265180000	145830000	262900000
U6L194	>tr|U6L194|U6L194_EIMTE Signal peptidase subunit, putative OS=Eimeria tenella OX=5802 GN=ETH_00007290 PE=4 SV=1	2	4	19.6	22.396	337810000	143460000	64735000	133430000	205530000	61012000	42866000	120680000	151180000
H9B9R5	>tr|H9B9R5|H9B9R5_EIMTE Uncharacterized protein OS=Eimeria tenella OX=5802 PE=2 SV=1	3	4	12.1	42.532	76849000	64100000	43764000	128420000	154660000	94302000
U6L1C6	>tr|U6L1C6|U6L1C6_EIMTE Casein kinase i OS=Eimeria tenella OX=5802 GN=ETH_00022575 PE=3 SV=1	2	1	3.8	43.007				31321000
U6KZ60	>tr|U6KZ60|U6KZ60_EIMTE 60S acidic ribosomal protein P2 OS=Eimeria tenella OX=5802 GN=ETH_00022065 PE=3 SV=1	3	6	93.4	10.477	690580000	537740000	1189200000	447170000	476980000	369630000	1674800000	1707000000	1067400000
U6L1E7	>tr|U6L1E7|U6L1E7_EIMTE Uncharacterized protein OS=Eimeria tenella OX=5802 GN=ETH_00008115 PE=4 SV=1	2	4	21.1	32.596	69604000	79664000	50876000	175970000	68164000		267160000	153880000	95188000
U6L1G0	>tr|U6L1G0|U6L1G0_EIMTE Uncharacterized protein OS=Eimeria tenella OX=5802 GN=ETH_00031660 PE=4 SV=1	6	9	75	20.515	3032500000	5046200000	6888600000	2014500000	3966700000	4600500000	4094200000	18502000000	13643000000
U6L1G1	>tr|U6L1G1|U6L1G1_EIMTE Uncharacterized protein OS=Eimeria tenella OX=5802 GN=ETH_00023805 PE=4 SV=1	1	1	2.6	63.482		28785000		11769000	50960000	72060000
U6L1G4	>tr|U6L1G4|U6L1G4_EIMTE Heat shock protein 60, putative (Fragment) OS=Eimeria tenella OX=5802 GN=ETH_00026225 PE=3 SV=1	2	9	25.6	45.087	511010000	1022000000	869390000	1292200000	1094200000	1311800000	867600000	1003000000	1136600000
U6L1J8	>tr|U6L1J8|U6L1J8_EIMTE Chromosome II, complete genome, related OS=Eimeria tenella OX=5802 GN=ETH_00009035 PE=4 SV=1	3	4	13.6	39.896	198480000	219670000	135270000	448920000	280220000	123460000		194420000	326630000
U6L1M1	>tr|U6L1M1|U6L1M1_EIMTE Uncharacterized protein OS=Eimeria tenella OX=5802 GN=ETH_00000055 PE=4 SV=1	2	2	1.5	136.16		30689000		26315000	24960000	20219000
U6L1N2	>tr|U6L1N2|U6L1N2_EIMTE Uncharacterized protein OS=Eimeria tenella OX=5802 GN=ETH_00004435 PE=4 SV=1	2	8	23.9	26.213	3851900000	5413300000	4945000000	1387300000	4218400000	2408800000	4162300000	2387000000	4426400000
U6L1N9	>tr|U6L1N9|U6L1N9_EIMTE Uncharacterized protein OS=Eimeria tenella OX=5802 GN=ETH_00025795 PE=4 SV=1	1	2	5.8	48.199	38779000	19924000		33132000	48303000
U6L1T2	>tr|U6L1T2|U6L1T2_EIMTE V-type proton ATPase subunit C OS=Eimeria tenella OX=5802 GN=ETH_00026140 PE=3 SV=1	1	7	13.8	53.255	30507000	257960000	210740000	85716000	83001000	268540000	262700000
U6L1T3	>tr|U6L1T3|U6L1T3_EIMTE EGF-like domain-containing protein, putative OS=Eimeria tenella OX=5802 GN=ETH_00013620 PE=4 SV=1	5	19	27.4	105.53	835410000	1437700000	1264300000	1197100000	2032900000	2529400000	1367000000	1132900000	1225800000
U6L1U7	>tr|U6L1U7|U6L1U7_EIMTE Eukaryotic translation initiation factor 3 subunit 5, putative OS=Eimeria tenella OX=5802 GN=ETH_00013695 PE=4 SV=1	7	2	7.3	36.697	7092200		72413000		30412000	25489000
A5JNY6	>tr|A5JNY6|A5JNY6_EIMTE Uncharacterized protein OS=Eimeria tenella OX=5802 PE=2 SV=1	3	9	19.9	50.139	287440000	448170000	215250000	742870000	736510000	480680000	384850000	173640000	560120000
A5JNY7	>tr|A5JNY7|A5JNY7_EIMTE Uncharacterized protein OS=Eimeria tenella OX=5802 GN=ETH_00030030 PE=2 SV=1	2	10	54.6	24.151	1367300000	1637300000	2587100000	1550100000	1612500000	1617400000	6176700000	5649200000	5173500000
U6L1Y4	>tr|U6L1Y4|U6L1Y4_EIMTE Uncharacterized protein OS=Eimeria tenella OX=5802 GN=ETH_00009995 PE=4 SV=1	1	2	3.7	70.028		14739000
U6L1Y5	>tr|U6L1Y5|U6L1Y5_EIMTE Prolidase, putative OS=Eimeria tenella OX=5802 GN=ETH_00006870 PE=3 SV=1	2	4	7.6	58.651	42789000	45346000	12474000	58141000	80433000	21001000
U6L1Y8	>tr|U6L1Y8|U6L1Y8_EIMTE Uncharacterized protein OS=Eimeria tenella OX=5802 GN=ETH_00010020 PE=4 SV=1	2	2	28.2	4.306		137290000	155530000	89380000	134220000	123690000	113510000	54994000	149500000
U6L1Z3	>tr|U6L1Z3|U6L1Z3_EIMTE Tropomyosin 1 alpha chain, putative OS=Eimeria tenella OX=5802 GN=ETH_00001235 PE=4 SV=1	3	2	5.8	40.373				44215000		12964000
U6L201	>tr|U6L201|U6L201_EIMTE Uncharacterized protein OS=Eimeria tenella OX=5802 GN=ETH_00028315 PE=3 SV=1	1	3	13	25.369	66119000	100230000	36766000	37341000	21660000
U6L205	>tr|U6L205|U6L205_EIMTE Uncharacterized protein OS=Eimeria tenella OX=5802 GN=ETH_00028340 PE=4 SV=1	3	5	12.9	41.081	286970000	368420000	264130000	610440000	518170000	149200000	1030000000	73837000	108750000
U6KWL2	>tr|U6KWL2|U6KWL2_EIMTE Uncharacterized protein OS=Eimeria tenella OX=5802 GN=ETH_00015380 PE=4 SV=1	1	14	18	102.98	334370000	424940000	402140000	606840000	887760000	959740000	416620000	129680000	760560000
H9B912	>tr|H9B912|H9B912_EIMTE 60S acidic ribosomal protein P1, putative OS=Eimeria tenella OX=5802 GN=ETH_00030785 PE=2 SV=1	1	3	55.7	12.321	189180000	1326200000	1265600000	414490000	232080000	538280000	1020900000	1423700000	1860000000
U6L211	>tr|U6L211|U6L211_EIMTE Polyadenylate-binding protein OS=Eimeria tenella OX=5802 GN=ETH_00008605 PE=3 SV=1	7	8	7.7	90.98	314220000	160520000	95634000	187460000	108480000	126660000	121500000	6217400	14780000
U6L213	>tr|U6L213|U6L213_EIMTE GE18197, related OS=Eimeria tenella OX=5802 GN=ETH_00032355 PE=4 SV=1	2	2	7.1	34.482	97945000			36806000			82946000	244970000	385480000
U6L222	>tr|U6L222|U6L222_EIMTE Splicing factor 3B subunit 2, putative OS=Eimeria tenella OX=5802 GN=ETH_00008655 PE=4 SV=1	5	3	5.4	82.833
H9B966	>tr|H9B966|H9B966_EIMTE Chromosome II, complete genome, related OS=Eimeria tenella OX=5802 GN=ETH_00019990 PE=2 SV=1	5	2	8.7	23.681	148840000	75238000	99172000	333850000	285720000	393600000	305620000	79761000	464480000
U6KRE6	>tr|U6KRE6|U6KRE6_EIMTE Clathrin light chain OS=Eimeria tenella OX=5802 GN=ETH_00028865 PE=3 SV=1	2	5	21	32.961	159970000	234180000	58829000	69724000	84523000	190520000		513690000	373760000
U6L242	>tr|U6L242|U6L242_EIMTE Caltractin, putative OS=Eimeria tenella OX=5802 GN=ETH_00008760 PE=4 SV=1	2	2	16.5	18.753			12473000	30787000			72604000
U6L247	>tr|U6L247|U6L247_EIMTE Uncharacterized protein OS=Eimeria tenella OX=5802 GN=ETH_00026220 PE=4 SV=1	2	2	6.1	37.996				9605400	12887000
U6L248	>tr|U6L248|U6L248_EIMTE Proteasome endopeptidase complex OS=Eimeria tenella OX=5802 GN=ETH_00008785 PE=3 SV=1	7	4	14.9	28.596	103450000	135000000	377420000	614310000	343030000	106300000	318120000		247320000
U6KP59	>tr|U6KP59|U6KP59_EIMTE Nascent polypeptide-associated complex subunit beta OS=Eimeria tenella OX=5802 GN=ETH_00025110 PE=3 SV=1	2	4	32.6	19.304	252890000	315840000	273890000	488730000	570310000	363730000	452660000	208020000	245790000
U6L271	>tr|U6L271|U6L271_EIMTE Coatomer protein complex subunit beta, putative (Fragment) OS=Eimeria tenella OX=5802 GN=ETH_00041840 PE=4 SV=1	1	2	5.9	40.055	42748000		54089000
U6L273	>tr|U6L273|U6L273_EIMTE Uncharacterized protein OS=Eimeria tenella OX=5802 GN=ETH_00008910 PE=4 SV=1	1	13	10	176.47	340340000	267740000	189270000	461560000	553710000	196300000	94613000	503010000	646610000
U6L274	>tr|U6L274|U6L274_EIMTE Uncharacterized protein OS=Eimeria tenella OX=5802 GN=ETH_00022370 PE=4 SV=1	7	5	6.3	126.52				76247000
U6L278	>tr|U6L278|U6L278_EIMTE Uncharacterized protein OS=Eimeria tenella OX=5802 GN=ETH_00008935 PE=4 SV=1	2	2	2.7	107.49				12271000
U6L285	>tr|U6L285|U6L285_EIMTE Uncharacterized protein OS=Eimeria tenella OX=5802 GN=ETH_00037795 PE=4 SV=1	2	2	10.5	23.879							112120000	138930000	70967000
U6L2A5	>tr|U6L2A5|U6L2A5_EIMTE TBC domain containing protein, related OS=Eimeria tenella OX=5802 GN=ETH_00002310 PE=4 SV=1	4	5	9.9	51.91	19017000	45805000	57943000	47300000	30962000		49774000
U6L2D4	>tr|U6L2D4|U6L2D4_EIMTE Myosin light chain 2, putative OS=Eimeria tenella OX=5802 GN=ETH_00032040 PE=4 SV=1	2	4	11	43.534		18365000		52762000	30718000		58694000	158730000	24127000
U6L2E4	>tr|U6L2E4|U6L2E4_EIMTE Vacuolar ATP synthase catalytic subunit A, putative (Fragment) OS=Eimeria tenella OX=5802 GN=ETH_00032090 PE=4 SV=1	2	2	9.3	28.199	150640000	77837000	196160000	126380000	64353000	83198000	69110000	56369000	169720000
U6L2F3	>tr|U6L2F3|U6L2F3_EIMTE RNA binding protein, putative OS=Eimeria tenella OX=5802 GN=ETH_00034120 PE=4 SV=1	2	4	25.5	23.016			41925000	165390000	134490000	52149000
U6L2F5	>tr|U6L2F5|U6L2F5_EIMTE 1,4-alpha-glucan branching enzyme, putative (Fragment) OS=Eimeria tenella OX=5802 GN=ETH_00033740 PE=4 SV=1	1	2	11.9	29.284	61507000		52771000
U6L2F6	>tr|U6L2F6|U6L2F6_EIMTE Uncharacterized protein OS=Eimeria tenella OX=5802 GN=ETH_00013415 PE=4 SV=1	2	4	6.4	65.201	36855000			23428000
U6L2G0	>tr|U6L2G0|U6L2G0_EIMTE CAM kinase, CDPK family TgPK6, putative (Fragment) OS=Eimeria tenella OX=5802 GN=ETH_00041400 PE=4 SV=1	2	2	13.5	22.121	43514000	25295000	62844000		22377000	27707000	71300000	48864000	23574000
U6L2I7	>tr|U6L2I7|U6L2I7_EIMTE Uncharacterized protein OS=Eimeria tenella OX=5802 GN=ETH_00010705 PE=4 SV=1	2	3	14.7	23.162		192660000	196290000	197830000	507940000	267560000
U6L2M8	>tr|U6L2M8|U6L2M8_EIMTE AFG3 ATPase family protein, putative OS=Eimeria tenella OX=5802 GN=ETH_00010985 PE=3 SV=1	6	5	4.1	131.67	33726000	32441000		46193000	92119000	95462000	39921000	87961000
Q967Y7	>sp|Q967Y7|RLA0_EIMTE 60S acidic ribosomal protein P0 OS=Eimeria tenella OX=5802 PE=2 SV=1	1	7	28	33.272	114280000	267470000	185120000	37393000	388920000	94431000	810930000	610900000	641780000
U6KKE5	>tr|U6KKE5|U6KKE5_EIMTE Eukaryotic initiation factor 3 subunit 7 OS=Eimeria tenella OX=5802 GN=ETH_00027685 PE=2 SV=1	6	6	9.8	64.924	120850000	124820000	102090000	220980000	218210000	205510000
U6L2Q8	>tr|U6L2Q8|U6L2Q8_EIMTE 40S ribosomal protein S26 OS=Eimeria tenella OX=5802 GN=ETH_00011180 PE=3 SV=1	5	4	24.1	12.752	446770000	800780000	418610000	915680000	860160000	1318100000	1324700000	634040000	563250000
U6L2R6	>tr|U6L2R6|U6L2R6_EIMTE Uncharacterized protein OS=Eimeria tenella OX=5802 GN=ETH_00042095 PE=4 SV=1	1	1	4.1	32.991	28085000	71760000	20639000		59260000	51452000
U6L2S2	>tr|U6L2S2|U6L2S2_EIMTE Acyl-protein thioesterase 1, related OS=Eimeria tenella OX=5802 GN=ETH_00011255 PE=4 SV=1	2	3	13.5	27.801	37828000			68163000	16015000	35361000
U6L2T2	>tr|U6L2T2|U6L2T2_EIMTE Acetyl-CoA carboxylase, putative OS=Eimeria tenella OX=5802 GN=ETH_00009260 PE=4 SV=1	2	1	0.7	266.53	26039000	37822000	24954000	16879000	27600000	24823000
U6L2X1	>tr|U6L2X1|U6L2X1_EIMTE Duplicated carbonic anhydrase, putative OS=Eimeria tenella OX=5802 GN=ETH_00027955 PE=4 SV=1	8	3	7.3	54.951		27395000				104370000
U6L2X2	>tr|U6L2X2|U6L2X2_EIMTE 26S proteasome regulatory subunit, putative OS=Eimeria tenella OX=5802 GN=ETH_00016860 PE=4 SV=1	3	3	13.5	25.979	291220000	233410000	235340000	122660000	288610000	330170000	206690000	12098000	5429000
U6L2Z0	>tr|U6L2Z0|U6L2Z0_EIMTE Uncharacterized protein OS=Eimeria tenella OX=5802 GN=ETH_00004290 PE=4 SV=1	1	1	8.6	13.843		18784000	101990000		64001000	28337000
U6L2Z8	>tr|U6L2Z8|U6L2Z8_EIMTE Uncharacterized protein (Fragment) OS=Eimeria tenella OX=5802 GN=ETH_00039810 PE=4 SV=1	6	2	17.7	14.416			46950000				62691000	51620000	71496000
U6L304	>tr|U6L304|U6L304_EIMTE Proteasome endopeptidase complex OS=Eimeria tenella OX=5802 GN=ETH_00027335 PE=3 SV=1	6	9	42.7	26.101	287500000	960890000	823840000	569030000	687400000	702610000	387810000	1635300000	1539700000
U6L366	>tr|U6L366|U6L366_EIMTE Uncharacterized protein (Fragment) OS=Eimeria tenella OX=5802 GN=ETH_00001155 PE=4 SV=1	2	4	28.3	19.895	174300000	161340000	102750000	168240000	356200000	344130000	69077000	657050000	265560000
H9B949	>tr|H9B949|H9B949_EIMTE Eimeria-specific protein, related OS=Eimeria tenella OX=5802 GN=ETH_00016590 PE=2 SV=1	5	3	15.3	18.524	124580000	78843000	148230000	138660000	34859000	33733000	328560000	265980000	262040000
U6L379	>tr|U6L379|U6L379_EIMTE Uncharacterized protein OS=Eimeria tenella OX=5802 GN=ETH_00014445 PE=4 SV=1	2	1	5.8	36.63		14920000	11803000	178470000	49922000
U6L392	>tr|U6L392|U6L392_EIMTE Uncharacterized protein OS=Eimeria tenella OX=5802 GN=ETH_00041680 PE=4 SV=1	1	5	40.2	11.817		33575000		46494000	73482000	40158000		78609000
U6L396	>tr|U6L396|U6L396_EIMTE Acyl-CoA-binding protein, putative OS=Eimeria tenella OX=5802 GN=ETH_00007660 PE=4 SV=1	2	4	57.1	10.262	370080000	727480000	685830000	810230000	661380000	846640000	1058200000	359780000	833390000
U6L3A8	>tr|U6L3A8|U6L3A8_EIMTE Uncharacterized protein (Fragment) OS=Eimeria tenella OX=5802 GN=ETH_00040120 PE=4 SV=1	3	3	13.8	23.892	38595000	39264000	23205000	48691000	22322000	19707000
U6L3B1	>tr|U6L3B1|U6L3B1_EIMTE Quinone oxidoreductase, putative OS=Eimeria tenella OX=5802 GN=ETH_00043030 PE=4 SV=1	1	2	8.1	29.162			22319000		11067000
U6L3D6	>tr|U6L3D6|U6L3D6_EIMTE Phosphoglycerate mutase OS=Eimeria tenella OX=5802 GN=ETH_00039380 PE=3 SV=1	7	14	48.4	28.64	970230000	1102700000	1710300000	2886400000	1033200000	3400400000	1858100000	2202500000	4245400000
U6L3D7	>tr|U6L3D7|U6L3D7_EIMTE Oxidoreductase, putative OS=Eimeria tenella OX=5802 GN=ETH_00015230 PE=4 SV=1	1	2	32.6	8.9289	47287000	76299000	14928000				24982000	100610000
U6L523	>tr|U6L523|U6L523_EIMTE Uncharacterized protein (Fragment) OS=Eimeria tenella OX=5802 GN=ETH_00000495 PE=4 SV=1	1	1	5.3	34.042	22486000	14787000	11784000	43062000	30804000	33842000
U6L3F0	>tr|U6L3F0|U6L3F0_EIMTE Uncharacterized protein OS=Eimeria tenella OX=5802 GN=ETH_00032855 PE=4 SV=1	6	4	22	17.904	278230000	184240000	164720000	276490000	219110000	258530000	355970000	255440000
U6L3G0	>tr|U6L3G0|U6L3G0_EIMTE Pyrophosphate--fructose 6-phosphate 1-phosphotransferase OS=Eimeria tenella OX=5802 GN=ETH_00003915 PE=3 SV=1	6	15	14.4	122.77	978150000	623330000	569050000	1490300000	370190000	257130000	389970000	658280000	377100000
U6L3G1	>tr|U6L3G1|U6L3G1_EIMTE Heat shock protein OS=Eimeria tenella OX=5802 GN=ETH_00017510 PE=3 SV=1	2	6	16.6	32.71	198160000	744000000	732820000	453290000	631190000	456340000	2053000000	373580000	1104500000
U6L3G3	>tr|U6L3G3|U6L3G3_EIMTE Uncharacterized protein OS=Eimeria tenella OX=5802 GN=ETH_00013625 PE=4 SV=1	2	3	4.9	63.398	133020000	34072000		110720000	72546000
U6L3G7	>tr|U6L3G7|U6L3G7_EIMTE Nucleotidase, putative OS=Eimeria tenella OX=5802 GN=ETH_00013650 PE=4 SV=1	3	3	4.1	88.37	39610000	101010000	65390000	82588000	69223000	120970000			42788000
U6KLJ0	>tr|U6KLJ0|U6KLJ0_EIMTE Uncharacterized protein OS=Eimeria tenella OX=5802 GN=ETH_00013050 PE=4 SV=1	2	9	38.6	44.617	380750000	390260000	410310000	1364000000	622860000	684510000	1358900000	1544700000	1166200000
U6L3I7	>tr|U6L3I7|U6L3I7_EIMTE Strictosidine synthase domain-containing protein, putative OS=Eimeria tenella OX=5802 GN=ETH_00033070 PE=4 SV=1	2	2	5.2	43.817	22030000			24043000
U6KLZ9	>tr|U6KLZ9|U6KLZ9_EIMTE Uncharacterized protein OS=Eimeria tenella OX=5802 GN=ETH_00029325 PE=4 SV=1	7	13	39.9	45.405	703250000	295060000	311780000	695870000	480690000	504200000	645120000	108260000	81985000
U6L3J3	>tr|U6L3J3|U6L3J3_EIMTE P-type Ca(2+)-ATPase, putative OS=Eimeria tenella OX=5802 GN=ETH_00006965 PE=3 SV=1	4	5	6.2	85.391	89045000	124190000	57525000	74534000	78364000	99977000	148370000
U6L3J7	>tr|U6L3J7|U6L3J7_EIMTE Cation efflux family protein, putative OS=Eimeria tenella OX=5802 GN=ETH_00033120 PE=4 SV=1	1	1	2.5	68.394		22476000	24293000	10753000		22707000
U6L3L3	>tr|U6L3L3|U6L3L3_EIMTE Tricarboxylate carrier, putative OS=Eimeria tenella OX=5802 GN=ETH_00020540 PE=4 SV=1	2	4	13.8	30.085	91327000	146100000	60261000	167920000	244040000	164780000
U6KM07	>tr|U6KM07|U6KM07_EIMTE Uncharacterized protein (Fragment) OS=Eimeria tenella OX=5802 GN=ETH_00043355 PE=4 SV=1	1	1	11	13.108	60887000	67654000	119930000	42807000	79424000	85738000	169120000	426250000	292810000
U6KPD3	>tr|U6KPD3|U6KPD3_EIMTE Uncharacterized protein OS=Eimeria tenella OX=5802 GN=ETH_00016520 PE=4 SV=1	2	18	35.8	63.086	5164100000	8751300000	9342500000	4852700000	5734700000	7388300000	26239000000	30583000000	20610000000
U6L3N8	>tr|U6L3N8|U6L3N8_EIMTE Intracellular protease, putative OS=Eimeria tenella OX=5802 GN=ETH_00008560 PE=4 SV=1	4	7	4.4	191.11	1416100000	1138400000	2623300000	731370000	1419200000	1590600000	809160000	2209500000	2756500000
U6L3P4	>tr|U6L3P4|U6L3P4_EIMTE Uncharacterized protein (Fragment) OS=Eimeria tenella OX=5802 GN=ETH_00007010 PE=4 SV=1	2	2	10.6	29.828		47615000	45332000	33884000	48893000	54471000
U6L3Q8	>tr|U6L3Q8|U6L3Q8_EIMTE Uncharacterized protein OS=Eimeria tenella OX=5802 GN=ETH_00008660 PE=4 SV=1	4	12	39.2	43.194	923740000	1107900000	1238500000	1292300000	1049300000	864080000	824520000	1457700000	674230000
U6L0C1	>tr|U6L0C1|U6L0C1_EIMTE 40s ribosomal protein S20, putative OS=Eimeria tenella OX=5802 GN=ETH_00032325 PE=3 SV=1	8	7	53.4	13.314	349800000	360900000	347750000	805090000	638450000	967510000	796040000	631120000	116730000
U6L3S5	>tr|U6L3S5|U6L3S5_EIMTE Cation-transporting ATPase, putative (Fragment) OS=Eimeria tenella OX=5802 GN=ETH_00011475 PE=4 SV=1	2	3	4.4	81.553			22782000
U6L3V1	>tr|U6L3V1|U6L3V1_EIMTE Uncharacterized protein OS=Eimeria tenella OX=5802 GN=ETH_00008915 PE=4 SV=1	2	4	3.4	191.75	36247000	28683000	54142000	78658000	49823000	62627000
U6L3X3	>tr|U6L3X3|U6L3X3_EIMTE D-aminoacyl-tRNA deacylase OS=Eimeria tenella OX=5802 GN=ETH_00002290 PE=3 SV=1	2	1	5.2	21.132	22070000	52803000	47511000	37328000	108790000	146520000
U6KZ44	>tr|U6KZ44|U6KZ44_EIMTE Glycerol-3-phosphate acyltransferase, putative OS=Eimeria tenella OX=5802 GN=ETH_00014360 PE=4 SV=1	2	6	8.6	102.43	153780000	157310000	118990000	129980000	201230000	158330000			134750000
U6L402	>tr|U6L402|U6L402_EIMTE Sec1 family domain-containing protein, putative (Fragment) OS=Eimeria tenella OX=5802 GN=ETH_00001170 PE=3 SV=1	5	2	8.3	34.909	88874000	55891000	44681000	73330000	129650000	57323000	141800000	7185500	179090000
U6L407	>tr|U6L407|U6L407_EIMTE Uncharacterized protein OS=Eimeria tenella OX=5802 GN=ETH_00000085 PE=4 SV=1	3	2	10.5	17.425		110220000	106690000	69295000	125820000	159610000
U6L432	>tr|U6L432|U6L432_EIMTE Cytochrome c, putative OS=Eimeria tenella OX=5802 GN=ETH_00013445 PE=3 SV=1	4	4	37.4	12.357	333560000	539300000	584410000	520810000	958260000	994200000	445170000		140400000
U6L443	>tr|U6L443|U6L443_EIMTE Uncharacterized protein OS=Eimeria tenella OX=5802 GN=ETH_00000920 PE=4 SV=1	3	2	7.3	49.549	16016000		8194500	52006000	14699000
Q9UAR9	>tr|Q9UAR9|Q9UAR9_EIMTE Microneme protein Etmic-2 OS=Eimeria tenella OX=5802 PE=4 SV=1	7	14	52	35.114	11354000000	12357000000	18990000000	3330100000	5235000000	6261800000	26357000000	22838000000	21607000000
U6L0W9	>tr|U6L0W9|U6L0W9_EIMTE Importin-alpha re-exporter, putative OS=Eimeria tenella OX=5802 GN=ETH_00001650 PE=4 SV=1	2	5	4.8	165.34	64267000	72978000	51258000	158600000	142220000	120070000
U6L466	>tr|U6L466|U6L466_EIMTE Glutamate dehydrogenase OS=Eimeria tenella OX=5802 GN=ETH_00033375 PE=3 SV=1	5	11	27.6	50.96	312020000	375000000	359760000	404510000	414400000	407920000	529750000	153840000	70147000
U6L467	>tr|U6L467|U6L467_EIMTE Alpha-glucosidase II, putative OS=Eimeria tenella OX=5802 GN=ETH_00023295 PE=4 SV=1	2	14	11.8	172.08	119070000	153350000	115470000	276580000	177060000	159070000
U6L477	>tr|U6L477|U6L477_EIMTE Copper-transporting ATPase, putative OS=Eimeria tenella OX=5802 GN=ETH_00033450 PE=4 SV=1	2	3	4.2	124.73							102180000	108110000	121340000
U6L478	>tr|U6L478|U6L478_EIMTE DnaK family domain containing protein, putative OS=Eimeria tenella OX=5802 GN=ETH_00042945 PE=4 SV=1	2	5	22.1	29.656		28523000	53731000	53550000		116900000		80712000	16064000
U6KP66	>tr|U6KP66|U6KP66_EIMTE Uncharacterized protein OS=Eimeria tenella OX=5802 GN=ETH_00023020 PE=4 SV=1	2	8	11.8	113.08	94668000	82539000	91942000	261840000	216630000	132020000	137410000	53936000	229120000
U6L493	>tr|U6L493|U6L493_EIMTE Heat shock protein 90, putative OS=Eimeria tenella OX=5802 GN=ETH_00009330 PE=4 SV=1	1	7	22.3	39.578	688770000	587110000	600400000	1574300000	1186900000	759720000
U6L495	>tr|U6L495|U6L495_EIMTE Uncharacterized protein OS=Eimeria tenella OX=5802 GN=ETH_00032520 PE=4 SV=1	3	4	9.1	41.883	126430000	57229000	46283000	58243000	107580000	149950000
U6L4D7	>tr|U6L4D7|U6L4D7_EIMTE Thrombospondin type 1 domain-containing protein, putative OS=Eimeria tenella OX=5802 GN=ETH_00025640 PE=4 SV=1	2	6	3.6	245.06	56751000	78600000	75557000	72907000	126820000	98980000
U6L4E6	>tr|U6L4E6|U6L4E6_EIMTE 2-oxoglutarate dehydrogenase, putative OS=Eimeria tenella OX=5802 GN=ETH_00028175 PE=4 SV=1	5	10	10	134.4	115280000	455620000	394050000	334070000	630680000	707480000			158050000
U6L4G7	>tr|U6L4G7|U6L4G7_EIMTE Transhydrogenase, putative OS=Eimeria tenella OX=5802 GN=ETH_00023100 PE=4 SV=1	2	44	52.4	105.24	244340000	137070000	117980000	204410000	291080000	652050000	132060000		254280000
U6L4H1	>tr|U6L4H1|U6L4H1_EIMTE Splicing factor protein, putative OS=Eimeria tenella OX=5802 GN=ETH_00023125 PE=4 SV=1	8	3	6.5	62.794		35250000		27818000	20517000	27628000	15835000		65580000
U6L4K2	>tr|U6L4K2|U6L4K2_EIMTE Chitinase class I, putative OS=Eimeria tenella OX=5802 GN=ETH_00032125 PE=4 SV=1	2	10	21.8	66.627	481510000	389300000	283950000	758250000	312110000	132460000	114030000	290340000	404290000
U6L1X2	>tr|U6L1X2|U6L1X2_EIMTE Uncharacterized protein OS=Eimeria tenella OX=5802 GN=ETH_00033140 PE=4 SV=1	7	4	2.6	185.11				39888000	29177000	29021000
U6L4K9	>tr|U6L4K9|U6L4K9_EIMTE Uncharacterized protein OS=Eimeria tenella OX=5802 GN=ETH_00020290 PE=4 SV=1	5	9	40.6	31.526	390580000	323810000	206870000	266370000	288550000	92380000	472600000	174320000	612660000
U6L4L5	>tr|U6L4L5|U6L4L5_EIMTE Uncharacterized protein OS=Eimeria tenella OX=5802 GN=ETH_00022780 PE=4 SV=1	2	6	32.6	27.522	225870000	473290000	313420000	320300000	380700000	371400000
U6L4M0	>tr|U6L4M0|U6L4M0_EIMTE Aldehyde dehydrogenase, putative (Fragment) OS=Eimeria tenella OX=5802 GN=ETH_00025210 PE=4 SV=1	2	3	7.5	41.397	121330000	58393000	59493000	93881000	45937000	67785000	313920000	82278000	82004000
U6L4N7	>tr|U6L4N7|U6L4N7_EIMTE Uncharacterized protein OS=Eimeria tenella OX=5802 GN=ETH_00020920 PE=4 SV=1	3	5	10.8	58.207	116620000	219370000	131860000	154400000	307550000	301740000	278860000	44748000	183810000
U6L4P1	>tr|U6L4P1|U6L4P1_EIMTE N-ethylmaleimide-sensitive factor, putative (Fragment) OS=Eimeria tenella OX=5802 GN=ETH_00003500 PE=4 SV=1	1	1	12	14.623		22903000			33871000	32607000
U6L4S1	>tr|U6L4S1|U6L4S1_EIMTE Uncharacterized protein OS=Eimeria tenella OX=5802 GN=ETH_00012615 PE=4 SV=1	1	2	19.3	21.732		19270000
U6L4S4	>tr|U6L4S4|U6L4S4_EIMTE Acyl-coenzyme A oxidase OS=Eimeria tenella OX=5802 GN=ETH_00032045 PE=3 SV=1	3	13	19.5	76.343	995960000	1317600000	829300000	1203800000	1259400000	1199900000	1048700000	822300000	420690000
U6L4S8	>tr|U6L4S8|U6L4S8_EIMTE Microneme protein MIC3, putative OS=Eimeria tenella OX=5802 GN=ETH_00017540 PE=4 SV=1	2	4	15.6	29.151				280170000	59290000	34488000
U6L4X7	>tr|U6L4X7|U6L4X7_EIMTE Actin, putative OS=Eimeria tenella OX=5802 GN=ETH_00003460 PE=3 SV=1	1	3	19	21.205	184960000	173510000	84368000	146610000	314130000	276800000
U6L4Y0	>tr|U6L4Y0|U6L4Y0_EIMTE Oxoacyl-ACP reductase, putative OS=Eimeria tenella OX=5802 GN=ETH_00013835 PE=4 SV=1	2	4	15.6	35.922	212800000	375880000	273270000	266750000	147470000	251430000	41630000	552870000	74065000
U6L4Y5	>tr|U6L4Y5|U6L4Y5_EIMTE Isocitrate dehydrogenase [NADP] cytoplasmic, related (Fragment) OS=Eimeria tenella OX=5802 GN=ETH_00005540 PE=4 SV=1	3	6	47.1	12.003	493350000	1020900000	761300000	784510000	1485000000	1599600000	807760000	218390000	392550000
U6L4Y8	>tr|U6L4Y8|U6L4Y8_EIMTE Uncharacterized protein (Fragment) OS=Eimeria tenella OX=5802 GN=ETH_00032380 PE=4 SV=1	1	4	17	40.33	98031000	110530000	198810000	142440000	129230000	193230000
U6L4Y9	>tr|U6L4Y9|U6L4Y9_EIMTE Thioredoxin, putative OS=Eimeria tenella OX=5802 GN=ETH_00013885 PE=4 SV=1	2	4	11.3	38.135	474580000	596340000	304570000	665620000	709250000	900330000	1211700000
U6L514	>tr|U6L514|U6L514_EIMTE Uncharacterized protein OS=Eimeria tenella OX=5802 GN=ETH_00040130 PE=4 SV=1	1	3	19.4	14.581		39771000	134070000	62545000	57654000
U6KM49	>tr|U6KM49|U6KM49_EIMTE Uncharacterized protein OS=Eimeria tenella OX=5802 GN=ETH_00037185 PE=4 SV=1	1	1	10.8	16.127	17017000	18107000	17436000		33496000	47976000
H9B944	>tr|H9B944|H9B944_EIMTE Uncharacterized protein OS=Eimeria tenella OX=5802 GN=ETH_00033295 PE=2 SV=1	2	3	19.5	23.819	86166000	100700000	146820000	261630000	238320000	99578000	285690000	260640000	301110000
U6L585	>tr|U6L585|U6L585_EIMTE Uncharacterized protein OS=Eimeria tenella OX=5802 GN=ETH_00032840 PE=4 SV=1	2	2	16.5	25.32	76706000	96085000	142570000	58221000	81824000	80726000
U6L5A2	>tr|U6L5A2|U6L5A2_EIMTE Phospholipid-transporting ATPase OS=Eimeria tenella OX=5802 GN=ETH_00020335 PE=3 SV=1	3	2	1.8	128.68				36615000	40287000	39982000
U6L5C1	>tr|U6L5C1|U6L5C1_EIMTE Sybindin-like family domain-containing protein, putative OS=Eimeria tenella OX=5802 GN=ETH_00031225 PE=4 SV=1	5	3	2	205.51	10366000		22512000	16734000	16573000
U6L5E9	>tr|U6L5E9|U6L5E9_EIMTE Peptidase M16 domain containing protein, putative (Fragment) OS=Eimeria tenella OX=5802 GN=ETH_00040630 PE=4 SV=1	1	2	14.6	24.735	149240000	189140000	172760000	468310000	209670000	109200000	140830000	313780000	84143000
U6L5G3	>tr|U6L5G3|U6L5G3_EIMTE Protein farnesyltransferase subunit beta OS=Eimeria tenella OX=5802 GN=ETH_00031570 PE=3 SV=1	2	6	12.8	60.178	139940000	58002000	99613000	167160000				44599000
U6L5G9	>tr|U6L5G9|U6L5G9_EIMTE Uncharacterized protein OS=Eimeria tenella OX=5802 GN=ETH_00031620 PE=4 SV=1	5	19	39.8	61.384	1552400000	1076600000	883780000	1225600000	949260000	1253100000	738750000	1171200000	578060000
U6L5H4	>tr|U6L5H4|U6L5H4_EIMTE Uncharacterized protein OS=Eimeria tenella OX=5802 GN=ETH_00031645 PE=4 SV=1	4	35	22.6	184.17	1217600000	1652700000	1530600000	2085800000	1701900000	1515700000	1717600000	2247700000	1918200000
U6L5I1	>tr|U6L5I1|U6L5I1_EIMTE Nuclear movement domain-containing protein, putative OS=Eimeria tenella OX=5802 GN=ETH_00031695 PE=4 SV=1	7	4	12.4	38.653	60758000	87588000	21014000	69510000	124620000	194360000
U6L5K5	>tr|U6L5K5|U6L5K5_EIMTE Cytochrome C1, putative OS=Eimeria tenella OX=5802 GN=ETH_00009045 PE=4 SV=1	2	5	11.1	46.054	197740000	172170000	203310000	77149000	197010000	114060000
U6L5M7	>tr|U6L5M7|U6L5M7_EIMTE Proteasome component PRE3, putative OS=Eimeria tenella OX=5802 GN=ETH_00000830 PE=4 SV=1	4	3	12.1	29.513	117440000	268810000	240940000	256930000	234860000	108890000	1118200000	394870000	761170000
U6L5P7	>tr|U6L5P7|U6L5P7_EIMTE Ubiquitin carboxyl-terminal hydrolase isozyme, putative OS=Eimeria tenella OX=5802 GN=ETH_00000245 PE=4 SV=1	1	1	8.3	14.477	66188000	286740000	241190000	36704000	216260000				113970000
U6L5Q4	>tr|U6L5Q4|U6L5Q4_EIMTE Uncharacterized protein (Fragment) OS=Eimeria tenella OX=5802 GN=ETH_00008965 PE=4 SV=1	1	2	11.6	27.457	55069000	100510000	46460000	44125000	108680000	145760000
U6L5S7	>tr|U6L5S7|U6L5S7_EIMTE Uncharacterized protein OS=Eimeria tenella OX=5802 GN=ETH_00013630 PE=4 SV=1	2	2	13.2	15.547		25695000	27412000	33619000	49224000	56392000
U6L5U5	>tr|U6L5U5|U6L5U5_EIMTE RNB-like protein domain containing protein, putative (Fragment) OS=Eimeria tenella OX=5802 GN=ETH_00023850 PE=3 SV=1	2	7	10.6	95.065		52012000	55200000	78932000	124710000	71241000	52138000
U6L1D7	>tr|U6L1D7|U6L1D7_EIMTE Uncharacterized protein OS=Eimeria tenella OX=5802 GN=ETH_00015110 PE=4 SV=1	2	4	24.2	22.326	468870000	646180000	1205100000	251460000	454110000	716900000	1601500000	2778300000	2563200000
U6L601	>tr|U6L601|U6L601_EIMTE Uncharacterized protein OS=Eimeria tenella OX=5802 GN=ETH_00034330 PE=4 SV=1	2	3	24.1	16.764	169170000	303320000	152220000	278400000	208310000	100510000	5986300	675610000	129350000
U6L604	>tr|U6L604|U6L604_EIMTE (3R)-hydroxymyristoyl ACP dehydrase, putative OS=Eimeria tenella OX=5802 GN=ETH_00029800 PE=4 SV=1	1	1	3.8	27.298	22336000	23878000	20631000	37783000			81445000	95791000	22138000
U6KXL3	>tr|U6KXL3|U6KXL3_EIMTE Uncharacterized protein OS=Eimeria tenella OX=5802 GN=ETH_00010500 PE=3 SV=1	7	2	5.4	49.228		93149000	43816000	29905000		7455500		93533000	89510000
U6L209	>tr|U6L209|U6L209_EIMTE 60s ribosomal protein L33-A, putative OS=Eimeria tenella OX=5802 GN=ETH_00032330 PE=3 SV=1	7	4	21.5	13.884		168660000	199280000	271130000	161240000	116450000	587320000	1023600000	1089700000
U6L623	>tr|U6L623|U6L623_EIMTE Uncharacterized protein (Fragment) OS=Eimeria tenella OX=5802 GN=ETH_00009725 PE=4 SV=1	1	2	27.2	8.6335		78019000	55584000	264310000	133810000	59528000	284060000	520330000	1084000000
U6L649	>tr|U6L649|U6L649_EIMTE Uncharacterized protein (Fragment) OS=Eimeria tenella OX=5802 GN=ETH_00016195 PE=4 SV=1	1	1	10.6	14.597	13443000	9867500	9772300	5035000		22467000
U6L681	>tr|U6L681|U6L681_EIMTE AAEL009838-PA, related OS=Eimeria tenella OX=5802 GN=ETH_00038780 PE=4 SV=1	1	2	21.1	10.087	310210000	502080000	401200000	410510000	673640000	844130000	40102000	862670000	165170000
U6L685	>tr|U6L685|U6L685_EIMTE Endonuclease/exonuclease/phosphatase domain-containing protein, putative OS=Eimeria tenella OX=5802 GN=ETH_00014535 PE=4 SV=1	1	1	1.5	95.519				10015000
U6L692	>tr|U6L692|U6L692_EIMTE 3', 5'-cyclic nucleotide phosphodiesterase domain-containing protein, putative OS=Eimeria tenella OX=5802 GN=ETH_00002270 PE=3 SV=1	1	3	2.8	150.37		21384000	55002000	64230000	57203000	39563000
U6L6B4	>tr|U6L6B4|U6L6B4_EIMTE Uncharacterized protein (Fragment) OS=Eimeria tenella OX=5802 GN=ETH_00039880 PE=4 SV=1	1	1	45	4.4101							169540000	253150000	165280000
U6L6D1	>tr|U6L6D1|U6L6D1_EIMTE Tudor / staphylococcal nuclease domain-containing protein, putative OS=Eimeria tenella OX=5802 GN=ETH_00008315 PE=4 SV=1	1	10	15.8	100.06	303350000	438520000	573200000	563960000	642310000	405210000	163920000	552360000	290350000
U6L6H8	>tr|U6L6H8|U6L6H8_EIMTE T-complex protein 1 subunit eta OS=Eimeria tenella OX=5802 GN=ETH_00028605 PE=3 SV=1	2	8	19.7	52.757	468820000	522220000	675910000	697040000	671230000	608880000	275120000	713680000	142560000
U6L6J5	>tr|U6L6J5|U6L6J5_EIMTE Serine-threonine phosophatase 2C, putative (Fragment) OS=Eimeria tenella OX=5802 GN=ETH_00017545 PE=4 SV=1	3	4	13.4	31.81	819440000	386810000	413590000	907050000	616990000	226300000	691730000	863430000	557320000
U6L6K7	>tr|U6L6K7|U6L6K7_EIMTE Ribosomal protein L37 OS=Eimeria tenella OX=5802 GN=ETH_00037330 PE=3 SV=1	6	3	27.6	11.279	107520000	445130000	321490000	165440000	586780000	571180000
U6L6L6	>tr|U6L6L6|U6L6L6_EIMTE FAD-depdendent monooxygenase, putative OS=Eimeria tenella OX=5802 GN=ETH_00022030 PE=4 SV=1	1	12	11.3	133.98	307300000	160660000	209470000	288720000	274430000	153130000	308120000	117590000	311730000
U6L6L9	>tr|U6L6L9|U6L6L9_EIMTE Aspartyl-tRNA synthetase, putative (Fragment) OS=Eimeria tenella OX=5802 GN=ETH_00040380 PE=4 SV=1	1	4	22	21.073
U6L6N5	>tr|U6L6N5|U6L6N5_EIMTE EH protein, putative OS=Eimeria tenella OX=5802 GN=ETH_00031045 PE=3 SV=1	7	2	2.7	69.636	12291000			7734000				185520000
U6KYX8	>tr|U6KYX8|U6KYX8_EIMTE Uncharacterized protein OS=Eimeria tenella OX=5802 GN=ETH_00007210 PE=4 SV=1	2	6	7.8	133.24	42786000	147650000	113210000	186410000	247880000	275960000	265640000	46079000	231580000
U6L6R7	>tr|U6L6R7|U6L6R7_EIMTE Thioredoxin domain-containing protein, putative OS=Eimeria tenella OX=5802 GN=ETH_00023895 PE=4 SV=1	2	7	11.3	56.961	199250000	100070000	273280000	140960000	83983000	305930000	240300000	109790000	142300000
U6L717	>tr|U6L717|U6L717_EIMTE Uncharacterized protein (Fragment) OS=Eimeria tenella OX=5802 GN=ETH_00032510 PE=4 SV=1	2	9	16.7	75.558	77583000	22689000		179960000	55370000
U6KGR1	>tr|U6KGR1|U6KGR1_EIMTE Uncharacterized protein OS=Eimeria tenella OX=5802 GN=ETH_00012985 PE=4 SV=1	2	4	8.1	73.131		24413000	30579000		9261900	37626000	114350000	121340000	121170000
U6L742	>tr|U6L742|U6L742_EIMTE Uncharacterized protein OS=Eimeria tenella OX=5802 GN=ETH_00003025 PE=4 SV=1	1	2	7.5	45.253
U6L748	>tr|U6L748|U6L748_EIMTE Rhoptry protein, putative OS=Eimeria tenella OX=5802 GN=ETH_00028210 PE=4 SV=1	3	9	11.6	77.69	373160000	379860000	150710000	390740000	337630000	675080000		431590000	293160000
U6L774	>tr|U6L774|U6L774_EIMTE Uncharacterized protein (Fragment) OS=Eimeria tenella OX=5802 GN=ETH_00000595 PE=4 SV=1	1	3	21.7	19.689	33347000			20055000	38283000	72534000
U6L775	>tr|U6L775|U6L775_EIMTE Ubiquitin-activating enzyme e1, putative (Fragment) OS=Eimeria tenella OX=5802 GN=ETH_00021610 PE=4 SV=1	1	6	13.9	58.667	133830000	302610000	327280000	405550000	525170000	1055900000	10171000
U6L777	>tr|U6L777|U6L777_EIMTE TCP-1/cpn60 family chaperonin, putative (Fragment) OS=Eimeria tenella OX=5802 GN=ETH_00028135 PE=3 SV=1	2	11	22.8	49.478	530950000	235080000	325990000	519380000	366500000	322420000	251530000	331410000	298610000
U6L782	>tr|U6L782|U6L782_EIMTE Uncharacterized protein OS=Eimeria tenella OX=5802 GN=ETH_00011450 PE=4 SV=1	1	5	22.6	43.647	45823000	64127000	87142000	137640000	69405000	76994000	63838000
H9B937	>tr|H9B937|H9B937_EIMTE Thioredoxin OS=Eimeria tenella OX=5802 GN=ETH_00011875 PE=2 SV=1	3	6	48.5	11.773	1132400000	1347500000	3172700000	195050000	228270000	477480000	1871300000	1859900000	1163400000
U6L7C1	>tr|U6L7C1|U6L7C1_EIMTE Uncharacterized protein (Fragment) OS=Eimeria tenella OX=5802 GN=ETH_00030485 PE=4 SV=1	1	1	2.5	55.792				12014000	14190000
U6L7F9	>tr|U6L7F9|U6L7F9_EIMTE Uncharacterized protein OS=Eimeria tenella OX=5802 GN=ETH_00003485 PE=4 SV=1	2	7	20	35.761		1216800000	573800000	567570000	164510000	52928000	297920000
U6L7G7	>tr|U6L7G7|U6L7G7_EIMTE Adenylosuccinate synthetase, putative (Fragment) OS=Eimeria tenella OX=5802 GN=ETH_00042040 PE=3 SV=1	1	2	6	32.124	31599000	47794000
U6L7H6	>tr|U6L7H6|U6L7H6_EIMTE Uncharacterized protein OS=Eimeria tenella OX=5802 GN=ETH_00021345 PE=4 SV=1	2	5	13.8	47.049	120270000	163660000	167320000	182000000	203840000	42504000	99503000	302530000
Q70CD1	>tr|Q70CD1|Q70CD1_EIMTE SAG family member (Sag13) OS=Eimeria tenella OX=5802 GN=sag13 PE=2 SV=1	6	16	78.3	27.371	19636000000	22432000000	31798000000	4358800000	8794100000	14582000000	60955000000	39455000000	51895000000
U6L7Q0	>tr|U6L7Q0|U6L7Q0_EIMTE SAG family member OS=Eimeria tenella OX=5802 GN=ETH_00018820 PE=4 SV=1	2	10	44.4	27.149	2147500000	3084800000	4030500000	2825600000	5681000000	6613100000	1862200000	4524800000	5168500000
U6L7S7	>tr|U6L7S7|U6L7S7_EIMTE Glucose-6-phosphate dehydrogenase, putative (Fragment) OS=Eimeria tenella OX=5802 GN=ETH_00022160 PE=4 SV=1	1	3	6.9	65.658	65528000	43893000	61760000	58162000	18626000
U6L7W6	>tr|U6L7W6|U6L7W6_EIMTE Uncharacterized protein OS=Eimeria tenella OX=5802 GN=ETH_00026175 PE=4 SV=1	3	4	20.2	38.83		141420000	118910000	137890000	220810000	246360000
U6L804	>tr|U6L804|U6L804_EIMTE Glycogen debranching enzyme, putative (Fragment) OS=Eimeria tenella OX=5802 GN=ETH_00034230 PE=4 SV=1	1	7	15.6	61.586	587450000	843860000	691080000	502050000	458360000	465170000	895490000	365370000	977670000
U6L011	>tr|U6L011|U6L011_EIMTE Surp module domain-containing protein, putative OS=Eimeria tenella OX=5802 GN=ETH_00014215 PE=4 SV=1	6	3	6.6	69.552	32985000	28130000		64612000	75679000	77866000
H9B967	>tr|H9B967|H9B967_EIMTE p25-alpha domain-containing protein, putative OS=Eimeria tenella OX=5802 GN=ETH_00003465 PE=2 SV=1	2	6	38.7	17.43	202530000	273320000	318670000	212730000	409060000	519540000	1694300000	2770700000	2099300000
U6L8F1	>tr|U6L8F1|U6L8F1_EIMTE Thioredoxin reductase, putative (Fragment) OS=Eimeria tenella OX=5802 GN=ETH_00021540 PE=4 SV=1	2	8	23	40.979	258170000	359790000	397400000	439990000	676570000	467360000		76936000	334740000
U6LA11	>tr|U6LA11|U6LA11_EIMTE Uncharacterized protein (Fragment) OS=Eimeria tenella OX=5802 GN=ETH_00043015 PE=4 SV=1	1	7	28.5	35.252	119120000	85649000	121450000	196930000	258600000	335590000	277860000	83406000
U6L8H4	>tr|U6L8H4|U6L8H4_EIMTE Uncharacterized protein OS=Eimeria tenella OX=5802 GN=ETH_00031150 PE=4 SV=1	1	3	6.8	51.871	60492000	64264000	51318000	55155000	73207000	120160000
U6L8H7	>tr|U6L8H7|U6L8H7_EIMTE Uncharacterized protein OS=Eimeria tenella OX=5802 GN=ETH_00000810 PE=4 SV=1	1	3	5.7	56.952	77373000	33362000	54389000	85398000	91594000	161310000
U6L8I5	>tr|U6L8I5|U6L8I5_EIMTE Transportin, putative OS=Eimeria tenella OX=5802 GN=ETH_00005580 PE=4 SV=1	1	1	3	102.91				42478000	54977000	54214000
U6L8I9	>tr|U6L8I9|U6L8I9_EIMTE Uncharacterized protein OS=Eimeria tenella OX=5802 GN=ETH_00002190 PE=4 SV=1	13	3	16.9	24.615	53829000	40774000		108020000	37298000
U6L0B6	>tr|U6L0B6|U6L0B6_EIMTE Uncharacterized protein OS=Eimeria tenella OX=5802 GN=ETH_00032300 PE=4 SV=1	2	7	18	44.581	255690000	339560000	448800000	18171000	53421000	97469000	315840000	504350000	181670000
U6KY19	>tr|U6KY19|U6KY19_EIMTE UMP-CMP kinase, putative OS=Eimeria tenella OX=5802 GN=ETH_00004340 PE=3 SV=1	1	6	16	38.729	180580000	324160000	163460000	342070000	630040000	679440000	550360000	230470000	518640000
U6L8L9	>tr|U6L8L9|U6L8L9_EIMTE Nucleolar protein family a, putative (Fragment) OS=Eimeria tenella OX=5802 GN=ETH_00031140 PE=4 SV=1	1	2	10.7	41.743	26627000	46421000		65923000	98261000	138390000
U6L8N1	>tr|U6L8N1|U6L8N1_EIMTE Uncharacterized protein OS=Eimeria tenella OX=5802 GN=ETH_00002170 PE=3 SV=1	2	7	18.7	42.65	300440000	427320000	398520000	924890000	491090000	338540000	638580000	443350000	655960000
U6L8S3	>tr|U6L8S3|U6L8S3_EIMTE Uncharacterized protein OS=Eimeria tenella OX=5802 GN=ETH_00028600 PE=4 SV=1	1	2	2.5	103.59	38938000	16393000
U6L8T7	>tr|U6L8T7|U6L8T7_EIMTE Proteasome PCI domain-containing protein, putative OS=Eimeria tenella OX=5802 GN=ETH_00004350 PE=4 SV=1	1	3	11	25.869	396160000	110570000	184090000	25533000	88036000	136840000	38697000		34926000
U6L8U7	>tr|U6L8U7|U6L8U7_EIMTE Glycyl-tRNA synthetase, putative OS=Eimeria tenella OX=5802 GN=ETH_00032530 PE=4 SV=1	3	6	7.5	99.642	344590000	194700000	194830000	186900000	303810000	149780000
U6L8V7	>tr|U6L8V7|U6L8V7_EIMTE Uncharacterized protein OS=Eimeria tenella OX=5802 GN=ETH_00024185 PE=4 SV=1	2	4	26.2	22.468	65850000	128250000	359170000	135170000	155800000	94750000	253640000	166750000	271150000
U6KWP5	>tr|U6KWP5|U6KWP5_EIMTE Alcohol dehydrogenase class III, putative OS=Eimeria tenella OX=5802 GN=ETH_00020720 PE=3 SV=1	2	3	8.8	35.889		57123000	67895000	27069000		61076000		319940000	272620000
U6L8Y5	>tr|U6L8Y5|U6L8Y5_EIMTE Double-stranded DNA-binding domain-containing protein, putative OS=Eimeria tenella OX=5802 GN=ETH_00026215 PE=4 SV=1	2	1	12.3	13.904		64454000	46247000	52822000	95093000
U6L912	>tr|U6L912|U6L912_EIMTE Uncharacterized protein OS=Eimeria tenella OX=5802 GN=ETH_00028240 PE=4 SV=1	2	19	15	126.8	78014000
U6L964	>tr|U6L964|U6L964_EIMTE Uncharacterized protein OS=Eimeria tenella OX=5802 GN=ETH_00014345 PE=4 SV=1	2	2	11.3	30.927	52123000	14506000	15505000	19646000
U6L989	>tr|U6L989|U6L989_EIMTE Uncharacterized protein OS=Eimeria tenella OX=5802 GN=ETH_00017400 PE=4 SV=1	2	2	7.9	36.209				20252000			83013000	36739000	35083000
U6L998	>tr|U6L998|U6L998_EIMTE Glutathione reductase, putative OS=Eimeria tenella OX=5802 GN=ETH_00003395 PE=3 SV=1	4	4	10.3	47.057	23629000	131140000	140100000	80607000	196580000	315850000
H9B9I2	>tr|H9B9I2|H9B9I2_EIMTE Ran-specific GTPase-activating protein, putative OS=Eimeria tenella OX=5802 GN=ETH_00027255 PE=2 SV=1	6	7	17.5	34.062	606160000	518890000	583870000	1164600000	1626700000	1512500000		145730000	1306900000
C8TDU8	>tr|C8TDU8|C8TDU8_EIMTE Glucose-6-phosphate isomerase OS=Eimeria tenella OX=5802 GN=G6-PI PE=2 SV=1	8	12	20.2	61.545	806580000	767350000	627860000	318900000	698970000	905500000	3646300000	5528900000	5878600000
U6L9I7	>tr|U6L9I7|U6L9I7_EIMTE V-type proton ATPase subunit a OS=Eimeria tenella OX=5802 GN=ETH_00023405 PE=3 SV=1	4	3	6.9	56.661		35220000	36528000	27413000	44015000	36306000
U6L9K5	>tr|U6L9K5|U6L9K5_EIMTE Uncharacterized protein OS=Eimeria tenella OX=5802 GN=ETH_00000915 PE=4 SV=1	3	2	10.6	17.295		70937000	36216000	32826000	58449000	75566000
U6L9N3	>tr|U6L9N3|U6L9N3_EIMTE Uncharacterized protein OS=Eimeria tenella OX=5802 GN=ETH_00034240 PE=4 SV=1	2	3	37.5	9.9445	158870000	82647000	90111000	199900000	134850000	51044000
U6L9R2	>tr|U6L9R2|U6L9R2_EIMTE Uncharacterized protein OS=Eimeria tenella OX=5802 GN=ETH_00000195 PE=4 SV=1	1	2	11.2	26.465		44980000		51529000	65570000	77765000
U6KPS4	>tr|U6KPS4|U6KPS4_EIMTE Uncharacterized protein OS=Eimeria tenella OX=5802 GN=ETH_00024570 PE=4 SV=1	5	13	29.2	62.77	454230000	375410000	345230000	831110000	619110000	562730000	716360000	279200000	639780000
U6L9U2	>tr|U6L9U2|U6L9U2_EIMTE Aconitate hydratase OS=Eimeria tenella OX=5802 GN=ETH_00020300 PE=3 SV=1	8	20	21.3	102.24	1774800000	1194100000	666940000	849870000	1289600000	1677000000	933550000	1621200000	1266800000
Q70CD9	>tr|Q70CD9|Q70CD9_EIMTE SAG family member (Sag4) OS=Eimeria tenella OX=5802 GN=sag4 PE=2 SV=1	1	8	33.6	26.994	55933000	46549000	47629000	182760000	166980000	102900000
U6L9V3	>tr|U6L9V3|U6L9V3_EIMTE Uncharacterized protein OS=Eimeria tenella OX=5802 GN=ETH_00020350 PE=4 SV=1	3	4	6.9	61.184				34425000
U6L9X5	>tr|U6L9X5|U6L9X5_EIMTE Fe-S cluster assembly protein DRE2 OS=Eimeria tenella OX=5802 GN=ETH_00027995 PE=3 SV=1	2	2	7.8	20.679				49057000	50103000	50278000
U6L9Y9	>tr|U6L9Y9|U6L9Y9_EIMTE Uncharacterized protein OS=Eimeria tenella OX=5802 GN=ETH_00000875 PE=4 SV=1	1	2	9	21.64	38269000	24618000		31900000	33753000
U6KYS3	>tr|U6KYS3|U6KYS3_EIMTE Cation-transporting ATPase, putative OS=Eimeria tenella OX=5802 GN=ETH_00038625 PE=4 SV=1	1	6	11.5	68.131	91324000	88019000	123090000	216410000	315870000	292860000
U6LA45	>tr|U6LA45|U6LA45_EIMTE Uncharacterized protein (Fragment) OS=Eimeria tenella OX=5802 GN=ETH_00041900 PE=4 SV=1	1	3	17	26.558				20362000
U6LA85	>tr|U6LA85|U6LA85_EIMTE Uncharacterized protein OS=Eimeria tenella OX=5802 GN=ETH_00014540 PE=4 SV=1	1	2	10.8	54.066		56589000	59267000			58703000
U6L231	>tr|U6L231|U6L231_EIMTE Uncharacterized protein OS=Eimeria tenella OX=5802 GN=ETH_00003520 PE=4 SV=1	2	5	27.2	28.927	629370000	303100000	310350000	926410000	203130000	251630000	905830000	1633000000	2347200000
U6LAB5	>tr|U6LAB5|U6LAB5_EIMTE 26S proteasome subunit RPN2a, related OS=Eimeria tenella OX=5802 GN=ETH_00018210 PE=4 SV=1	2	2	6.2	48.53	26193000	28447000	121080000	63786000	23888000		23959000	81730000	101040000
U6LAB6	>tr|U6LAB6|U6LAB6_EIMTE Granule-bound starch synthase WX-TsB protein,related, related (Fragment) OS=Eimeria tenella OX=5802 GN=ETH_00020875 PE=4 SV=1	2	6	8.3	94.589				43493000
U6LAC8	>tr|U6LAC8|U6LAC8_EIMTE Ras family domain-containing protein, putative OS=Eimeria tenella OX=5802 GN=ETH_00036345 PE=4 SV=1	1	7	48.4	25.283	319160000	242070000	196470000	294050000	177000000	36853000	121870000
U6LAE5	>tr|U6LAE5|U6LAE5_EIMTE Uncharacterized protein OS=Eimeria tenella OX=5802 GN=ETH_00004385 PE=4 SV=1	1	2	14.8	18.622		33161000	29137000	30429000	28869000	41476000
U6LAF7	>tr|U6LAF7|U6LAF7_EIMTE SAG family member OS=Eimeria tenella OX=5802 GN=ETH_00003730 PE=4 SV=1	6	10	50.8	26.639	422400000	646020000	685230000	1011500000	427730000	403700000	316690000	687370000	446940000
U6LAH2	>tr|U6LAH2|U6LAH2_EIMTE D-3-phosphoglycerate dehydrogenase, putative (Fragment) OS=Eimeria tenella OX=5802 GN=ETH_00027810 PE=4 SV=1	1	3	10.9	32.801		236860000	151180000	16515000	356490000	177700000
U6LAL0	>tr|U6LAL0|U6LAL0_EIMTE Uncharacterized protein OS=Eimeria tenella OX=5802 GN=ETH_00003425 PE=4 SV=1	3	4	13.1	30.097	63280000	281910000	456530000	582180000	275340000	243910000	79205000
U6LAT6	>tr|U6LAT6|U6LAT6_EIMTE Uncharacterized protein OS=Eimeria tenella OX=5802 GN=ETH_00040360 PE=4 SV=1	2	2	19.4	10.213							20837000	11320000	14698000
U6LAU1	>tr|U6LAU1|U6LAU1_EIMTE NUDIX domain-containing protein, putative OS=Eimeria tenella OX=5802 GN=ETH_00023790 PE=4 SV=1	1	1	5.9	30.236				1741500	6544700
U6LB22	>tr|U6LB22|U6LB22_EIMTE Uncharacterized protein OS=Eimeria tenella OX=5802 GN=ETH_00033795 PE=4 SV=1	1	2	18.2	19.631		9713300	32651000					117630000
U6LB25	>tr|U6LB25|U6LB25_EIMTE Uncharacterized protein OS=Eimeria tenella OX=5802 GN=ETH_00040250 PE=4 SV=1	1	3	15.6	23.579	16174000	61263000	46927000	44214000			40437000		66513000
U6LB52	>tr|U6LB52|U6LB52_EIMTE Uncharacterized protein OS=Eimeria tenella OX=5802 GN=ETH_00010675 PE=4 SV=1	1	10	42.1	31.423	1589000000	3062200000	3751500000	3726700000	3703500000	2208900000	2502800000	1203200000	2305100000
U6LB90	>tr|U6LB90|U6LB90_EIMTE Uncharacterized protein OS=Eimeria tenella OX=5802 GN=ETH_00028195 PE=4 SV=1	1	2	11.5	29.14	58547000	50010000	76109000	84287000	90328000	36664000			13592000
U6LBC7	>tr|U6LBC7|U6LBC7_EIMTE Uncharacterized protein OS=Eimeria tenella OX=5802 GN=ETH_00001160 PE=4 SV=1	1	2	8.5	30.114		21422000		27159000	29572000
U6LBD3	>tr|U6LBD3|U6LBD3_EIMTE Dynein light chain roadblock OS=Eimeria tenella OX=5802 GN=ETH_00001935 PE=3 SV=1	3	2	28.8	11.228		95923000	91984000		85964000	112070000	74131000
U6LBM6	>tr|U6LBM6|U6LBM6_EIMTE Uncharacterized protein (Fragment) OS=Eimeria tenella OX=5802 GN=ETH_00017390 PE=4 SV=1	1	3	5.9	79.696		28952000	38870000	36967000	62033000	49092000
U6LBN1	>tr|U6LBN1|U6LBN1_EIMTE Thrombospondin type 1 domain-containing protein, putative OS=Eimeria tenella OX=5802 GN=ETH_00000645 PE=4 SV=1	3	2	5.2	83.061				31325000
U6KTZ2	>tr|U6KTZ2|U6KTZ2_EIMTE Ribosomal protein S10, putative OS=Eimeria tenella OX=5802 GN=ETH_00028995 PE=4 SV=1	6	5	35.1	17.792	582990000	502820000	422860000	159770000	495560000	233260000	2193000000	3447800000	1980300000
U6LBZ2	>tr|U6LBZ2|U6LBZ2_EIMTE Uncharacterized protein OS=Eimeria tenella OX=5802 GN=ETH_00020415 PE=4 SV=1	1	4	37	21.385	82773000	30266000	42684000	178660000	53960000	47561000	117180000	140950000	28965000
U6LC12	>tr|U6LC12|U6LC12_EIMTE UDP-N-acetylglucosamine pyrophosphorylase, putative OS=Eimeria tenella OX=5802 GN=ETH_00022135 PE=4 SV=1	3	4	10.3	47.035	62720000	165030000	111190000	134840000	163970000	220220000	188300000	105690000	284030000
U6KGK1	>tr|U6KGK1|U6KGK1_EIMTE Acid phosphatase, putative OS=Eimeria tenella OX=5802 GN=ETH_00005385 PE=4 SV=1	6	6	21.8	43.596	2198300000	693460000	368140000	1473300000	2276000000	1949600000
U6LC79	>tr|U6LC79|U6LC79_EIMTE Aldo/keto reductase family oxidoreductase, putative OS=Eimeria tenella OX=5802 GN=ETH_00020355 PE=4 SV=1	2	11	42.5	30.787	4767400000	5166000000	6139200000	3671300000	4716900000	4570200000	9297500000	4747600000	2823700000
U6LC84	>tr|U6LC84|U6LC84_EIMTE TPR domain-containing protein, putative OS=Eimeria tenella OX=5802 GN=ETH_00020380 PE=4 SV=1	2	4	6.9	73.468	131710000	217180000	91303000	177040000	128350000	111260000
U6LCS0	>tr|U6LCS0|U6LCS0_EIMTE Uncharacterized protein OS=Eimeria tenella OX=5802 GN=ETH_00022075 PE=4 SV=1	1	2	26.3	9.3573	49332000	25675000	41705000	53606000	43219000	80496000
U6L4E8	>tr|U6L4E8|U6L4E8_EIMTE Protein phosphatase 2b regulatory subunit, putative OS=Eimeria tenella OX=5802 GN=ETH_00025715 PE=4 SV=1	8	2	5.3	44.901			42563000				96985000		47988000
U6KZZ7	>tr|U6KZZ7|U6KZZ7_EIMTE Uncharacterized protein OS=Eimeria tenella OX=5802 GN=ETH_00018125 PE=4 SV=1	1	1	5.6	19.505	16316000			84631000
U6KX51	>tr|U6KX51|U6KX51_EIMTE RNA pseudouridine synthase domain containing protein, putative OS=Eimeria tenella OX=5802 GN=ETH_00007155 PE=4 SV=1	1	1	1.1	249.3							26411000
U6KTS2	>tr|U6KTS2|U6KTS2_EIMTE 40S ribosomal protein S2, putative OS=Eimeria tenella OX=5802 GN=ETH_00024835 PE=3 SV=1	7	4	12	32.809	336730000	346770000	56116000	368300000	162930000	61211000
U6KW84	>tr|U6KW84|U6KW84_EIMTE Splicing factor 3B subunit 1, putative OS=Eimeria tenella OX=5802 GN=ETH_00024100 PE=4 SV=1	8	3	2.2	150.57	60576000	82419000	43499000	45071000	49803000	54198000
U6L8C7	>tr|U6L8C7|U6L8C7_EIMTE Uncharacterized protein OS=Eimeria tenella OX=5802 GN=ETH_00038190 PE=4 SV=1	3	1	8.8	17.803				9952400
H9B9N8	>tr|H9B9N8|H9B9N8_EIMTE Ribosomal protein OS=Eimeria tenella OX=5802 GN=ETH_00026265 PE=2 SV=1	7	2	8.6	28.515	35652000	153500000	364690000	350210000	180330000	34819000			21600000
U6KMK5	>tr|U6KMK5|U6KMK5_EIMTE DNA/pantothenate metabolism flavoprotein domain-containing protein, putative OS=Eimeria tenella OX=5802 GN=ETH_00015750 PE=4 SV=1	5	1	1.6	67.255		66795000	43708000	72490000	133630000	184420000
U6KPX6	>tr|U6KPX6|U6KPX6_EIMTE Nucleosome assembly protein, putative OS=Eimeria tenella OX=5802 GN=ETH_00029060 PE=3 SV=1	1	3	7.4	83.894	51807000	31814000		115870000	123230000	141020000
U6KQ01	>tr|U6KQ01|U6KQ01_EIMTE Uncharacterized protein OS=Eimeria tenella OX=5802 GN=ETH_00026500 PE=4 SV=1	3	1	9.8	10.949	58680000	17959000	39426000			49714000
U6L2S4	>tr|U6L2S4|U6L2S4_EIMTE Heterogeneous nuclear ribonucleoprotein A3, putative (Fragment) OS=Eimeria tenella OX=5802 GN=ETH_00018150 PE=4 SV=1	4	2	5.7	40.8			74000000	81385000	145360000	252090000
U6KW42	>tr|U6KW42|U6KW42_EIMTE Ribosomal protein L34, putative OS=Eimeria tenella OX=5802 GN=ETH_00020500 PE=4 SV=1	4	2	12.4	15.128	171410000	235590000	108990000	97771000	257070000	154730000	8499700	322240000	253680000
U6KSR3	>tr|U6KSR3|U6KSR3_EIMTE Dynein heavy chain 6, related OS=Eimeria tenella OX=5802 GN=ETH_00023995 PE=4 SV=1	2	2	0.5	547.2					42803000		202460000	48975000	122250000
U6L5H2	>tr|U6L5H2|U6L5H2_EIMTE Uncharacterized protein OS=Eimeria tenella OX=5802 GN=ETH_00027445 PE=4 SV=1	10	7	17	50.42	467510000	399640000	295710000	316420000	362270000	329760000	316000000	752840000	334450000
H9B9C2	>tr|H9B9C2|H9B9C2_EIMTE ATPase ASNA1 homolog OS=Eimeria tenella OX=5802 PE=2 SV=1	8	2	1.8	101.17		37485000	43555000	35313000		51340000
U6KPH6	>tr|U6KPH6|U6KPH6_EIMTE Uncharacterized protein (Fragment) OS=Eimeria tenella OX=5802 GN=ETH_00036535 PE=4 SV=1	1	1	0.8	178.11							170310000	257520000	637700000
U6LCN4	>tr|U6LCN4|U6LCN4_EIMTE Uncharacterized protein (Fragment) OS=Eimeria tenella OX=5802 GN=ETH_00027825 PE=4 SV=1	1	2	1.5	188.52		17568000			19795000	18592000
U6KTY8	>tr|U6KTY8|U6KTY8_EIMTE Pyridine nucleotide-disulphide oxidoreductase, putative OS=Eimeria tenella OX=5802 GN=ETH_00019195 PE=4 SV=1	2	4	7.1	66.216		30572000	104620000	219880000	46664000		273470000	99046000	202770000
U6KRH9	>tr|U6KRH9|U6KRH9_EIMTE Uncharacterized protein OS=Eimeria tenella OX=5802 GN=ETH_00020065 PE=3 SV=1	4	7	6.7	118.32	37772000	25282000	15336000	37484000		11019000	94150000
U6KP87	>tr|U6KP87|U6KP87_EIMTE Whole genome shotgun assembly, reference scaffold old set, scaffold scaffold_9, related OS=Eimeria tenella OX=5802 GN=ETH_00007685 PE=4 SV=1	2	3	8.6	50.43	14234000	19309000	13371000	35261000	55936000	37296000	55831000
U6LB67	>tr|U6LB67|U6LB67_EIMTE Uncharacterized protein OS=Eimeria tenella OX=5802 GN=ETH_00004305 PE=4 SV=1	2	2	2.6	125.44		29080000			34098000	42333000
U6L243	>tr|U6L243|U6L243_EIMTE Uncharacterized protein OS=Eimeria tenella OX=5802 GN=ETH_00040240 PE=4 SV=1	2	2	12.2	25.392	31584000		45165000	16027000
U6L9H8	>tr|U6L9H8|U6L9H8_EIMTE Uncharacterized protein OS=Eimeria tenella OX=5802 GN=ETH_00023355 PE=4 SV=1	6	31	49.9	78.611	6349800000	7215100000	12316000000	1519700000	3082000000	5742300000	19963000000	35497000000	39168000000
U6KZS7	>tr|U6KZS7|U6KZS7_EIMTE Nucleosome assembly domain-containing protein, putative (Fragment) OS=Eimeria tenella OX=5802 GN=ETH_00016240 PE=3 SV=1	1	3	10.5	32.88	52033000	91675000	52553000	103720000	118540000	47511000
U6LAI7	>tr|U6LAI7|U6LAI7_EIMTE DnaJ domain-containing protein, putative OS=Eimeria tenella OX=5802 GN=ETH_00042870 PE=4 SV=1	4	4	7.2	60.425	87433000	111720000	59922000	116250000	64030000	49128000
H9BA24	>tr|H9BA24|H9BA24_EIMTE Eukaryotic translation initiation factor 3 subunit I OS=Eimeria tenella OX=5802 PE=2 SV=1	6	4	11.8	37.879	91407000	64864000	52328000	44104000	75384000	59512000
U6L2A4	>tr|U6L2A4|U6L2A4_EIMTE Phosphatidylserine synthase, putative OS=Eimeria tenella OX=5802 GN=ETH_00001300 PE=4 SV=1	2	1	3.3	29.853	22787000	7460100		30356000	8948700
U6KY08	>tr|U6KY08|U6KY08_EIMTE Uncharacterized protein OS=Eimeria tenella OX=5802 GN=ETH_00031760 PE=4 SV=1	1	1	5.3	27.335		46823000	88113000
U6L7X5	>tr|U6L7X5|U6L7X5_EIMTE Uncharacterized protein OS=Eimeria tenella OX=5802 GN=ETH_00036935 PE=4 SV=1	2	2	7.8	26.937	144760000	202250000	243100000	133410000	240110000	114520000	180520000	460080000	218240000
U6KJB8	>tr|U6KJB8|U6KJB8_EIMTE Zinc finger (CCCH type) protein, putative OS=Eimeria tenella OX=5802 GN=ETH_00030285 PE=4 SV=1	2	1	2.2	70.696		22807000	31366000	22273000	24283000
U6L0S8	>tr|U6L0S8|U6L0S8_EIMTE PAN domain-containing protein, putative (Fragment) OS=Eimeria tenella OX=5802 GN=ETH_00027460 PE=4 SV=1	5	2	1.8	120.62				17273000
U6KM13	>tr|U6KM13|U6KM13_EIMTE Inhibitor-1 of protein phosphatase type 2A, putative (Fragment) OS=Eimeria tenella OX=5802 GN=ETH_00037755 PE=4 SV=1	4	2	6.8	29.659	229330000	25978000	21646000	18964000	44085000	32966000	110220000
U6KUI7	>tr|U6KUI7|U6KUI7_EIMTE Hydrolase-like protein, putative OS=Eimeria tenella OX=5802 GN=ETH_00020075 PE=4 SV=1	2	2	3.3	66.407						30217000
U6L4H6	>tr|U6L4H6|U6L4H6_EIMTE E3 ubiquitin-protein ligase HUWE1, related (Fragment) OS=Eimeria tenella OX=5802 GN=ETH_00022875 PE=4 SV=1	2	4	1	551.46				2499100
U6KWR3	>tr|U6KWR3|U6KWR3_EIMTE 26S proteasome non-ATPase regulatory subunit 4, putative OS=Eimeria tenella OX=5802 GN=ETH_00024440 PE=4 SV=1	6	3	10.9	23.364	57648000	141280000	68427000	78684000	110910000	66639000
U6L0G8	>tr|U6L0G8|U6L0G8_EIMTE CAM kinase, CDPK family TgTOXPK2, putative OS=Eimeria tenella OX=5802 GN=ETH_00011250 PE=4 SV=1	4	2	3	76.347				14839000	15680000
U6KUL3	>tr|U6KUL3|U6KUL3_EIMTE Uncharacterized protein OS=Eimeria tenella OX=5802 GN=ETH_00011920 PE=4 SV=1	2	2	0.3	543.67							321430000	830050000
U6L2X4	>tr|U6L2X4|U6L2X4_EIMTE RHOMBOID-like protein (Fragment) OS=Eimeria tenella OX=5802 GN=ETH_00040480 PE=3 SV=1	2	1	0.9	158.03				23915000	29364000
U6KWJ8	>tr|U6KWJ8|U6KWJ8_EIMTE Uncharacterized protein OS=Eimeria tenella OX=5802 GN=ETH_00000145 PE=4 SV=1	1	1	9.2	22.494	77642000	106090000	138010000		368330000	709670000	751030000	921920000	368710000
H9B919	>tr|H9B919|H9B919_EIMTE Uncharacterized protein OS=Eimeria tenella OX=5802 PE=2 SV=1	3	4	25.2	17.245	86011000	225990000	333680000	83051000	73987000	45620000	771560000	345400000	876570000
U6KYM2	>tr|U6KYM2|U6KYM2_EIMTE S-phase kinase-associated protein, putative OS=Eimeria tenella OX=5802 GN=ETH_00009000 PE=3 SV=1	6	2	9.7	25.659		57680000	12425000	89177000	74442000	63409000
U6KX25	>tr|U6KX25|U6KX25_EIMTE Uncharacterized protein OS=Eimeria tenella OX=5802 GN=ETH_00011975 PE=4 SV=1	6	2	4.7	44.485	47892000	62388000	57222000	42346000	62680000	56285000
U6L1L1	>tr|U6L1L1|U6L1L1_EIMTE DnaJ domain-containing protein, putative (Fragment) OS=Eimeria tenella OX=5802 GN=ETH_00032640 PE=4 SV=1	3	4	7.7	54.5	112600000	58437000	50049000	39570000	77607000	72383000		46276000	41890000
U6L206	>tr|U6L206|U6L206_EIMTE Peroxidoxin 2, putative OS=Eimeria tenella OX=5802 GN=ETH_00032305 PE=4 SV=1	7	9	47	23.848	615380000	572420000	803210000	444680000	89975000	93256000	1758600000	3554000000	2108000000
H9BA35	>tr|H9BA35|H9BA35_EIMTE Uncharacterized protein OS=Eimeria tenella OX=5802 GN=ETH_00020650 PE=2 SV=1	2	7	13.2	59.647	90348000	120840000	79734000	86014000	127060000	96823000
U6L1N6	>tr|U6L1N6|U6L1N6_EIMTE Serine/threonine-protein phosphatase (Fragment) OS=Eimeria tenella OX=5802 GN=ETH_00043830 PE=3 SV=1	6	2	2.1	114.72				85770000
Q2MJS6	>tr|Q2MJS6|Q2MJS6_EIMTE RHOMBOID-like protein OS=Eimeria tenella OX=5802 PE=2 SV=1	5	6	24.9	28.348	1058900000	1429800000	2049600000	500460000	796820000	972490000	6340300000	11696000000	10142000000
U6KV03	>tr|U6KV03|U6KV03_EIMTE Uncharacterized protein OS=Eimeria tenella OX=5802 GN=ETH_00028320 PE=4 SV=1	1	3	8.2	39.556				3109700
U6KR57	>tr|U6KR57|U6KR57_EIMTE SAG family member OS=Eimeria tenella OX=5802 GN=ETH_00034965 PE=4 SV=1	3	3	10.1	27.298	41639000		75313000			5412900	2100200000	388520000	1515800000
U6KIB8	>tr|U6KIB8|U6KIB8_EIMTE Uncharacterized protein OS=Eimeria tenella OX=5802 GN=ETH_00026830 PE=4 SV=1	2	2	11.5	31.473	104250000	123820000	119010000	4527000			84695000	132780000	88958000
U6KVB2	>tr|U6KVB2|U6KVB2_EIMTE Ubiquitin-conjugating enzyme e2, putative OS=Eimeria tenella OX=5802 GN=ETH_00011240 PE=4 SV=1	2	2	10.1	16.079	196870000	91152000	62706000	267970000	82541000	44734000	70721000
H9B922	>tr|H9B922|H9B922_EIMTE 40S ribosomal protein S6 OS=Eimeria tenella OX=5802 GN=ETH_00018290 PE=2 SV=1	3	9	31.6	31.408	830420000	1023600000	1381200000	1218500000	1960900000	1272300000	788110000	1846900000	1857500000
U6L7D9	>tr|U6L7D9|U6L7D9_EIMTE Proteasome subunit alpha type OS=Eimeria tenella OX=5802 GN=ETH_00011410 PE=3 SV=1	2	7	30.6	29.234	475680000	520660000	538070000	526360000	861950000	645030000	832940000	681910000	59204000
U6KX31	>tr|U6KX31|U6KX31_EIMTE Pyrroline-5-carboxylate reductase, putative OS=Eimeria tenella OX=5802 GN=ETH_00034775 PE=4 SV=1	3	3	14.8	24.412	216220000	134880000	127460000	284560000	149990000	339750000	210200000	62738000	155590000
U6L2R7	>tr|U6L2R7|U6L2R7_EIMTE RNA methyltransferase, TrmH family domain-containing protein, putative OS=Eimeria tenella OX=5802 GN=ETH_00011230 PE=4 SV=1	1	1	0.3	272.19	170020000
H9B9K7	>tr|H9B9K7|H9B9K7_EIMTE GPN-loop GTPase 3 OS=Eimeria tenella OX=5802 GN=ETH_00027690 PE=2 SV=1	1	1	4	39.324	29950000	63784000	42855000	80068000	207160000	266140000	57797000	22318000	201980000
U6KPA2	>tr|U6KPA2|U6KPA2_EIMTE Fasciclin domain-containing protein, putative OS=Eimeria tenella OX=5802 GN=ETH_00030195 PE=4 SV=1	2	4	11.7	38.387	154790000	103880000	42292000	489630000	70517000	259470000
U6KLS1	>tr|U6KLS1|U6KLS1_EIMTE Cysteine desulfurase, putative OS=Eimeria tenella OX=5802 GN=ETH_00023015 PE=3 SV=1	3	3	5.5	63.002	23067000		44184000	69400000
U6KZ08	>tr|U6KZ08|U6KZ08_EIMTE Uncharacterized protein OS=Eimeria tenella OX=5802 GN=ETH_00021965 PE=4 SV=1	3	2	1.3	196.08	14961000		18791000	17867000	28027000	49867000
U6L4N6	>tr|U6L4N6|U6L4N6_EIMTE Chromatin remodelling complex protein SNF2L, putative (Fragment) OS=Eimeria tenella OX=5802 GN=ETH_00017370 PE=4 SV=1	2	2	2.7	91.601	15224000
U6L4H4	>tr|U6L4H4|U6L4H4_EIMTE Protein-L-isoaspartate O-methyltransferase, related OS=Eimeria tenella OX=5802 GN=ETH_00015570 PE=4 SV=1	2	2	3.8	43.236	239260000	67704000	86003000	49750000	24207000	37924000	46882000	26020000	260500000
U6KV24	>tr|U6KV24|U6KV24_EIMTE Porin, putative OS=Eimeria tenella OX=5802 GN=ETH_00023750 PE=4 SV=1	6	10	40.1	31.504	582610000	711220000	725260000	86225000	297730000	489100000	3436800000	3547100000	5682200000
U6L3P0	>tr|U6L3P0|U6L3P0_EIMTE Cytochrome c oxidase subunit, putative OS=Eimeria tenella OX=5802 GN=ETH_00011460 PE=4 SV=1	2	2	17.7	23.652		77434000	126330000	120290000			81215000	110720000	102750000
U6KRV3	>tr|U6KRV3|U6KRV3_EIMTE Uncharacterized protein OS=Eimeria tenella OX=5802 GN=ETH_00029785 PE=4 SV=1	2	2	19.6	16.263		47894000	43233000	29512000	52120000	47577000
U6L7E5	>tr|U6L7E5|U6L7E5_EIMTE GI23769, related (Fragment) OS=Eimeria tenella OX=5802 GN=ETH_00018620 PE=4 SV=1	2	5	4.3	131.76	95287000	104570000	141050000	81446000	91327000	107940000
U6LBH7	>tr|U6LBH7|U6LBH7_EIMTE ATP-dependent RNA helicase, putative OS=Eimeria tenella OX=5802 GN=ETH_00023445 PE=4 SV=1	2	1	4.6	19.457	60391000	191900000	214700000	115370000	100190000
U6KNL2	>tr|U6KNL2|U6KNL2_EIMTE Mitochondrial glycoprotein domain-containing protein, putative OS=Eimeria tenella OX=5802 GN=ETH_00038745 PE=4 SV=1	2	6	24.4	26.878	586060000	336910000	622810000	964010000	284440000	166070000	392180000	89527000	91734000
U6KW28	>tr|U6KW28|U6KW28_EIMTE Uncharacterized protein (Fragment) OS=Eimeria tenella OX=5802 GN=ETH_00043310 PE=4 SV=1	6	2	5.1	47.51					58597000	48931000
U6KL86	>tr|U6KL86|U6KL86_EIMTE Phospholipase/carboxylesterase, putative OS=Eimeria tenella OX=5802 GN=ETH_00027670 PE=4 SV=1	2	2	9.1	32.2	131210000	58175000		24635000	23676000	34631000
U6L000	>tr|U6L000|U6L000_EIMTE Peroxisomal catalase, putative OS=Eimeria tenella OX=5802 GN=ETH_00012035 PE=4 SV=1	1	9	32.9	33.726	92291000	123970000	198180000	43156000	101800000	114750000	907200000	2325000000	1047400000
U6KLY8	>tr|U6KLY8|U6KLY8_EIMTE Uncharacterized protein OS=Eimeria tenella OX=5802 GN=ETH_00043710 PE=4 SV=1	1	2	6.5	30.784	32037000
U6LB95	>tr|U6LB95|U6LB95_EIMTE Thrombospondin type 1 domain-containing protein, putative OS=Eimeria tenella OX=5802 GN=ETH_00028220 PE=4 SV=1	6	3	0.8	407.49		26326000	31915000	16922000	20378000
U6L633	>tr|U6L633|U6L633_EIMTE Uncharacterized protein OS=Eimeria tenella OX=5802 GN=ETH_00015045 PE=4 SV=1	2	1	2.9	34.094	22961000			18840000
U6KJV2	>tr|U6KJV2|U6KJV2_EIMTE Uncharacterized protein (Fragment) OS=Eimeria tenella OX=5802 GN=ETH_00017980 PE=4 SV=1	2	3	4.5	74.945				24681000	23687000	33608000
U6L3E1	>tr|U6L3E1|U6L3E1_EIMTE Uncharacterized protein OS=Eimeria tenella OX=5802 GN=ETH_00000560 PE=4 SV=1	2	3	18.1	18.727		81994000	43183000		443220000	263310000
U6L6I2	>tr|U6L6I2|U6L6I2_EIMTE Uncharacterized protein (Fragment) OS=Eimeria tenella OX=5802 GN=ETH_00028595 PE=4 SV=1	1	2	1.1	246.59	58279000
U6KPF4	>tr|U6KPF4|U6KPF4_EIMTE Uncharacterized protein OS=Eimeria tenella OX=5802 GN=ETH_00039660 PE=4 SV=1	1	9	4.6	190.93	1602600000	2728000000	2091800000	2613900000	3199100000	3986600000	5598100000	2737800000	3749500000
U6KJE7	>tr|U6KJE7|U6KJE7_EIMTE Immunoglobulin-binding protein, putative OS=Eimeria tenella OX=5802 GN=ETH_00016820 PE=4 SV=1	2	3	5.9	56.242	8372300	23344000		55648000
U6KS27	>tr|U6KS27|U6KS27_EIMTE Splicing factor Prp8, related (Fragment) OS=Eimeria tenella OX=5802 GN=ETH_00015540 PE=4 SV=1	8	6	2.6	272.91	97229000	132020000	75508000	81159000	115020000	145720000
U6KQE3	>tr|U6KQE3|U6KQE3_EIMTE Apicomplexan CP 15/60K like protein, related OS=Eimeria tenella OX=5802 GN=ETH_00012540 PE=4 SV=1	2	4	21.7	23.334	87256000	159440000	148030000	181170000	182550000	172950000	129700000
U6KV54	>tr|U6KV54|U6KV54_EIMTE Glycerophosphoryl diester phosphodiesterase family domain containing protein, putative OS=Eimeria tenella OX=5802 GN=ETH_00022275 PE=4 SV=1	2	2	3.9	70.676	20755000	15466000		26642000
U6L769	>tr|U6L769|U6L769_EIMTE Uncharacterized protein (Fragment) OS=Eimeria tenella OX=5802 GN=ETH_00026075 PE=4 SV=1	3	2	1	232.65
U6KNL7	>tr|U6KNL7|U6KNL7_EIMTE Ornithine aminotransferase OS=Eimeria tenella OX=5802 GN=ETH_00005205 PE=3 SV=1	2	7	20.8	51.762	60772000	126300000	185010000	207600000	81933000	129970000	260520000	115310000	226620000
U6KHT9	>tr|U6KHT9|U6KHT9_EIMTE Uncharacterized protein OS=Eimeria tenella OX=5802 GN=ETH_00031000 PE=4 SV=1	1	3	19.9	20.648		19319000			36275000
U6KL00	>tr|U6KL00|U6KL00_EIMTE ATP-dependent RNA helicase, putative (Fragment) OS=Eimeria tenella OX=5802 GN=ETH_00038750 PE=4 SV=1	4	2	6.8	37.13		24112000			21782000	44822000
U6L0I0	>tr|U6L0I0|U6L0I0_EIMTE Chromosome III, complete sequence, related (Fragment) OS=Eimeria tenella OX=5802 GN=ETH_00027545 PE=4 SV=1	2	2	1.3	188.36				11451000	12102000
U6KYN4	>tr|U6KYN4|U6KYN4_EIMTE Coatomer epsilon subunit, putative OS=Eimeria tenella OX=5802 GN=ETH_00011095 PE=4 SV=1	2	2	5.5	41.487	65881000	37022000	27304000	68596000	49769000	34590000		45754000
U6LA90	>tr|U6LA90|U6LA90_EIMTE Uncharacterized protein OS=Eimeria tenella OX=5802 GN=ETH_00038820 PE=4 SV=1	2	3	9.4	26.053	425570000	111400000	39474000	450050000	237330000	198850000
U6KXM1	>tr|U6KXM1|U6KXM1_EIMTE Uncharacterized protein OS=Eimeria tenella OX=5802 GN=ETH_00010555 PE=4 SV=1	2	2	1.5	165.64				20248000
U6KWM1	>tr|U6KWM1|U6KWM1_EIMTE 58 kDa phosphoprotein, putative OS=Eimeria tenella OX=5802 GN=ETH_00014235 PE=4 SV=1	7	10	28.2	42.082	989900000	414860000	357910000	1055900000	885670000	390310000	87580000	524420000	675650000
U6KWE0	>tr|U6KWE0|U6KWE0_EIMTE R1 protein, putative OS=Eimeria tenella OX=5802 GN=ETH_00001495 PE=4 SV=1	7	3	13.6	20.697	135520000	260860000	349390000	268310000	292510000	91379000	950240000	484200000
D7RXM4	>tr|D7RXM4|D7RXM4_EIMTE Facilitative glucose transporter, putative OS=Eimeria tenella OX=5802 GN=ETH_00021075 PE=2 SV=1	3	2	4.2	59.467	120050000	58129000	18413000	106450000	78606000	100790000
U6L156	>tr|U6L156|U6L156_EIMTE Ras family domain-containing protein, putative (Fragment) OS=Eimeria tenella OX=5802 GN=ETH_00017580 PE=4 SV=1	6	9	43.1	19.619	704080000	669550000	678330000	704710000	1040100000	677320000	432800000	158360000	637950000
U6L0C4	>tr|U6L0C4|U6L0C4_EIMTE Uncharacterized protein OS=Eimeria tenella OX=5802 GN=ETH_00003040 PE=4 SV=1	1	2	8.3	39.588		10435000	9609700	110500000	32970000	49542000	54410000
U6L2J8	>tr|U6L2J8|U6L2J8_EIMTE Importin, putative (Fragment) OS=Eimeria tenella OX=5802 GN=ETH_00041835 PE=4 SV=1	1	3	5.2	56.929		75643000	46843000	137860000	86249000	86765000	46656000
U6KWE1	>tr|U6KWE1|U6KWE1_EIMTE Histone H4 OS=Eimeria tenella OX=5802 GN=ETH_00028080 PE=3 SV=1	3	5	37.9	11.439	337660000	620970000	450060000	59891000	135830000	138300000	2158600000	2632100000	2853400000
U6L249	>tr|U6L249|U6L249_EIMTE Uncharacterized protein (Fragment) OS=Eimeria tenella OX=5802 GN=ETH_00035885 PE=4 SV=1	1	1	2	116.37		492020000	312180000	267910000	98330000
U6L229	>tr|U6L229|U6L229_EIMTE Uncharacterized protein (Fragment) OS=Eimeria tenella OX=5802 GN=ETH_00034245 PE=4 SV=1	6	3	6.8	43.496		47330000		31163000	35884000	35201000
U6KYJ0	>tr|U6KYJ0|U6KYJ0_EIMTE SAG family member OS=Eimeria tenella OX=5802 GN=ETH_00010770 PE=4 SV=1	1	1	5.4	27.882				9885000	23934000	20534000
U6KQ53	>tr|U6KQ53|U6KQ53_EIMTE Proteophosphoglycan ppg1, related OS=Eimeria tenella OX=5802 GN=ETH_00027655 PE=4 SV=1	1	2	8.1	409.97	18034000	9271900	16759000	36771000	49031000	74409000	213840000	33420000	148180000
U6L7X6	>tr|U6L7X6|U6L7X6_EIMTE Uncharacterized protein OS=Eimeria tenella OX=5802 GN=ETH_00031735 PE=4 SV=1	2	2	2.5	116.95	20188000	35044000		25595000	21143000	82032000
U6L7L7	>tr|U6L7L7|U6L7L7_EIMTE Rab 11b, putative OS=Eimeria tenella OX=5802 GN=ETH_00023275 PE=4 SV=1	2	4	28.9	17.006		67627000	49189000	55631000	67917000		119750000	44235000	141150000
U6L558	>tr|U6L558|U6L558_EIMTE Os11g0557700 protein, related OS=Eimeria tenella OX=5802 GN=ETH_00013895 PE=4 SV=1	2	1	4	27.703	93488000	84005000	66982000		64999000	67605000
U6KZD9	>tr|U6KZD9|U6KZD9_EIMTE Uncharacterized protein OS=Eimeria tenella OX=5802 GN=ETH_00000685 PE=4 SV=1	3	1	3.8	28.738				21010000
U6L0Q6	>tr|U6L0Q6|U6L0Q6_EIMTE Kringle domain-containing protein, putative OS=Eimeria tenella OX=5802 GN=ETH_00032060 PE=4 SV=1	2	4	4.8	147.1		22071000		31348000	30843000	32986000
U6KI14	>tr|U6KI14|U6KI14_EIMTE Uncharacterized protein OS=Eimeria tenella OX=5802 GN=ETH_00002090 PE=4 SV=1	2	1	4.5	30.124				29990000			23109000	28080000	26893000
U6KWZ2	>tr|U6KWZ2|U6KWZ2_EIMTE Uncharacterized protein OS=Eimeria tenella OX=5802 GN=ETH_00042795 PE=4 SV=1	2	2	2.7	92.375		22681000		9197000	20335000	27478000	70858000
U6KUP2	>tr|U6KUP2|U6KUP2_EIMTE Aminotransferase, putative OS=Eimeria tenella OX=5802 GN=ETH_00022355 PE=4 SV=1	2	2	2.5	72.496		183150000		8960600	60901000
U6KQP2	>tr|U6KQP2|U6KQP2_EIMTE Carbonyl reductase, putative (Fragment) OS=Eimeria tenella OX=5802 GN=ETH_00021285 PE=3 SV=1	1	12	29.4	41.212	39901000
U6KH97	>tr|U6KH97|U6KH97_EIMTE RNA binding protein, putative OS=Eimeria tenella OX=5802 GN=ETH_00003190 PE=4 SV=1	2	3	8.7	48.382	8126600	47215000	27244000		7968800	57665000	270350000	86526000	211850000
U6KPS2	>tr|U6KPS2|U6KPS2_EIMTE Uncharacterized protein OS=Eimeria tenella OX=5802 GN=ETH_00043110 PE=4 SV=1	2	2	5.3	55.394	15566000	25477000		30583000	29630000	29708000
U6KNJ8	>tr|U6KNJ8|U6KNJ8_EIMTE Uncharacterized protein OS=Eimeria tenella OX=5802 GN=ETH_00008055 PE=4 SV=1	2	2	1.2	199.53		20006000		36278000	24320000		10726000
U6KWS1	>tr|U6KWS1|U6KWS1_EIMTE Integral membrane protein, putative OS=Eimeria tenella OX=5802 GN=ETH_00007450 PE=4 SV=1	3	1	6.5	38.253				16035000
U6KPX5	>tr|U6KPX5|U6KPX5_EIMTE Biotin requiring domain-containing protein / 2-oxo acid dehydrogenases acyltransferase catalytic domain-containing protein, putative OS=Eimeria tenella OX=5802 GN=ETH_00030970 PE=4 SV=1	1	2	5.3	50.38	28438000	35390000	58156000				48222000	119770000	154090000
U6KKT4	>tr|U6KKT4|U6KKT4_EIMTE Transcription elongation factor FACT 140 kDa, putative OS=Eimeria tenella OX=5802 GN=ETH_00007755 PE=4 SV=1	2	1	0.9	187.12	9243200	17486000		18644000	25244000	37571000
U6L8D7	>tr|U6L8D7|U6L8D7_EIMTE Pyridine nucleotide-disulphide oxidoreductase domain-containing protein, putative (Fragment) OS=Eimeria tenella OX=5802 GN=ETH_00038655 PE=4 SV=1	2	2	6.4	40.272		51194000	45732000	77247000	59356000	34615000
U6KT05	>tr|U6KT05|U6KT05_EIMTE Myosin F (TgMyoF) protein, putative OS=Eimeria tenella OX=5802 GN=ETH_00011990 PE=3 SV=1	1	4	5.3	159.05	40550000			135030000	98936000	205170000	259690000
U6KXC3	>tr|U6KXC3|U6KXC3_EIMTE Microneme protein Etmic-2 OS=Eimeria tenella OX=5802 GN=MIC2 PE=2 SV=1	1	2	7	34.97		69272000	14983000	16526000	62448000	79707000	920550000	1694900000	1396500000
U6L6Z7	>tr|U6L6Z7|U6L6Z7_EIMTE Histidyl-tRNA synthetase, putative (Fragment) OS=Eimeria tenella OX=5802 GN=ETH_00040975 PE=4 SV=1	2	2	1.5	131.87	59060000	16568000					46669000
U6KYD7	>tr|U6KYD7|U6KYD7_EIMTE Uncharacterized protein (Fragment) OS=Eimeria tenella OX=5802 GN=ETH_00008400 PE=4 SV=1	2	4	17.8	22.514	191930000	70733000	201490000	158830000			1691400000	1384800000	961240000
U6KR80	>tr|U6KR80|U6KR80_EIMTE Uncharacterized protein (Fragment) OS=Eimeria tenella OX=5802 GN=ETH_00002625 PE=3 SV=1	2	1	6	27.37
U6L3J5	>tr|U6L3J5|U6L3J5_EIMTE Alcohol dehydrogenase class-3, related OS=Eimeria tenella OX=5802 GN=ETH_00032835 PE=4 SV=1	1	1	3.7	25.919				8424800
U6KY27	>tr|U6KY27|U6KY27_EIMTE Replication protein A 70kDa DNA-binding subunit, related OS=Eimeria tenella OX=5802 GN=ETH_00018370 PE=4 SV=1	3	5	6.3	93.772	45649000	40158000		44519000	52186000	46328000
U6LCQ7	>tr|U6LCQ7|U6LCQ7_EIMTE ATP synthase gama chain, putative (Fragment) OS=Eimeria tenella OX=5802 GN=ETH_00017240 PE=4 SV=1	2	3	8.6	41.643	24376000
U6L7D4	>tr|U6L7D4|U6L7D4_EIMTE Transmembrane trafficking protein, transmembrane protein Tmp21, putative OS=Eimeria tenella OX=5802 GN=ETH_00011415 PE=4 SV=1	6	2	6.9	25.142	88881000	219420000	157910000	204850000	115400000		217350000	79983000	297220000
V5T9T8	>tr|V5T9T8|V5T9T8_EIMTE Aminopeptidase 1 OS=Eimeria tenella OX=5802 GN=ApN1 PE=2 SV=1	8	31	32.7	121.95	3388600000	5184700000	4748700000	8880000000	5871900000	5381900000	6766500000	9378400000	4478500000
